# Supplementary material for: A New Look at the Structure and Thermal Behavior of Polyvinylidene Fluoride–Camphor Mixtures
Source: Polymers (Basel). 2022 Nov 30;14(23):5214. doi: 10.3390/polym14235214 (PMC9735715; doi:10.3390/polym14235214)
Supplement: Supplementary file 1 [file polymers-14-05214-s001.zip]

Archive with 20 entries (20 files):
- DL_Camphor_fcc_Euler_angles_01.cif
- DL_Camphor_fcc_Euler_angles_02.cif
- DL_Camphor_fcc_Euler_angles_03.cif
- DL_Camphor_fcc_Euler_angles_04.cif
- DL_Camphor_fcc_Euler_angles_05.cif
- DL_Camphor_fcc_Euler_angles_06.cif
- DL_Camphor_fcc_Euler_angles_07.cif
- DL_Camphor_fcc_Euler_angles_08.cif
- DL_Camphor_fcc_Euler_angles_09.cif
- DL_Camphor_fcc_Euler_angles_10.cif
- DL_Camphor_fcc_Euler_angles_11.cif
- DL_Camphor_fcc_Euler_angles_12.cif
- DL_Camphor_fcc_Euler_angles_13.cif
- DL_Camphor_fcc_Euler_angles_14.cif
- DL_Camphor_fcc_Euler_angles_15.cif
- DL_Camphor_fcc_Euler_angles_16.cif
- DL_Camphor_fcc_Euler_angles_17.cif
- DL_Camphor_fcc_Euler_angles_18.cif
- DL_Camphor_fcc_Euler_angles_19.cif
- DL_Camphor_fcc_Euler_angles_20.cif
