# Supplementary material for: A New Look at the Structure and Thermal Behavior of Polyvinylidene Fluoride–Camphor Mixtures
Source: Polymers (Basel). 2022 Nov 30;14(23):5214. doi: 10.3390/polym14235214 (PMC9735715; doi:10.3390/polym14235214)
Supplement: Supplementary file 1 [file polymers-14-05214-s001.zip › DL_Camphor_fcc_Euler_angles_01.cif]

#######################################################################
#
#                 Cambridge Crystallographic Data Centre
#                                CCDC 
#
#######################################################################
#
# If this CIF has been generated from an entry in the Cambridge 
# Structural Database, then it will include bibliographic, chemical, 
# crystal, experimental, refinement or atomic coordinate data resulting 
# from the CCDC's data processing and validation procedures.
#
#######################################################################

data_3D\Atomistic\(2)
_symmetry_cell_setting           triclinic
_symmetry_space_group_name_H-M   'P 1'
_symmetry_Int_Tables_number      1
_space_group_name_Hall           'P 1'
loop_
_symmetry_equiv_pos_site_id
_symmetry_equiv_pos_as_xyz
1 x,y,z
_cell_length_a                   10.1
_cell_length_b                   10.1
_cell_length_c                   10.1 
_cell_angle_alpha                90.0000
_cell_angle_beta                 90.0000
_cell_angle_gamma                90.0000
loop_
_atom_site_label
_atom_site_fract_x
_atom_site_fract_y
_atom_site_fract_z
_atom_site_occupancy
C(1)	0.012940594	-0.019108911	0.072910891	0.5
C(2)	-0.10809901	-0.087	0.012455446	0.5
C(3)	-0.139366337	-0.014742574	-0.115762376	0.5
C(4)	-0.029524752	0.091485149	-0.113475248	0.5
C(5)	-0.068188119	0.191980198	-0.004653465	0.5
C(6)	-0.041881188	0.114089109	0.124178218	0.5
C(7)	0.091148515	0.018306931	-0.053237624	0.5
C(8)	0.138990099	-0.101386139	-0.135207921	0.5
C(9)	0.212623762	0.107811881	-0.030465347	0.5
C(10)	0.084712871	-0.101930693	0.176841584	0.5
O(11)	-0.168435644	-0.179990099	0.057089109	0.5
H(12)	-0.130386139	-0.082683168	-0.201990099	0.5
H(13)	-0.241069307	0.027425743	-0.114594059	0.5
H(14)	-0.011445545	0.13760396	-0.211752475	0.5
H(15)	-0.006079208	0.282891089	-0.010792079	0.5
H(16)	-0.173059406	0.224821782	-0.013316832	0.5
H(17)	0.031594059	0.165693069	0.188178218	0.5
H(18)	-0.13339604	0.099920792	0.184128713	0.5
H(19)	0.17	-0.068980198	-0.235940594	0.5
H(20)	0.225811881	-0.14970297	-0.087514851	0.5
H(21)	0.064217822	-0.180920792	-0.148089109	0.5
H(22)	0.019405941	-0.12150495	0.263475248	0.5
H(23)	0.116722772	-0.198970297	0.135613861	0.5
H(24)	0.174316832	-0.049534653	0.213811881	0.5
H(25)	0.251445545	0.144752475	-0.126831683	0.5
H(26)	0.193851485	0.19609901	0.032039604	0.5
H(27)	0.293831683	0.052247525	0.019178218	0.5
C(30)	0.012881188	0.019178218	0.07290099	0.5
C(31)	-0.108108911	0.087019802	0.012277228	0.5
C(32)	-0.139257426	0.014633663	-0.115881188	0.5
C(33)	-0.029425743	-0.091594059	-0.113415842	0.5
C(34)	-0.068178218	-0.192	-0.004524752	0.5
C(35)	-0.041990099	-0.113970297	0.124247525	0.5
C(36)	0.091207921	-0.018376238	-0.053148515	0.5
C(37)	0.139108911	0.101217822	-0.135217822	0.5
C(38)	0.212663366	-0.107861386	-0.030138614	0.5
C(39)	0.084564356	0.10209901	0.17680198	0.5
O(40)	-0.168465347	0.180069307	0.056782178	0.5
H(41)	-0.130227723	0.082485149	-0.202178218	0.5
H(42)	-0.240970297	-0.027534653	-0.114742574	0.5
H(43)	-0.011267327	-0.13780198	-0.211633663	0.5
H(44)	-0.006049505	-0.28290099	-0.010524752	0.5
H(45)	-0.173039604	-0.224851485	-0.013267327	0.5
H(46)	0.031415842	-0.16550495	0.188366337	0.5
H(47)	-0.133564356	-0.099732673	0.184089109	0.5
H(48)	0.170257426	0.06870297	-0.235861386	0.5
H(49)	0.225851485	0.149633663	-0.087475248	0.5
H(50)	0.064336634	0.180712871	-0.148287129	0.5
H(51)	0.019138614	0.121841584	0.263316832	0.5
H(52)	0.11670297	0.199059406	0.135475248	0.5
H(53)	0.174079208	0.04970297	0.213970297	0.5
H(54)	0.251534653	-0.144990099	-0.126405941	0.5
H(55)	0.193851485	-0.196019802	0.032524752	0.5
H(56)	0.293841584	-0.052207921	0.019435644	0.5
C(1)	0.512940594	0.480891089	0.072910891	0.5
C(2)	0.39190099	0.413	0.012455446	0.5
C(3)	0.360633663	0.485257426	-0.115762376	0.5
C(4)	0.470475248	0.591485149	-0.113475248	0.5
C(5)	0.431811881	0.691980198	-0.004653465	0.5
C(6)	0.458118812	0.614089109	0.124178218	0.5
C(7)	0.591148515	0.518306931	-0.053237624	0.5
C(8)	0.638990099	0.398613861	-0.135207921	0.5
C(9)	0.712623762	0.607811881	-0.030465347	0.5
C(10)	0.584712871	0.398069307	0.176841584	0.5
O(11)	0.331564356	0.320009901	0.057089109	0.5
H(12)	0.369613861	0.417316832	-0.201990099	0.5
H(13)	0.258930693	0.527425743	-0.114594059	0.5
H(14)	0.488554455	0.63760396	-0.211752475	0.5
H(15)	0.493920792	0.782891089	-0.010792079	0.5
H(16)	0.326940594	0.724821782	-0.013316832	0.5
H(17)	0.531594059	0.665693069	0.188178218	0.5
H(18)	0.36660396	0.599920792	0.184128713	0.5
H(19)	0.67	0.431019802	-0.235940594	0.5
H(20)	0.725811881	0.35029703	-0.087514851	0.5
H(21)	0.564217822	0.319079208	-0.148089109	0.5
H(22)	0.519405941	0.37849505	0.263475248	0.5
H(23)	0.616722772	0.301029703	0.135613861	0.5
H(24)	0.674316832	0.450465347	0.213811881	0.5
H(25)	0.751445545	0.644752475	-0.126831683	0.5
H(26)	0.693851485	0.69609901	0.032039604	0.5
H(27)	0.793831683	0.552247525	0.019178218	0.5
C(30)	0.512881188	0.519178218	0.07290099	0.5
C(31)	0.391891089	0.587019802	0.012277228	0.5
C(32)	0.360742574	0.514633663	-0.115881188	0.5
C(33)	0.470574257	0.408405941	-0.113415842	0.5
C(34)	0.431821782	0.308	-0.004524752	0.5
C(35)	0.458009901	0.386029703	0.124247525	0.5
C(36)	0.591207921	0.481623762	-0.053148515	0.5
C(37)	0.639108911	0.601217822	-0.135217822	0.5
C(38)	0.712663366	0.392138614	-0.030138614	0.5
C(39)	0.584564356	0.60209901	0.17680198	0.5
O(40)	0.331534653	0.680069307	0.056782178	0.5
H(41)	0.369772277	0.582485149	-0.202178218	0.5
H(42)	0.259029703	0.472465347	-0.114742574	0.5
H(43)	0.488732673	0.36219802	-0.211633663	0.5
H(44)	0.493950495	0.21709901	-0.010524752	0.5
H(45)	0.326960396	0.275148515	-0.013267327	0.5
H(46)	0.531415842	0.33449505	0.188366337	0.5
H(47)	0.366435644	0.400267327	0.184089109	0.5
H(48)	0.670257426	0.56870297	-0.235861386	0.5
H(49)	0.725851485	0.649633663	-0.087475248	0.5
H(50)	0.564336634	0.680712871	-0.148287129	0.5
H(51)	0.519138614	0.621841584	0.263316832	0.5
H(52)	0.61670297	0.699059406	0.135475248	0.5
H(53)	0.674079208	0.54970297	0.213970297	0.5
H(54)	0.751534653	0.355009901	-0.126405941	0.5
H(55)	0.693851485	0.303980198	0.032524752	0.5
H(56)	0.793841584	0.447792079	0.019435644	0.5
C(1)	1.012940594	-0.019108911	0.072910891	0.5
C(2)	0.89190099	-0.087	0.012455446	0.5
C(3)	0.860633663	-0.014742574	-0.115762376	0.5
C(4)	0.970475248	0.091485149	-0.113475248	0.5
C(5)	0.931811881	0.191980198	-0.004653465	0.5
C(6)	0.958118812	0.114089109	0.124178218	0.5
C(7)	1.091148515	0.018306931	-0.053237624	0.5
C(8)	1.138990099	-0.101386139	-0.135207921	0.5
C(9)	1.212623762	0.107811881	-0.030465347	0.5
C(10)	1.084712871	-0.101930693	0.176841584	0.5
O(11)	0.831564356	-0.179990099	0.057089109	0.5
H(12)	0.869613861	-0.082683168	-0.201990099	0.5
H(13)	0.758930693	0.027425743	-0.114594059	0.5
H(14)	0.988554455	0.13760396	-0.211752475	0.5
H(15)	0.993920792	0.282891089	-0.010792079	0.5
H(16)	0.826940594	0.224821782	-0.013316832	0.5
H(17)	1.031594059	0.165693069	0.188178218	0.5
H(18)	0.86660396	0.099920792	0.184128713	0.5
H(19)	1.17	-0.068980198	-0.235940594	0.5
H(20)	1.225811881	-0.14970297	-0.087514851	0.5
H(21)	1.064217822	-0.180920792	-0.148089109	0.5
H(22)	1.019405941	-0.12150495	0.263475248	0.5
H(23)	1.116722772	-0.198970297	0.135613861	0.5
H(24)	1.174316832	-0.049534653	0.213811881	0.5
H(25)	1.251445545	0.144752475	-0.126831683	0.5
H(26)	1.193851485	0.19609901	0.032039604	0.5
H(27)	1.293831683	0.052247525	0.019178218	0.5
C(30)	1.012881188	0.019178218	0.07290099	0.5
C(31)	0.891891089	0.087019802	0.012277228	0.5
C(32)	0.860742574	0.014633663	-0.115881188	0.5
C(33)	0.970574257	-0.091594059	-0.113415842	0.5
C(34)	0.931821782	-0.192	-0.004524752	0.5
C(35)	0.958009901	-0.113970297	0.124247525	0.5
C(36)	1.091207921	-0.018376238	-0.053148515	0.5
C(37)	1.139108911	0.101217822	-0.135217822	0.5
C(38)	1.212663366	-0.107861386	-0.030138614	0.5
C(39)	1.084564356	0.10209901	0.17680198	0.5
O(40)	0.831534653	0.180069307	0.056782178	0.5
H(41)	0.869772277	0.082485149	-0.202178218	0.5
H(42)	0.759029703	-0.027534653	-0.114742574	0.5
H(43)	0.988732673	-0.13780198	-0.211633663	0.5
H(44)	0.993950495	-0.28290099	-0.010524752	0.5
H(45)	0.826960396	-0.224851485	-0.013267327	0.5
H(46)	1.031415842	-0.16550495	0.188366337	0.5
H(47)	0.866435644	-0.099732673	0.184089109	0.5
H(48)	1.170257426	0.06870297	-0.235861386	0.5
H(49)	1.225851485	0.149633663	-0.087475248	0.5
H(50)	1.064336634	0.180712871	-0.148287129	0.5
H(51)	1.019138614	0.121841584	0.263316832	0.5
H(52)	1.11670297	0.199059406	0.135475248	0.5
H(53)	1.174079208	0.04970297	0.213970297	0.5
H(54)	1.251534653	-0.144990099	-0.126405941	0.5
H(55)	1.193851485	-0.196019802	0.032524752	0.5
H(56)	1.293841584	-0.052207921	0.019435644	0.5
C(1)	0.012940594	0.980891089	0.072910891	0.5
C(2)	-0.10809901	0.913	0.012455446	0.5
C(3)	-0.139366337	0.985257426	-0.115762376	0.5
C(4)	-0.029524752	1.091485149	-0.113475248	0.5
C(5)	-0.068188119	1.191980198	-0.004653465	0.5
C(6)	-0.041881188	1.114089109	0.124178218	0.5
C(7)	0.091148515	1.018306931	-0.053237624	0.5
C(8)	0.138990099	0.898613861	-0.135207921	0.5
C(9)	0.212623762	1.107811881	-0.030465347	0.5
C(10)	0.084712871	0.898069307	0.176841584	0.5
O(11)	-0.168435644	0.820009901	0.057089109	0.5
H(12)	-0.130386139	0.917316832	-0.201990099	0.5
H(13)	-0.241069307	1.027425743	-0.114594059	0.5
H(14)	-0.011445545	1.13760396	-0.211752475	0.5
H(15)	-0.006079208	1.282891089	-0.010792079	0.5
H(16)	-0.173059406	1.224821782	-0.013316832	0.5
H(17)	0.031594059	1.165693069	0.188178218	0.5
H(18)	-0.13339604	1.099920792	0.184128713	0.5
H(19)	0.17	0.931019802	-0.235940594	0.5
H(20)	0.225811881	0.85029703	-0.087514851	0.5
H(21)	0.064217822	0.819079208	-0.148089109	0.5
H(22)	0.019405941	0.87849505	0.263475248	0.5
H(23)	0.116722772	0.801029703	0.135613861	0.5
H(24)	0.174316832	0.950465347	0.213811881	0.5
H(25)	0.251445545	1.144752475	-0.126831683	0.5
H(26)	0.193851485	1.19609901	0.032039604	0.5
H(27)	0.293831683	1.052247525	0.019178218	0.5
C(30)	0.012881188	1.019178218	0.07290099	0.5
C(31)	-0.108108911	1.087019802	0.012277228	0.5
C(32)	-0.139257426	1.014633663	-0.115881188	0.5
C(33)	-0.029425743	0.908405941	-0.113415842	0.5
C(34)	-0.068178218	0.808	-0.004524752	0.5
C(35)	-0.041990099	0.886029703	0.124247525	0.5
C(36)	0.091207921	0.981623762	-0.053148515	0.5
C(37)	0.139108911	1.101217822	-0.135217822	0.5
C(38)	0.212663366	0.892138614	-0.030138614	0.5
C(39)	0.084564356	1.10209901	0.17680198	0.5
O(40)	-0.168465347	1.180069307	0.056782178	0.5
H(41)	-0.130227723	1.082485149	-0.202178218	0.5
H(42)	-0.240970297	0.972465347	-0.114742574	0.5
H(43)	-0.011267327	0.86219802	-0.211633663	0.5
H(44)	-0.006049505	0.71709901	-0.010524752	0.5
H(45)	-0.173039604	0.775148515	-0.013267327	0.5
H(46)	0.031415842	0.83449505	0.188366337	0.5
H(47)	-0.133564356	0.900267327	0.184089109	0.5
H(48)	0.170257426	1.06870297	-0.235861386	0.5
H(49)	0.225851485	1.149633663	-0.087475248	0.5
H(50)	0.064336634	1.180712871	-0.148287129	0.5
H(51)	0.019138614	1.121841584	0.263316832	0.5
H(52)	0.11670297	1.199059406	0.135475248	0.5
H(53)	0.174079208	1.04970297	0.213970297	0.5
H(54)	0.251534653	0.855009901	-0.126405941	0.5
H(55)	0.193851485	0.803980198	0.032524752	0.5
H(56)	0.293841584	0.947792079	0.019435644	0.5
C(1)	1.012940594	0.980891089	0.072910891	0.5
C(2)	0.89190099	0.913	0.012455446	0.5
C(3)	0.860633663	0.985257426	-0.115762376	0.5
C(4)	0.970475248	1.091485149	-0.113475248	0.5
C(5)	0.931811881	1.191980198	-0.004653465	0.5
C(6)	0.958118812	1.114089109	0.124178218	0.5
C(7)	1.091148515	1.018306931	-0.053237624	0.5
C(8)	1.138990099	0.898613861	-0.135207921	0.5
C(9)	1.212623762	1.107811881	-0.030465347	0.5
C(10)	1.084712871	0.898069307	0.176841584	0.5
O(11)	0.831564356	0.820009901	0.057089109	0.5
H(12)	0.869613861	0.917316832	-0.201990099	0.5
H(13)	0.758930693	1.027425743	-0.114594059	0.5
H(14)	0.988554455	1.13760396	-0.211752475	0.5
H(15)	0.993920792	1.282891089	-0.010792079	0.5
H(16)	0.826940594	1.224821782	-0.013316832	0.5
H(17)	1.031594059	1.165693069	0.188178218	0.5
H(18)	0.86660396	1.099920792	0.184128713	0.5
H(19)	1.17	0.931019802	-0.235940594	0.5
H(20)	1.225811881	0.85029703	-0.087514851	0.5
H(21)	1.064217822	0.819079208	-0.148089109	0.5
H(22)	1.019405941	0.87849505	0.263475248	0.5
H(23)	1.116722772	0.801029703	0.135613861	0.5
H(24)	1.174316832	0.950465347	0.213811881	0.5
H(25)	1.251445545	1.144752475	-0.126831683	0.5
H(26)	1.193851485	1.19609901	0.032039604	0.5
H(27)	1.293831683	1.052247525	0.019178218	0.5
C(30)	1.012881188	1.019178218	0.07290099	0.5
C(31)	0.891891089	1.087019802	0.012277228	0.5
C(32)	0.860742574	1.014633663	-0.115881188	0.5
C(33)	0.970574257	0.908405941	-0.113415842	0.5
C(34)	0.931821782	0.808	-0.004524752	0.5
C(35)	0.958009901	0.886029703	0.124247525	0.5
C(36)	1.091207921	0.981623762	-0.053148515	0.5
C(37)	1.139108911	1.101217822	-0.135217822	0.5
C(38)	1.212663366	0.892138614	-0.030138614	0.5
C(39)	1.084564356	1.10209901	0.17680198	0.5
O(40)	0.831534653	1.180069307	0.056782178	0.5
H(41)	0.869772277	1.082485149	-0.202178218	0.5
H(42)	0.759029703	0.972465347	-0.114742574	0.5
H(43)	0.988732673	0.86219802	-0.211633663	0.5
H(44)	0.993950495	0.71709901	-0.010524752	0.5
H(45)	0.826960396	0.775148515	-0.013267327	0.5
H(46)	1.031415842	0.83449505	0.188366337	0.5
H(47)	0.866435644	0.900267327	0.184089109	0.5
H(48)	1.170257426	1.06870297	-0.235861386	0.5
H(49)	1.225851485	1.149633663	-0.087475248	0.5
H(50)	1.064336634	1.180712871	-0.148287129	0.5
H(51)	1.019138614	1.121841584	0.263316832	0.5
H(52)	1.11670297	1.199059406	0.135475248	0.5
H(53)	1.174079208	1.04970297	0.213970297	0.5
H(54)	1.251534653	0.855009901	-0.126405941	0.5
H(55)	1.193851485	0.803980198	0.032524752	0.5
H(56)	1.293841584	0.947792079	0.019435644	0.5
C(1)	0.512940594	-0.019108911	0.572910891	0.5
C(2)	0.39190099	-0.087	0.512455446	0.5
C(3)	0.360633663	-0.014742574	0.384237624	0.5
C(4)	0.470475248	0.091485149	0.386524752	0.5
C(5)	0.431811881	0.191980198	0.495346535	0.5
C(6)	0.458118812	0.114089109	0.624178218	0.5
C(7)	0.591148515	0.018306931	0.446762376	0.5
C(8)	0.638990099	-0.101386139	0.364792079	0.5
C(9)	0.712623762	0.107811881	0.469534653	0.5
C(10)	0.584712871	-0.101930693	0.676841584	0.5
O(11)	0.331564356	-0.179990099	0.557089109	0.5
H(12)	0.369613861	-0.082683168	0.298009901	0.5
H(13)	0.258930693	0.027425743	0.385405941	0.5
H(14)	0.488554455	0.13760396	0.288247525	0.5
H(15)	0.493920792	0.282891089	0.489207921	0.5
H(16)	0.326940594	0.224821782	0.486683168	0.5
H(17)	0.531594059	0.165693069	0.688178218	0.5
H(18)	0.36660396	0.099920792	0.684128713	0.5
H(19)	0.67	-0.068980198	0.264059406	0.5
H(20)	0.725811881	-0.14970297	0.412485149	0.5
H(21)	0.564217822	-0.180920792	0.351910891	0.5
H(22)	0.519405941	-0.12150495	0.763475248	0.5
H(23)	0.616722772	-0.198970297	0.635613861	0.5
H(24)	0.674316832	-0.049534653	0.713811881	0.5
H(25)	0.751445545	0.144752475	0.373168317	0.5
H(26)	0.693851485	0.19609901	0.532039604	0.5
H(27)	0.793831683	0.052247525	0.519178218	0.5
C(30)	0.512881188	0.019178218	0.57290099	0.5
C(31)	0.391891089	0.087019802	0.512277228	0.5
C(32)	0.360742574	0.014633663	0.384118812	0.5
C(33)	0.470574257	-0.091594059	0.386584158	0.5
C(34)	0.431821782	-0.192	0.495475248	0.5
C(35)	0.458009901	-0.113970297	0.624247525	0.5
C(36)	0.591207921	-0.018376238	0.446851485	0.5
C(37)	0.639108911	0.101217822	0.364782178	0.5
C(38)	0.712663366	-0.107861386	0.469861386	0.5
C(39)	0.584564356	0.10209901	0.67680198	0.5
O(40)	0.331534653	0.180069307	0.556782178	0.5
H(41)	0.369772277	0.082485149	0.297821782	0.5
H(42)	0.259029703	-0.027534653	0.385257426	0.5
H(43)	0.488732673	-0.13780198	0.288366337	0.5
H(44)	0.493950495	-0.28290099	0.489475248	0.5
H(45)	0.326960396	-0.224851485	0.486732673	0.5
H(46)	0.531415842	-0.16550495	0.688366337	0.5
H(47)	0.366435644	-0.099732673	0.684089109	0.5
H(48)	0.670257426	0.06870297	0.264138614	0.5
H(49)	0.725851485	0.149633663	0.412524752	0.5
H(50)	0.564336634	0.180712871	0.351712871	0.5
H(51)	0.519138614	0.121841584	0.763316832	0.5
H(52)	0.61670297	0.199059406	0.635475248	0.5
H(53)	0.674079208	0.04970297	0.713970297	0.5
H(54)	0.751534653	-0.144990099	0.373594059	0.5
H(55)	0.693851485	-0.196019802	0.532524752	0.5
H(56)	0.793841584	-0.052207921	0.519435644	0.5
C(1)	0.012940594	0.480891089	0.572910891	0.5
C(2)	-0.10809901	0.413	0.512455446	0.5
C(3)	-0.139366337	0.485257426	0.384237624	0.5
C(4)	-0.029524752	0.591485149	0.386524752	0.5
C(5)	-0.068188119	0.691980198	0.495346535	0.5
C(6)	-0.041881188	0.614089109	0.624178218	0.5
C(7)	0.091148515	0.518306931	0.446762376	0.5
C(8)	0.138990099	0.398613861	0.364792079	0.5
C(9)	0.212623762	0.607811881	0.469534653	0.5
C(10)	0.084712871	0.398069307	0.676841584	0.5
O(11)	-0.168435644	0.320009901	0.557089109	0.5
H(12)	-0.130386139	0.417316832	0.298009901	0.5
H(13)	-0.241069307	0.527425743	0.385405941	0.5
H(14)	-0.011445545	0.63760396	0.288247525	0.5
H(15)	-0.006079208	0.782891089	0.489207921	0.5
H(16)	-0.173059406	0.724821782	0.486683168	0.5
H(17)	0.031594059	0.665693069	0.688178218	0.5
H(18)	-0.13339604	0.599920792	0.684128713	0.5
H(19)	0.17	0.431019802	0.264059406	0.5
H(20)	0.225811881	0.35029703	0.412485149	0.5
H(21)	0.064217822	0.319079208	0.351910891	0.5
H(22)	0.019405941	0.37849505	0.763475248	0.5
H(23)	0.116722772	0.301029703	0.635613861	0.5
H(24)	0.174316832	0.450465347	0.713811881	0.5
H(25)	0.251445545	0.644752475	0.373168317	0.5
H(26)	0.193851485	0.69609901	0.532039604	0.5
H(27)	0.293831683	0.552247525	0.519178218	0.5
C(30)	0.012881188	0.519178218	0.57290099	0.5
C(31)	-0.108108911	0.587019802	0.512277228	0.5
C(32)	-0.139257426	0.514633663	0.384118812	0.5
C(33)	-0.029425743	0.408405941	0.386584158	0.5
C(34)	-0.068178218	0.308	0.495475248	0.5
C(35)	-0.041990099	0.386029703	0.624247525	0.5
C(36)	0.091207921	0.481623762	0.446851485	0.5
C(37)	0.139108911	0.601217822	0.364782178	0.5
C(38)	0.212663366	0.392138614	0.469861386	0.5
C(39)	0.084564356	0.60209901	0.67680198	0.5
O(40)	-0.168465347	0.680069307	0.556782178	0.5
H(41)	-0.130227723	0.582485149	0.297821782	0.5
H(42)	-0.240970297	0.472465347	0.385257426	0.5
H(43)	-0.011267327	0.36219802	0.288366337	0.5
H(44)	-0.006049505	0.21709901	0.489475248	0.5
H(45)	-0.173039604	0.275148515	0.486732673	0.5
H(46)	0.031415842	0.33449505	0.688366337	0.5
H(47)	-0.133564356	0.400267327	0.684089109	0.5
H(48)	0.170257426	0.56870297	0.264138614	0.5
H(49)	0.225851485	0.649633663	0.412524752	0.5
H(50)	0.064336634	0.680712871	0.351712871	0.5
H(51)	0.019138614	0.621841584	0.763316832	0.5
H(52)	0.11670297	0.699059406	0.635475248	0.5
H(53)	0.174079208	0.54970297	0.713970297	0.5
H(54)	0.251534653	0.355009901	0.373594059	0.5
H(55)	0.193851485	0.303980198	0.532524752	0.5
H(56)	0.293841584	0.447792079	0.519435644	0.5
C(1)	1.012940594	0.480891089	0.572910891	0.5
C(2)	0.89190099	0.413	0.512455446	0.5
C(3)	0.860633663	0.485257426	0.384237624	0.5
C(4)	0.970475248	0.591485149	0.386524752	0.5
C(5)	0.931811881	0.691980198	0.495346535	0.5
C(6)	0.958118812	0.614089109	0.624178218	0.5
C(7)	1.091148515	0.518306931	0.446762376	0.5
C(8)	1.138990099	0.398613861	0.364792079	0.5
C(9)	1.212623762	0.607811881	0.469534653	0.5
C(10)	1.084712871	0.398069307	0.676841584	0.5
O(11)	0.831564356	0.320009901	0.557089109	0.5
H(12)	0.869613861	0.417316832	0.298009901	0.5
H(13)	0.758930693	0.527425743	0.385405941	0.5
H(14)	0.988554455	0.63760396	0.288247525	0.5
H(15)	0.993920792	0.782891089	0.489207921	0.5
H(16)	0.826940594	0.724821782	0.486683168	0.5
H(17)	1.031594059	0.665693069	0.688178218	0.5
H(18)	0.86660396	0.599920792	0.684128713	0.5
H(19)	1.17	0.431019802	0.264059406	0.5
H(20)	1.225811881	0.35029703	0.412485149	0.5
H(21)	1.064217822	0.319079208	0.351910891	0.5
H(22)	1.019405941	0.37849505	0.763475248	0.5
H(23)	1.116722772	0.301029703	0.635613861	0.5
H(24)	1.174316832	0.450465347	0.713811881	0.5
H(25)	1.251445545	0.644752475	0.373168317	0.5
H(26)	1.193851485	0.69609901	0.532039604	0.5
H(27)	1.293831683	0.552247525	0.519178218	0.5
C(30)	1.012881188	0.519178218	0.57290099	0.5
C(31)	0.891891089	0.587019802	0.512277228	0.5
C(32)	0.860742574	0.514633663	0.384118812	0.5
C(33)	0.970574257	0.408405941	0.386584158	0.5
C(34)	0.931821782	0.308	0.495475248	0.5
C(35)	0.958009901	0.386029703	0.624247525	0.5
C(36)	1.091207921	0.481623762	0.446851485	0.5
C(37)	1.139108911	0.601217822	0.364782178	0.5
C(38)	1.212663366	0.392138614	0.469861386	0.5
C(39)	1.084564356	0.60209901	0.67680198	0.5
O(40)	0.831534653	0.680069307	0.556782178	0.5
H(41)	0.869772277	0.582485149	0.297821782	0.5
H(42)	0.759029703	0.472465347	0.385257426	0.5
H(43)	0.988732673	0.36219802	0.288366337	0.5
H(44)	0.993950495	0.21709901	0.489475248	0.5
H(45)	0.826960396	0.275148515	0.486732673	0.5
H(46)	1.031415842	0.33449505	0.688366337	0.5
H(47)	0.866435644	0.400267327	0.684089109	0.5
H(48)	1.170257426	0.56870297	0.264138614	0.5
H(49)	1.225851485	0.649633663	0.412524752	0.5
H(50)	1.064336634	0.680712871	0.351712871	0.5
H(51)	1.019138614	0.621841584	0.763316832	0.5
H(52)	1.11670297	0.699059406	0.635475248	0.5
H(53)	1.174079208	0.54970297	0.713970297	0.5
H(54)	1.251534653	0.355009901	0.373594059	0.5
H(55)	1.193851485	0.303980198	0.532524752	0.5
H(56)	1.293841584	0.447792079	0.519435644	0.5
C(1)	0.512940594	0.980891089	0.572910891	0.5
C(2)	0.39190099	0.913	0.512455446	0.5
C(3)	0.360633663	0.985257426	0.384237624	0.5
C(4)	0.470475248	1.091485149	0.386524752	0.5
C(5)	0.431811881	1.191980198	0.495346535	0.5
C(6)	0.458118812	1.114089109	0.624178218	0.5
C(7)	0.591148515	1.018306931	0.446762376	0.5
C(8)	0.638990099	0.898613861	0.364792079	0.5
C(9)	0.712623762	1.107811881	0.469534653	0.5
C(10)	0.584712871	0.898069307	0.676841584	0.5
O(11)	0.331564356	0.820009901	0.557089109	0.5
H(12)	0.369613861	0.917316832	0.298009901	0.5
H(13)	0.258930693	1.027425743	0.385405941	0.5
H(14)	0.488554455	1.13760396	0.288247525	0.5
H(15)	0.493920792	1.282891089	0.489207921	0.5
H(16)	0.326940594	1.224821782	0.486683168	0.5
H(17)	0.531594059	1.165693069	0.688178218	0.5
H(18)	0.36660396	1.099920792	0.684128713	0.5
H(19)	0.67	0.931019802	0.264059406	0.5
H(20)	0.725811881	0.85029703	0.412485149	0.5
H(21)	0.564217822	0.819079208	0.351910891	0.5
H(22)	0.519405941	0.87849505	0.763475248	0.5
H(23)	0.616722772	0.801029703	0.635613861	0.5
H(24)	0.674316832	0.950465347	0.713811881	0.5
H(25)	0.751445545	1.144752475	0.373168317	0.5
H(26)	0.693851485	1.19609901	0.532039604	0.5
H(27)	0.793831683	1.052247525	0.519178218	0.5
C(30)	0.512881188	1.019178218	0.57290099	0.5
C(31)	0.391891089	1.087019802	0.512277228	0.5
C(32)	0.360742574	1.014633663	0.384118812	0.5
C(33)	0.470574257	0.908405941	0.386584158	0.5
C(34)	0.431821782	0.808	0.495475248	0.5
C(35)	0.458009901	0.886029703	0.624247525	0.5
C(36)	0.591207921	0.981623762	0.446851485	0.5
C(37)	0.639108911	1.101217822	0.364782178	0.5
C(38)	0.712663366	0.892138614	0.469861386	0.5
C(39)	0.584564356	1.10209901	0.67680198	0.5
O(40)	0.331534653	1.180069307	0.556782178	0.5
H(41)	0.369772277	1.082485149	0.297821782	0.5
H(42)	0.259029703	0.972465347	0.385257426	0.5
H(43)	0.488732673	0.86219802	0.288366337	0.5
H(44)	0.493950495	0.71709901	0.489475248	0.5
H(45)	0.326960396	0.775148515	0.486732673	0.5
H(46)	0.531415842	0.83449505	0.688366337	0.5
H(47)	0.366435644	0.900267327	0.684089109	0.5
H(48)	0.670257426	1.06870297	0.264138614	0.5
H(49)	0.725851485	1.149633663	0.412524752	0.5
H(50)	0.564336634	1.180712871	0.351712871	0.5
H(51)	0.519138614	1.121841584	0.763316832	0.5
H(52)	0.61670297	1.199059406	0.635475248	0.5
H(53)	0.674079208	1.04970297	0.713970297	0.5
H(54)	0.751534653	0.855009901	0.373594059	0.5
H(55)	0.693851485	0.803980198	0.532524752	0.5
H(56)	0.793841584	0.947792079	0.519435644	0.5
C(1)	0.012940594	-0.019108911	1.072910891	0.5
C(2)	-0.10809901	-0.087	1.012455446	0.5
C(3)	-0.139366337	-0.014742574	0.884237624	0.5
C(4)	-0.029524752	0.091485149	0.886524752	0.5
C(5)	-0.068188119	0.191980198	0.995346535	0.5
C(6)	-0.041881188	0.114089109	1.124178218	0.5
C(7)	0.091148515	0.018306931	0.946762376	0.5
C(8)	0.138990099	-0.101386139	0.864792079	0.5
C(9)	0.212623762	0.107811881	0.969534653	0.5
C(10)	0.084712871	-0.101930693	1.176841584	0.5
O(11)	-0.168435644	-0.179990099	1.057089109	0.5
H(12)	-0.130386139	-0.082683168	0.798009901	0.5
H(13)	-0.241069307	0.027425743	0.885405941	0.5
H(14)	-0.011445545	0.13760396	0.788247525	0.5
H(15)	-0.006079208	0.282891089	0.989207921	0.5
H(16)	-0.173059406	0.224821782	0.986683168	0.5
H(17)	0.031594059	0.165693069	1.188178218	0.5
H(18)	-0.13339604	0.099920792	1.184128713	0.5
H(19)	0.17	-0.068980198	0.764059406	0.5
H(20)	0.225811881	-0.14970297	0.912485149	0.5
H(21)	0.064217822	-0.180920792	0.851910891	0.5
H(22)	0.019405941	-0.12150495	1.263475248	0.5
H(23)	0.116722772	-0.198970297	1.135613861	0.5
H(24)	0.174316832	-0.049534653	1.213811881	0.5
H(25)	0.251445545	0.144752475	0.873168317	0.5
H(26)	0.193851485	0.19609901	1.032039604	0.5
H(27)	0.293831683	0.052247525	1.019178218	0.5
C(30)	0.012881188	0.019178218	1.07290099	0.5
C(31)	-0.108108911	0.087019802	1.012277228	0.5
C(32)	-0.139257426	0.014633663	0.884118812	0.5
C(33)	-0.029425743	-0.091594059	0.886584158	0.5
C(34)	-0.068178218	-0.192	0.995475248	0.5
C(35)	-0.041990099	-0.113970297	1.124247525	0.5
C(36)	0.091207921	-0.018376238	0.946851485	0.5
C(37)	0.139108911	0.101217822	0.864782178	0.5
C(38)	0.212663366	-0.107861386	0.969861386	0.5
C(39)	0.084564356	0.10209901	1.17680198	0.5
O(40)	-0.168465347	0.180069307	1.056782178	0.5
H(41)	-0.130227723	0.082485149	0.797821782	0.5
H(42)	-0.240970297	-0.027534653	0.885257426	0.5
H(43)	-0.011267327	-0.13780198	0.788366337	0.5
H(44)	-0.006049505	-0.28290099	0.989475248	0.5
H(45)	-0.173039604	-0.224851485	0.986732673	0.5
H(46)	0.031415842	-0.16550495	1.188366337	0.5
H(47)	-0.133564356	-0.099732673	1.184089109	0.5
H(48)	0.170257426	0.06870297	0.764138614	0.5
H(49)	0.225851485	0.149633663	0.912524752	0.5
H(50)	0.064336634	0.180712871	0.851712871	0.5
H(51)	0.019138614	0.121841584	1.263316832	0.5
H(52)	0.11670297	0.199059406	1.135475248	0.5
H(53)	0.174079208	0.04970297	1.213970297	0.5
H(54)	0.251534653	-0.144990099	0.873594059	0.5
H(55)	0.193851485	-0.196019802	1.032524752	0.5
H(56)	0.293841584	-0.052207921	1.019435644	0.5
C(1)	0.512940594	0.480891089	1.072910891	0.5
C(2)	0.39190099	0.413	1.012455446	0.5
C(3)	0.360633663	0.485257426	0.884237624	0.5
C(4)	0.470475248	0.591485149	0.886524752	0.5
C(5)	0.431811881	0.691980198	0.995346535	0.5
C(6)	0.458118812	0.614089109	1.124178218	0.5
C(7)	0.591148515	0.518306931	0.946762376	0.5
C(8)	0.638990099	0.398613861	0.864792079	0.5
C(9)	0.712623762	0.607811881	0.969534653	0.5
C(10)	0.584712871	0.398069307	1.176841584	0.5
O(11)	0.331564356	0.320009901	1.057089109	0.5
H(12)	0.369613861	0.417316832	0.798009901	0.5
H(13)	0.258930693	0.527425743	0.885405941	0.5
H(14)	0.488554455	0.63760396	0.788247525	0.5
H(15)	0.493920792	0.782891089	0.989207921	0.5
H(16)	0.326940594	0.724821782	0.986683168	0.5
H(17)	0.531594059	0.665693069	1.188178218	0.5
H(18)	0.36660396	0.599920792	1.184128713	0.5
H(19)	0.67	0.431019802	0.764059406	0.5
H(20)	0.725811881	0.35029703	0.912485149	0.5
H(21)	0.564217822	0.319079208	0.851910891	0.5
H(22)	0.519405941	0.37849505	1.263475248	0.5
H(23)	0.616722772	0.301029703	1.135613861	0.5
H(24)	0.674316832	0.450465347	1.213811881	0.5
H(25)	0.751445545	0.644752475	0.873168317	0.5
H(26)	0.693851485	0.69609901	1.032039604	0.5
H(27)	0.793831683	0.552247525	1.019178218	0.5
C(30)	0.512881188	0.519178218	1.07290099	0.5
C(31)	0.391891089	0.587019802	1.012277228	0.5
C(32)	0.360742574	0.514633663	0.884118812	0.5
C(33)	0.470574257	0.408405941	0.886584158	0.5
C(34)	0.431821782	0.308	0.995475248	0.5
C(35)	0.458009901	0.386029703	1.124247525	0.5
C(36)	0.591207921	0.481623762	0.946851485	0.5
C(37)	0.639108911	0.601217822	0.864782178	0.5
C(38)	0.712663366	0.392138614	0.969861386	0.5
C(39)	0.584564356	0.60209901	1.17680198	0.5
O(40)	0.331534653	0.680069307	1.056782178	0.5
H(41)	0.369772277	0.582485149	0.797821782	0.5
H(42)	0.259029703	0.472465347	0.885257426	0.5
H(43)	0.488732673	0.36219802	0.788366337	0.5
H(44)	0.493950495	0.21709901	0.989475248	0.5
H(45)	0.326960396	0.275148515	0.986732673	0.5
H(46)	0.531415842	0.33449505	1.188366337	0.5
H(47)	0.366435644	0.400267327	1.184089109	0.5
H(48)	0.670257426	0.56870297	0.764138614	0.5
H(49)	0.725851485	0.649633663	0.912524752	0.5
H(50)	0.564336634	0.680712871	0.851712871	0.5
H(51)	0.519138614	0.621841584	1.263316832	0.5
H(52)	0.61670297	0.699059406	1.135475248	0.5
H(53)	0.674079208	0.54970297	1.213970297	0.5
H(54)	0.751534653	0.355009901	0.873594059	0.5
H(55)	0.693851485	0.303980198	1.032524752	0.5
H(56)	0.793841584	0.447792079	1.019435644	0.5
C(1)	1.012940594	-0.019108911	1.072910891	0.5
C(2)	0.89190099	-0.087	1.012455446	0.5
C(3)	0.860633663	-0.014742574	0.884237624	0.5
C(4)	0.970475248	0.091485149	0.886524752	0.5
C(5)	0.931811881	0.191980198	0.995346535	0.5
C(6)	0.958118812	0.114089109	1.124178218	0.5
C(7)	1.091148515	0.018306931	0.946762376	0.5
C(8)	1.138990099	-0.101386139	0.864792079	0.5
C(9)	1.212623762	0.107811881	0.969534653	0.5
C(10)	1.084712871	-0.101930693	1.176841584	0.5
O(11)	0.831564356	-0.179990099	1.057089109	0.5
H(12)	0.869613861	-0.082683168	0.798009901	0.5
H(13)	0.758930693	0.027425743	0.885405941	0.5
H(14)	0.988554455	0.13760396	0.788247525	0.5
H(15)	0.993920792	0.282891089	0.989207921	0.5
H(16)	0.826940594	0.224821782	0.986683168	0.5
H(17)	1.031594059	0.165693069	1.188178218	0.5
H(18)	0.86660396	0.099920792	1.184128713	0.5
H(19)	1.17	-0.068980198	0.764059406	0.5
H(20)	1.225811881	-0.14970297	0.912485149	0.5
H(21)	1.064217822	-0.180920792	0.851910891	0.5
H(22)	1.019405941	-0.12150495	1.263475248	0.5
H(23)	1.116722772	-0.198970297	1.135613861	0.5
H(24)	1.174316832	-0.049534653	1.213811881	0.5
H(25)	1.251445545	0.144752475	0.873168317	0.5
H(26)	1.193851485	0.19609901	1.032039604	0.5
H(27)	1.293831683	0.052247525	1.019178218	0.5
C(30)	1.012881188	0.019178218	1.07290099	0.5
C(31)	0.891891089	0.087019802	1.012277228	0.5
C(32)	0.860742574	0.014633663	0.884118812	0.5
C(33)	0.970574257	-0.091594059	0.886584158	0.5
C(34)	0.931821782	-0.192	0.995475248	0.5
C(35)	0.958009901	-0.113970297	1.124247525	0.5
C(36)	1.091207921	-0.018376238	0.946851485	0.5
C(37)	1.139108911	0.101217822	0.864782178	0.5
C(38)	1.212663366	-0.107861386	0.969861386	0.5
C(39)	1.084564356	0.10209901	1.17680198	0.5
O(40)	0.831534653	0.180069307	1.056782178	0.5
H(41)	0.869772277	0.082485149	0.797821782	0.5
H(42)	0.759029703	-0.027534653	0.885257426	0.5
H(43)	0.988732673	-0.13780198	0.788366337	0.5
H(44)	0.993950495	-0.28290099	0.989475248	0.5
H(45)	0.826960396	-0.224851485	0.986732673	0.5
H(46)	1.031415842	-0.16550495	1.188366337	0.5
H(47)	0.866435644	-0.099732673	1.184089109	0.5
H(48)	1.170257426	0.06870297	0.764138614	0.5
H(49)	1.225851485	0.149633663	0.912524752	0.5
H(50)	1.064336634	0.180712871	0.851712871	0.5
H(51)	1.019138614	0.121841584	1.263316832	0.5
H(52)	1.11670297	0.199059406	1.135475248	0.5
H(53)	1.174079208	0.04970297	1.213970297	0.5
H(54)	1.251534653	-0.144990099	0.873594059	0.5
H(55)	1.193851485	-0.196019802	1.032524752	0.5
H(56)	1.293841584	-0.052207921	1.019435644	0.5
C(1)	0.012940594	0.980891089	1.072910891	0.5
C(2)	-0.10809901	0.913	1.012455446	0.5
C(3)	-0.139366337	0.985257426	0.884237624	0.5
C(4)	-0.029524752	1.091485149	0.886524752	0.5
C(5)	-0.068188119	1.191980198	0.995346535	0.5
C(6)	-0.041881188	1.114089109	1.124178218	0.5
C(7)	0.091148515	1.018306931	0.946762376	0.5
C(8)	0.138990099	0.898613861	0.864792079	0.5
C(9)	0.212623762	1.107811881	0.969534653	0.5
C(10)	0.084712871	0.898069307	1.176841584	0.5
O(11)	-0.168435644	0.820009901	1.057089109	0.5
H(12)	-0.130386139	0.917316832	0.798009901	0.5
H(13)	-0.241069307	1.027425743	0.885405941	0.5
H(14)	-0.011445545	1.13760396	0.788247525	0.5
H(15)	-0.006079208	1.282891089	0.989207921	0.5
H(16)	-0.173059406	1.224821782	0.986683168	0.5
H(17)	0.031594059	1.165693069	1.188178218	0.5
H(18)	-0.13339604	1.099920792	1.184128713	0.5
H(19)	0.17	0.931019802	0.764059406	0.5
H(20)	0.225811881	0.85029703	0.912485149	0.5
H(21)	0.064217822	0.819079208	0.851910891	0.5
H(22)	0.019405941	0.87849505	1.263475248	0.5
H(23)	0.116722772	0.801029703	1.135613861	0.5
H(24)	0.174316832	0.950465347	1.213811881	0.5
H(25)	0.251445545	1.144752475	0.873168317	0.5
H(26)	0.193851485	1.19609901	1.032039604	0.5
H(27)	0.293831683	1.052247525	1.019178218	0.5
C(30)	0.012881188	1.019178218	1.07290099	0.5
C(31)	-0.108108911	1.087019802	1.012277228	0.5
C(32)	-0.139257426	1.014633663	0.884118812	0.5
C(33)	-0.029425743	0.908405941	0.886584158	0.5
C(34)	-0.068178218	0.808	0.995475248	0.5
C(35)	-0.041990099	0.886029703	1.124247525	0.5
C(36)	0.091207921	0.981623762	0.946851485	0.5
C(37)	0.139108911	1.101217822	0.864782178	0.5
C(38)	0.212663366	0.892138614	0.969861386	0.5
C(39)	0.084564356	1.10209901	1.17680198	0.5
O(40)	-0.168465347	1.180069307	1.056782178	0.5
H(41)	-0.130227723	1.082485149	0.797821782	0.5
H(42)	-0.240970297	0.972465347	0.885257426	0.5
H(43)	-0.011267327	0.86219802	0.788366337	0.5
H(44)	-0.006049505	0.71709901	0.989475248	0.5
H(45)	-0.173039604	0.775148515	0.986732673	0.5
H(46)	0.031415842	0.83449505	1.188366337	0.5
H(47)	-0.133564356	0.900267327	1.184089109	0.5
H(48)	0.170257426	1.06870297	0.764138614	0.5
H(49)	0.225851485	1.149633663	0.912524752	0.5
H(50)	0.064336634	1.180712871	0.851712871	0.5
H(51)	0.019138614	1.121841584	1.263316832	0.5
H(52)	0.11670297	1.199059406	1.135475248	0.5
H(53)	0.174079208	1.04970297	1.213970297	0.5
H(54)	0.251534653	0.855009901	0.873594059	0.5
H(55)	0.193851485	0.803980198	1.032524752	0.5
H(56)	0.293841584	0.947792079	1.019435644	0.5
C(1)	1.012940594	0.980891089	1.072910891	0.5
C(2)	0.89190099	0.913	1.012455446	0.5
C(3)	0.860633663	0.985257426	0.884237624	0.5
C(4)	0.970475248	1.091485149	0.886524752	0.5
C(5)	0.931811881	1.191980198	0.995346535	0.5
C(6)	0.958118812	1.114089109	1.124178218	0.5
C(7)	1.091148515	1.018306931	0.946762376	0.5
C(8)	1.138990099	0.898613861	0.864792079	0.5
C(9)	1.212623762	1.107811881	0.969534653	0.5
C(10)	1.084712871	0.898069307	1.176841584	0.5
O(11)	0.831564356	0.820009901	1.057089109	0.5
H(12)	0.869613861	0.917316832	0.798009901	0.5
H(13)	0.758930693	1.027425743	0.885405941	0.5
H(14)	0.988554455	1.13760396	0.788247525	0.5
H(15)	0.993920792	1.282891089	0.989207921	0.5
H(16)	0.826940594	1.224821782	0.986683168	0.5
H(17)	1.031594059	1.165693069	1.188178218	0.5
H(18)	0.86660396	1.099920792	1.184128713	0.5
H(19)	1.17	0.931019802	0.764059406	0.5
H(20)	1.225811881	0.85029703	0.912485149	0.5
H(21)	1.064217822	0.819079208	0.851910891	0.5
H(22)	1.019405941	0.87849505	1.263475248	0.5
H(23)	1.116722772	0.801029703	1.135613861	0.5
H(24)	1.174316832	0.950465347	1.213811881	0.5
H(25)	1.251445545	1.144752475	0.873168317	0.5
H(26)	1.193851485	1.19609901	1.032039604	0.5
H(27)	1.293831683	1.052247525	1.019178218	0.5
C(30)	1.012881188	1.019178218	1.07290099	0.5
C(31)	0.891891089	1.087019802	1.012277228	0.5
C(32)	0.860742574	1.014633663	0.884118812	0.5
C(33)	0.970574257	0.908405941	0.886584158	0.5
C(34)	0.931821782	0.808	0.995475248	0.5
C(35)	0.958009901	0.886029703	1.124247525	0.5
C(36)	1.091207921	0.981623762	0.946851485	0.5
C(37)	1.139108911	1.101217822	0.864782178	0.5
C(38)	1.212663366	0.892138614	0.969861386	0.5
C(39)	1.084564356	1.10209901	1.17680198	0.5
O(40)	0.831534653	1.180069307	1.056782178	0.5
H(41)	0.869772277	1.082485149	0.797821782	0.5
H(42)	0.759029703	0.972465347	0.885257426	0.5
H(43)	0.988732673	0.86219802	0.788366337	0.5
H(44)	0.993950495	0.71709901	0.989475248	0.5
H(45)	0.826960396	0.775148515	0.986732673	0.5
H(46)	1.031415842	0.83449505	1.188366337	0.5
H(47)	0.866435644	0.900267327	1.184089109	0.5
H(48)	1.170257426	1.06870297	0.764138614	0.5
H(49)	1.225851485	1.149633663	0.912524752	0.5
H(50)	1.064336634	1.180712871	0.851712871	0.5
H(51)	1.019138614	1.121841584	1.263316832	0.5
H(52)	1.11670297	1.199059406	1.135475248	0.5
H(53)	1.174079208	1.04970297	1.213970297	0.5
H(54)	1.251534653	0.855009901	0.873594059	0.5
H(55)	1.193851485	0.803980198	1.032524752	0.5
H(56)	1.293841584	0.947792079	1.019435644	0.5
#END
