# Supplementary material for: A New Look at the Structure and Thermal Behavior of Polyvinylidene Fluoride–Camphor Mixtures
Source: Polymers (Basel). 2022 Nov 30;14(23):5214. doi: 10.3390/polym14235214 (PMC9735715; doi:10.3390/polym14235214)
Supplement: Supplementary file 1 [file polymers-14-05214-s001.zip › DL_Camphor_fcc_Euler_angles_02.cif]

#######################################################################
#
#                 Cambridge Crystallographic Data Centre
#                                CCDC 
#
#######################################################################
#
# If this CIF has been generated from an entry in the Cambridge 
# Structural Database, then it will include bibliographic, chemical, 
# crystal, experimental, refinement or atomic coordinate data resulting 
# from the CCDC's data processing and validation procedures.
#
#######################################################################

data_3D\Atomistic\(2)
_symmetry_cell_setting           triclinic
_symmetry_space_group_name_H-M   'P 1'
_symmetry_Int_Tables_number      1
_space_group_name_Hall           'P 1'
loop_
_symmetry_equiv_pos_site_id
_symmetry_equiv_pos_as_xyz
1 x,y,z
_cell_length_a                   10.1
_cell_length_b                   10.1
_cell_length_c                   10.1 
_cell_angle_alpha                90.0000
_cell_angle_beta                 90.0000
_cell_angle_gamma                90.0000
loop_
_atom_site_label
_atom_site_fract_x
_atom_site_fract_y
_atom_site_fract_z
_atom_site_occupancy
C(1)	-0.004348157	0.063369942	0.042583674	0.5
C(2)	-0.132374203	-0.017352761	0.039786665	0.5
C(3)	-0.119042262	-0.116748848	-0.072379589	0.5
C(4)	0.019750198	-0.079319524	-0.124248966	0.5
C(5)	0.004762236	0.054989699	-0.196170345	0.5
C(6)	-0.015225871	0.153112344	-0.080718619	0.5
C(7)	0.097974866	-0.043272754	0.002743915	0.5
C(8)	0.111182752	-0.158005296	0.102725779	0.5
C(9)	0.238974454	0.008512189	-0.024151889	0.5
C(10)	0.019377649	0.13704586	0.172280403	0.5
O(11)	-0.226838895	-0.005285944	0.111971467	0.5
H(12)	-0.123141062	-0.219838318	-0.033810828	0.5
H(13)	-0.198686181	-0.103995021	-0.147327652	0.5
H(14)	0.06569606	-0.157745304	-0.186302096	0.5
H(15)	0.095046016	0.07882384	-0.254828356	0.5
H(16)	-0.079789767	0.055423386	-0.266897858	0.5
H(17)	0.062522974	0.231295274	-0.080361902	0.5
H(18)	-0.112968508	0.204052317	-0.085330254	0.5
H(19)	0.164630059	-0.242873917	0.056905117	0.5
H(20)	0.168407789	-0.126573712	0.191520585	0.5
H(21)	0.015667645	-0.196506426	0.141158925	0.5
H(22)	-0.059496927	0.21202546	0.189898553	0.5
H(23)	0.020464397	0.067857507	0.258029073	0.5
H(24)	0.115933502	0.190091179	0.170236153	0.5
H(25)	0.300676734	-0.070657577	-0.069793822	0.5
H(26)	0.244273128	0.095345852	-0.091127432	0.5
H(27)	0.288194463	0.039419409	0.069489673	0.5
C(30)	0.024437279	-0.002491057	0.072417229	0.5
C(31)	0.08249545	-0.111198108	-0.015493811	0.5
C(32)	0.05294769	-0.072766341	-0.157917446	0.5
C(33)	-0.020100152	0.059462657	-0.134832596	0.5
C(34)	0.085894246	0.160866009	-0.090981433	0.5
C(35)	0.118984202	0.115782371	0.051248212	0.5
C(36)	-0.101084964	0.034881848	-0.006837578	0.5
C(37)	-0.20375027	-0.077620441	-0.018485978	0.5
C(38)	-0.175770737	0.158006314	0.043668596	0.5
C(39)	0.005672264	-0.043174556	0.216647868	0.5
O(40)	0.141083892	-0.209096948	0.020073196	0.5
H(41)	-0.01103848	-0.148300071	-0.206218197	0.5
H(42)	0.145347212	-0.062021675	-0.216839871	0.5
H(43)	-0.079346805	0.092251729	-0.221587143	0.5
H(44)	0.045717585	0.263534967	-0.092953193	0.5
H(45)	0.174206138	0.160298961	-0.156953028	0.5
H(46)	0.09982558	0.195991745	0.124425245	0.5
H(47)	0.224568177	0.085794379	0.062307792	0.5
H(48)	-0.277353101	-0.054416461	-0.097230953	0.5
H(49)	-0.258975168	-0.090581738	0.076012364	0.5
H(50)	-0.161180299	-0.17627363	-0.041648643	0.5
H(51)	0.102549558	-0.066485206	0.263833884	0.5
H(52)	-0.058718992	-0.1321932	0.225106884	0.5
H(53)	-0.040962103	0.038077061	0.274640522	0.5
H(54)	-0.252766761	0.188499386	-0.029123583	0.5
H(55)	-0.112725924	0.246033387	0.061809063	0.5
H(56)	-0.226569343	0.136913998	0.139164324	0.5
C(1)	0.495651843	0.563369942	0.042583674	0.5
C(2)	0.367625797	0.482647239	0.039786665	0.5
C(3)	0.380957738	0.383251152	-0.072379589	0.5
C(4)	0.519750198	0.420680476	-0.124248966	0.5
C(5)	0.504762236	0.554989699	-0.196170345	0.5
C(6)	0.484774129	0.653112344	-0.080718619	0.5
C(7)	0.597974866	0.456727246	0.002743915	0.5
C(8)	0.611182752	0.341994704	0.102725779	0.5
C(9)	0.738974454	0.508512189	-0.024151889	0.5
C(10)	0.519377649	0.63704586	0.172280403	0.5
O(11)	0.273161105	0.494714056	0.111971467	0.5
H(12)	0.376858938	0.280161682	-0.033810828	0.5
H(13)	0.301313819	0.396004979	-0.147327652	0.5
H(14)	0.56569606	0.342254696	-0.186302096	0.5
H(15)	0.595046016	0.57882384	-0.254828356	0.5
H(16)	0.420210233	0.555423386	-0.266897858	0.5
H(17)	0.562522974	0.731295274	-0.080361902	0.5
H(18)	0.387031492	0.704052317	-0.085330254	0.5
H(19)	0.664630059	0.257126083	0.056905117	0.5
H(20)	0.668407789	0.373426288	0.191520585	0.5
H(21)	0.515667645	0.303493574	0.141158925	0.5
H(22)	0.440503073	0.71202546	0.189898553	0.5
H(23)	0.520464397	0.567857507	0.258029073	0.5
H(24)	0.615933502	0.690091179	0.170236153	0.5
H(25)	0.800676734	0.429342423	-0.069793822	0.5
H(26)	0.744273128	0.595345852	-0.091127432	0.5
H(27)	0.788194463	0.539419409	0.069489673	0.5
C(30)	0.524437279	0.497508943	0.072417229	0.5
C(31)	0.58249545	0.388801892	-0.015493811	0.5
C(32)	0.55294769	0.427233659	-0.157917446	0.5
C(33)	0.479899848	0.559462657	-0.134832596	0.5
C(34)	0.585894246	0.660866009	-0.090981433	0.5
C(35)	0.618984202	0.615782371	0.051248212	0.5
C(36)	0.398915036	0.534881848	-0.006837578	0.5
C(37)	0.29624973	0.422379559	-0.018485978	0.5
C(38)	0.324229263	0.658006314	0.043668596	0.5
C(39)	0.505672264	0.456825444	0.216647868	0.5
O(40)	0.641083892	0.290903052	0.020073196	0.5
H(41)	0.48896152	0.351699929	-0.206218197	0.5
H(42)	0.645347212	0.437978325	-0.216839871	0.5
H(43)	0.420653195	0.592251729	-0.221587143	0.5
H(44)	0.545717585	0.763534967	-0.092953193	0.5
H(45)	0.674206138	0.660298961	-0.156953028	0.5
H(46)	0.59982558	0.695991745	0.124425245	0.5
H(47)	0.724568177	0.585794379	0.062307792	0.5
H(48)	0.222646899	0.445583539	-0.097230953	0.5
H(49)	0.241024832	0.409418262	0.076012364	0.5
H(50)	0.338819701	0.32372637	-0.041648643	0.5
H(51)	0.602549558	0.433514794	0.263833884	0.5
H(52)	0.441281008	0.3678068	0.225106884	0.5
H(53)	0.459037897	0.538077061	0.274640522	0.5
H(54)	0.247233239	0.688499386	-0.029123583	0.5
H(55)	0.387274076	0.746033387	0.061809063	0.5
H(56)	0.273430657	0.636913998	0.139164324	0.5
C(1)	0.995651843	0.063369942	0.042583674	0.5
C(2)	0.867625797	-0.017352761	0.039786665	0.5
C(3)	0.880957738	-0.116748848	-0.072379589	0.5
C(4)	1.019750198	-0.079319524	-0.124248966	0.5
C(5)	1.004762236	0.054989699	-0.196170345	0.5
C(6)	0.984774129	0.153112344	-0.080718619	0.5
C(7)	1.097974866	-0.043272754	0.002743915	0.5
C(8)	1.111182752	-0.158005296	0.102725779	0.5
C(9)	1.238974454	0.008512189	-0.024151889	0.5
C(10)	1.019377649	0.13704586	0.172280403	0.5
O(11)	0.773161105	-0.005285944	0.111971467	0.5
H(12)	0.876858938	-0.219838318	-0.033810828	0.5
H(13)	0.801313819	-0.103995021	-0.147327652	0.5
H(14)	1.06569606	-0.157745304	-0.186302096	0.5
H(15)	1.095046016	0.07882384	-0.254828356	0.5
H(16)	0.920210233	0.055423386	-0.266897858	0.5
H(17)	1.062522974	0.231295274	-0.080361902	0.5
H(18)	0.887031492	0.204052317	-0.085330254	0.5
H(19)	1.164630059	-0.242873917	0.056905117	0.5
H(20)	1.168407789	-0.126573712	0.191520585	0.5
H(21)	1.015667645	-0.196506426	0.141158925	0.5
H(22)	0.940503073	0.21202546	0.189898553	0.5
H(23)	1.020464397	0.067857507	0.258029073	0.5
H(24)	1.115933502	0.190091179	0.170236153	0.5
H(25)	1.300676734	-0.070657577	-0.069793822	0.5
H(26)	1.244273128	0.095345852	-0.091127432	0.5
H(27)	1.288194463	0.039419409	0.069489673	0.5
C(30)	1.024437279	-0.002491057	0.072417229	0.5
C(31)	1.08249545	-0.111198108	-0.015493811	0.5
C(32)	1.05294769	-0.072766341	-0.157917446	0.5
C(33)	0.979899848	0.059462657	-0.134832596	0.5
C(34)	1.085894246	0.160866009	-0.090981433	0.5
C(35)	1.118984202	0.115782371	0.051248212	0.5
C(36)	0.898915036	0.034881848	-0.006837578	0.5
C(37)	0.79624973	-0.077620441	-0.018485978	0.5
C(38)	0.824229263	0.158006314	0.043668596	0.5
C(39)	1.005672264	-0.043174556	0.216647868	0.5
O(40)	1.141083892	-0.209096948	0.020073196	0.5
H(41)	0.98896152	-0.148300071	-0.206218197	0.5
H(42)	1.145347212	-0.062021675	-0.216839871	0.5
H(43)	0.920653195	0.092251729	-0.221587143	0.5
H(44)	1.045717585	0.263534967	-0.092953193	0.5
H(45)	1.174206138	0.160298961	-0.156953028	0.5
H(46)	1.09982558	0.195991745	0.124425245	0.5
H(47)	1.224568177	0.085794379	0.062307792	0.5
H(48)	0.722646899	-0.054416461	-0.097230953	0.5
H(49)	0.741024832	-0.090581738	0.076012364	0.5
H(50)	0.838819701	-0.17627363	-0.041648643	0.5
H(51)	1.102549558	-0.066485206	0.263833884	0.5
H(52)	0.941281008	-0.1321932	0.225106884	0.5
H(53)	0.959037897	0.038077061	0.274640522	0.5
H(54)	0.747233239	0.188499386	-0.029123583	0.5
H(55)	0.887274076	0.246033387	0.061809063	0.5
H(56)	0.773430657	0.136913998	0.139164324	0.5
C(1)	-0.004348157	1.063369942	0.042583674	0.5
C(2)	-0.132374203	0.982647239	0.039786665	0.5
C(3)	-0.119042262	0.883251152	-0.072379589	0.5
C(4)	0.019750198	0.920680476	-0.124248966	0.5
C(5)	0.004762236	1.054989699	-0.196170345	0.5
C(6)	-0.015225871	1.153112344	-0.080718619	0.5
C(7)	0.097974866	0.956727246	0.002743915	0.5
C(8)	0.111182752	0.841994704	0.102725779	0.5
C(9)	0.238974454	1.008512189	-0.024151889	0.5
C(10)	0.019377649	1.13704586	0.172280403	0.5
O(11)	-0.226838895	0.994714056	0.111971467	0.5
H(12)	-0.123141062	0.780161682	-0.033810828	0.5
H(13)	-0.198686181	0.896004979	-0.147327652	0.5
H(14)	0.06569606	0.842254696	-0.186302096	0.5
H(15)	0.095046016	1.07882384	-0.254828356	0.5
H(16)	-0.079789767	1.055423386	-0.266897858	0.5
H(17)	0.062522974	1.231295274	-0.080361902	0.5
H(18)	-0.112968508	1.204052317	-0.085330254	0.5
H(19)	0.164630059	0.757126083	0.056905117	0.5
H(20)	0.168407789	0.873426288	0.191520585	0.5
H(21)	0.015667645	0.803493574	0.141158925	0.5
H(22)	-0.059496927	1.21202546	0.189898553	0.5
H(23)	0.020464397	1.067857507	0.258029073	0.5
H(24)	0.115933502	1.190091179	0.170236153	0.5
H(25)	0.300676734	0.929342423	-0.069793822	0.5
H(26)	0.244273128	1.095345852	-0.091127432	0.5
H(27)	0.288194463	1.039419409	0.069489673	0.5
C(30)	0.024437279	0.997508943	0.072417229	0.5
C(31)	0.08249545	0.888801892	-0.015493811	0.5
C(32)	0.05294769	0.927233659	-0.157917446	0.5
C(33)	-0.020100152	1.059462657	-0.134832596	0.5
C(34)	0.085894246	1.160866009	-0.090981433	0.5
C(35)	0.118984202	1.115782371	0.051248212	0.5
C(36)	-0.101084964	1.034881848	-0.006837578	0.5
C(37)	-0.20375027	0.922379559	-0.018485978	0.5
C(38)	-0.175770737	1.158006314	0.043668596	0.5
C(39)	0.005672264	0.956825444	0.216647868	0.5
O(40)	0.141083892	0.790903052	0.020073196	0.5
H(41)	-0.01103848	0.851699929	-0.206218197	0.5
H(42)	0.145347212	0.937978325	-0.216839871	0.5
H(43)	-0.079346805	1.092251729	-0.221587143	0.5
H(44)	0.045717585	1.263534967	-0.092953193	0.5
H(45)	0.174206138	1.160298961	-0.156953028	0.5
H(46)	0.09982558	1.195991745	0.124425245	0.5
H(47)	0.224568177	1.085794379	0.062307792	0.5
H(48)	-0.277353101	0.945583539	-0.097230953	0.5
H(49)	-0.258975168	0.909418262	0.076012364	0.5
H(50)	-0.161180299	0.82372637	-0.041648643	0.5
H(51)	0.102549558	0.933514794	0.263833884	0.5
H(52)	-0.058718992	0.8678068	0.225106884	0.5
H(53)	-0.040962103	1.038077061	0.274640522	0.5
H(54)	-0.252766761	1.188499386	-0.029123583	0.5
H(55)	-0.112725924	1.246033387	0.061809063	0.5
H(56)	-0.226569343	1.136913998	0.139164324	0.5
C(1)	0.995651843	1.063369942	0.042583674	0.5
C(2)	0.867625797	0.982647239	0.039786665	0.5
C(3)	0.880957738	0.883251152	-0.072379589	0.5
C(4)	1.019750198	0.920680476	-0.124248966	0.5
C(5)	1.004762236	1.054989699	-0.196170345	0.5
C(6)	0.984774129	1.153112344	-0.080718619	0.5
C(7)	1.097974866	0.956727246	0.002743915	0.5
C(8)	1.111182752	0.841994704	0.102725779	0.5
C(9)	1.238974454	1.008512189	-0.024151889	0.5
C(10)	1.019377649	1.13704586	0.172280403	0.5
O(11)	0.773161105	0.994714056	0.111971467	0.5
H(12)	0.876858938	0.780161682	-0.033810828	0.5
H(13)	0.801313819	0.896004979	-0.147327652	0.5
H(14)	1.06569606	0.842254696	-0.186302096	0.5
H(15)	1.095046016	1.07882384	-0.254828356	0.5
H(16)	0.920210233	1.055423386	-0.266897858	0.5
H(17)	1.062522974	1.231295274	-0.080361902	0.5
H(18)	0.887031492	1.204052317	-0.085330254	0.5
H(19)	1.164630059	0.757126083	0.056905117	0.5
H(20)	1.168407789	0.873426288	0.191520585	0.5
H(21)	1.015667645	0.803493574	0.141158925	0.5
H(22)	0.940503073	1.21202546	0.189898553	0.5
H(23)	1.020464397	1.067857507	0.258029073	0.5
H(24)	1.115933502	1.190091179	0.170236153	0.5
H(25)	1.300676734	0.929342423	-0.069793822	0.5
H(26)	1.244273128	1.095345852	-0.091127432	0.5
H(27)	1.288194463	1.039419409	0.069489673	0.5
C(30)	1.024437279	0.997508943	0.072417229	0.5
C(31)	1.08249545	0.888801892	-0.015493811	0.5
C(32)	1.05294769	0.927233659	-0.157917446	0.5
C(33)	0.979899848	1.059462657	-0.134832596	0.5
C(34)	1.085894246	1.160866009	-0.090981433	0.5
C(35)	1.118984202	1.115782371	0.051248212	0.5
C(36)	0.898915036	1.034881848	-0.006837578	0.5
C(37)	0.79624973	0.922379559	-0.018485978	0.5
C(38)	0.824229263	1.158006314	0.043668596	0.5
C(39)	1.005672264	0.956825444	0.216647868	0.5
O(40)	1.141083892	0.790903052	0.020073196	0.5
H(41)	0.98896152	0.851699929	-0.206218197	0.5
H(42)	1.145347212	0.937978325	-0.216839871	0.5
H(43)	0.920653195	1.092251729	-0.221587143	0.5
H(44)	1.045717585	1.263534967	-0.092953193	0.5
H(45)	1.174206138	1.160298961	-0.156953028	0.5
H(46)	1.09982558	1.195991745	0.124425245	0.5
H(47)	1.224568177	1.085794379	0.062307792	0.5
H(48)	0.722646899	0.945583539	-0.097230953	0.5
H(49)	0.741024832	0.909418262	0.076012364	0.5
H(50)	0.838819701	0.82372637	-0.041648643	0.5
H(51)	1.102549558	0.933514794	0.263833884	0.5
H(52)	0.941281008	0.8678068	0.225106884	0.5
H(53)	0.959037897	1.038077061	0.274640522	0.5
H(54)	0.747233239	1.188499386	-0.029123583	0.5
H(55)	0.887274076	1.246033387	0.061809063	0.5
H(56)	0.773430657	1.136913998	0.139164324	0.5
C(1)	0.495651843	0.063369942	0.542583674	0.5
C(2)	0.367625797	-0.017352761	0.539786665	0.5
C(3)	0.380957738	-0.116748848	0.427620411	0.5
C(4)	0.519750198	-0.079319524	0.375751034	0.5
C(5)	0.504762236	0.054989699	0.303829655	0.5
C(6)	0.484774129	0.153112344	0.419281381	0.5
C(7)	0.597974866	-0.043272754	0.502743915	0.5
C(8)	0.611182752	-0.158005296	0.602725779	0.5
C(9)	0.738974454	0.008512189	0.475848111	0.5
C(10)	0.519377649	0.13704586	0.672280403	0.5
O(11)	0.273161105	-0.005285944	0.611971467	0.5
H(12)	0.376858938	-0.219838318	0.466189172	0.5
H(13)	0.301313819	-0.103995021	0.352672348	0.5
H(14)	0.56569606	-0.157745304	0.313697904	0.5
H(15)	0.595046016	0.07882384	0.245171644	0.5
H(16)	0.420210233	0.055423386	0.233102142	0.5
H(17)	0.562522974	0.231295274	0.419638098	0.5
H(18)	0.387031492	0.204052317	0.414669746	0.5
H(19)	0.664630059	-0.242873917	0.556905117	0.5
H(20)	0.668407789	-0.126573712	0.691520585	0.5
H(21)	0.515667645	-0.196506426	0.641158925	0.5
H(22)	0.440503073	0.21202546	0.689898553	0.5
H(23)	0.520464397	0.067857507	0.758029073	0.5
H(24)	0.615933502	0.190091179	0.670236153	0.5
H(25)	0.800676734	-0.070657577	0.430206178	0.5
H(26)	0.744273128	0.095345852	0.408872568	0.5
H(27)	0.788194463	0.039419409	0.569489673	0.5
C(30)	0.524437279	-0.002491057	0.572417229	0.5
C(31)	0.58249545	-0.111198108	0.484506189	0.5
C(32)	0.55294769	-0.072766341	0.342082554	0.5
C(33)	0.479899848	0.059462657	0.365167404	0.5
C(34)	0.585894246	0.160866009	0.409018567	0.5
C(35)	0.618984202	0.115782371	0.551248212	0.5
C(36)	0.398915036	0.034881848	0.493162422	0.5
C(37)	0.29624973	-0.077620441	0.481514022	0.5
C(38)	0.324229263	0.158006314	0.543668596	0.5
C(39)	0.505672264	-0.043174556	0.716647868	0.5
O(40)	0.641083892	-0.209096948	0.520073196	0.5
H(41)	0.48896152	-0.148300071	0.293781803	0.5
H(42)	0.645347212	-0.062021675	0.283160129	0.5
H(43)	0.420653195	0.092251729	0.278412857	0.5
H(44)	0.545717585	0.263534967	0.407046807	0.5
H(45)	0.674206138	0.160298961	0.343046972	0.5
H(46)	0.59982558	0.195991745	0.624425245	0.5
H(47)	0.724568177	0.085794379	0.562307792	0.5
H(48)	0.222646899	-0.054416461	0.402769047	0.5
H(49)	0.241024832	-0.090581738	0.576012364	0.5
H(50)	0.338819701	-0.17627363	0.458351357	0.5
H(51)	0.602549558	-0.066485206	0.763833884	0.5
H(52)	0.441281008	-0.1321932	0.725106884	0.5
H(53)	0.459037897	0.038077061	0.774640522	0.5
H(54)	0.247233239	0.188499386	0.470876417	0.5
H(55)	0.387274076	0.246033387	0.561809063	0.5
H(56)	0.273430657	0.136913998	0.639164324	0.5
C(1)	-0.004348157	0.563369942	0.542583674	0.5
C(2)	-0.132374203	0.482647239	0.539786665	0.5
C(3)	-0.119042262	0.383251152	0.427620411	0.5
C(4)	0.019750198	0.420680476	0.375751034	0.5
C(5)	0.004762236	0.554989699	0.303829655	0.5
C(6)	-0.015225871	0.653112344	0.419281381	0.5
C(7)	0.097974866	0.456727246	0.502743915	0.5
C(8)	0.111182752	0.341994704	0.602725779	0.5
C(9)	0.238974454	0.508512189	0.475848111	0.5
C(10)	0.019377649	0.63704586	0.672280403	0.5
O(11)	-0.226838895	0.494714056	0.611971467	0.5
H(12)	-0.123141062	0.280161682	0.466189172	0.5
H(13)	-0.198686181	0.396004979	0.352672348	0.5
H(14)	0.06569606	0.342254696	0.313697904	0.5
H(15)	0.095046016	0.57882384	0.245171644	0.5
H(16)	-0.079789767	0.555423386	0.233102142	0.5
H(17)	0.062522974	0.731295274	0.419638098	0.5
H(18)	-0.112968508	0.704052317	0.414669746	0.5
H(19)	0.164630059	0.257126083	0.556905117	0.5
H(20)	0.168407789	0.373426288	0.691520585	0.5
H(21)	0.015667645	0.303493574	0.641158925	0.5
H(22)	-0.059496927	0.71202546	0.689898553	0.5
H(23)	0.020464397	0.567857507	0.758029073	0.5
H(24)	0.115933502	0.690091179	0.670236153	0.5
H(25)	0.300676734	0.429342423	0.430206178	0.5
H(26)	0.244273128	0.595345852	0.408872568	0.5
H(27)	0.288194463	0.539419409	0.569489673	0.5
C(30)	0.024437279	0.497508943	0.572417229	0.5
C(31)	0.08249545	0.388801892	0.484506189	0.5
C(32)	0.05294769	0.427233659	0.342082554	0.5
C(33)	-0.020100152	0.559462657	0.365167404	0.5
C(34)	0.085894246	0.660866009	0.409018567	0.5
C(35)	0.118984202	0.615782371	0.551248212	0.5
C(36)	-0.101084964	0.534881848	0.493162422	0.5
C(37)	-0.20375027	0.422379559	0.481514022	0.5
C(38)	-0.175770737	0.658006314	0.543668596	0.5
C(39)	0.005672264	0.456825444	0.716647868	0.5
O(40)	0.141083892	0.290903052	0.520073196	0.5
H(41)	-0.01103848	0.351699929	0.293781803	0.5
H(42)	0.145347212	0.437978325	0.283160129	0.5
H(43)	-0.079346805	0.592251729	0.278412857	0.5
H(44)	0.045717585	0.763534967	0.407046807	0.5
H(45)	0.174206138	0.660298961	0.343046972	0.5
H(46)	0.09982558	0.695991745	0.624425245	0.5
H(47)	0.224568177	0.585794379	0.562307792	0.5
H(48)	-0.277353101	0.445583539	0.402769047	0.5
H(49)	-0.258975168	0.409418262	0.576012364	0.5
H(50)	-0.161180299	0.32372637	0.458351357	0.5
H(51)	0.102549558	0.433514794	0.763833884	0.5
H(52)	-0.058718992	0.3678068	0.725106884	0.5
H(53)	-0.040962103	0.538077061	0.774640522	0.5
H(54)	-0.252766761	0.688499386	0.470876417	0.5
H(55)	-0.112725924	0.746033387	0.561809063	0.5
H(56)	-0.226569343	0.636913998	0.639164324	0.5
C(1)	0.995651843	0.563369942	0.542583674	0.5
C(2)	0.867625797	0.482647239	0.539786665	0.5
C(3)	0.880957738	0.383251152	0.427620411	0.5
C(4)	1.019750198	0.420680476	0.375751034	0.5
C(5)	1.004762236	0.554989699	0.303829655	0.5
C(6)	0.984774129	0.653112344	0.419281381	0.5
C(7)	1.097974866	0.456727246	0.502743915	0.5
C(8)	1.111182752	0.341994704	0.602725779	0.5
C(9)	1.238974454	0.508512189	0.475848111	0.5
C(10)	1.019377649	0.63704586	0.672280403	0.5
O(11)	0.773161105	0.494714056	0.611971467	0.5
H(12)	0.876858938	0.280161682	0.466189172	0.5
H(13)	0.801313819	0.396004979	0.352672348	0.5
H(14)	1.06569606	0.342254696	0.313697904	0.5
H(15)	1.095046016	0.57882384	0.245171644	0.5
H(16)	0.920210233	0.555423386	0.233102142	0.5
H(17)	1.062522974	0.731295274	0.419638098	0.5
H(18)	0.887031492	0.704052317	0.414669746	0.5
H(19)	1.164630059	0.257126083	0.556905117	0.5
H(20)	1.168407789	0.373426288	0.691520585	0.5
H(21)	1.015667645	0.303493574	0.641158925	0.5
H(22)	0.940503073	0.71202546	0.689898553	0.5
H(23)	1.020464397	0.567857507	0.758029073	0.5
H(24)	1.115933502	0.690091179	0.670236153	0.5
H(25)	1.300676734	0.429342423	0.430206178	0.5
H(26)	1.244273128	0.595345852	0.408872568	0.5
H(27)	1.288194463	0.539419409	0.569489673	0.5
C(30)	1.024437279	0.497508943	0.572417229	0.5
C(31)	1.08249545	0.388801892	0.484506189	0.5
C(32)	1.05294769	0.427233659	0.342082554	0.5
C(33)	0.979899848	0.559462657	0.365167404	0.5
C(34)	1.085894246	0.660866009	0.409018567	0.5
C(35)	1.118984202	0.615782371	0.551248212	0.5
C(36)	0.898915036	0.534881848	0.493162422	0.5
C(37)	0.79624973	0.422379559	0.481514022	0.5
C(38)	0.824229263	0.658006314	0.543668596	0.5
C(39)	1.005672264	0.456825444	0.716647868	0.5
O(40)	1.141083892	0.290903052	0.520073196	0.5
H(41)	0.98896152	0.351699929	0.293781803	0.5
H(42)	1.145347212	0.437978325	0.283160129	0.5
H(43)	0.920653195	0.592251729	0.278412857	0.5
H(44)	1.045717585	0.763534967	0.407046807	0.5
H(45)	1.174206138	0.660298961	0.343046972	0.5
H(46)	1.09982558	0.695991745	0.624425245	0.5
H(47)	1.224568177	0.585794379	0.562307792	0.5
H(48)	0.722646899	0.445583539	0.402769047	0.5
H(49)	0.741024832	0.409418262	0.576012364	0.5
H(50)	0.838819701	0.32372637	0.458351357	0.5
H(51)	1.102549558	0.433514794	0.763833884	0.5
H(52)	0.941281008	0.3678068	0.725106884	0.5
H(53)	0.959037897	0.538077061	0.774640522	0.5
H(54)	0.747233239	0.688499386	0.470876417	0.5
H(55)	0.887274076	0.746033387	0.561809063	0.5
H(56)	0.773430657	0.636913998	0.639164324	0.5
C(1)	0.495651843	1.063369942	0.542583674	0.5
C(2)	0.367625797	0.982647239	0.539786665	0.5
C(3)	0.380957738	0.883251152	0.427620411	0.5
C(4)	0.519750198	0.920680476	0.375751034	0.5
C(5)	0.504762236	1.054989699	0.303829655	0.5
C(6)	0.484774129	1.153112344	0.419281381	0.5
C(7)	0.597974866	0.956727246	0.502743915	0.5
C(8)	0.611182752	0.841994704	0.602725779	0.5
C(9)	0.738974454	1.008512189	0.475848111	0.5
C(10)	0.519377649	1.13704586	0.672280403	0.5
O(11)	0.273161105	0.994714056	0.611971467	0.5
H(12)	0.376858938	0.780161682	0.466189172	0.5
H(13)	0.301313819	0.896004979	0.352672348	0.5
H(14)	0.56569606	0.842254696	0.313697904	0.5
H(15)	0.595046016	1.07882384	0.245171644	0.5
H(16)	0.420210233	1.055423386	0.233102142	0.5
H(17)	0.562522974	1.231295274	0.419638098	0.5
H(18)	0.387031492	1.204052317	0.414669746	0.5
H(19)	0.664630059	0.757126083	0.556905117	0.5
H(20)	0.668407789	0.873426288	0.691520585	0.5
H(21)	0.515667645	0.803493574	0.641158925	0.5
H(22)	0.440503073	1.21202546	0.689898553	0.5
H(23)	0.520464397	1.067857507	0.758029073	0.5
H(24)	0.615933502	1.190091179	0.670236153	0.5
H(25)	0.800676734	0.929342423	0.430206178	0.5
H(26)	0.744273128	1.095345852	0.408872568	0.5
H(27)	0.788194463	1.039419409	0.569489673	0.5
C(30)	0.524437279	0.997508943	0.572417229	0.5
C(31)	0.58249545	0.888801892	0.484506189	0.5
C(32)	0.55294769	0.927233659	0.342082554	0.5
C(33)	0.479899848	1.059462657	0.365167404	0.5
C(34)	0.585894246	1.160866009	0.409018567	0.5
C(35)	0.618984202	1.115782371	0.551248212	0.5
C(36)	0.398915036	1.034881848	0.493162422	0.5
C(37)	0.29624973	0.922379559	0.481514022	0.5
C(38)	0.324229263	1.158006314	0.543668596	0.5
C(39)	0.505672264	0.956825444	0.716647868	0.5
O(40)	0.641083892	0.790903052	0.520073196	0.5
H(41)	0.48896152	0.851699929	0.293781803	0.5
H(42)	0.645347212	0.937978325	0.283160129	0.5
H(43)	0.420653195	1.092251729	0.278412857	0.5
H(44)	0.545717585	1.263534967	0.407046807	0.5
H(45)	0.674206138	1.160298961	0.343046972	0.5
H(46)	0.59982558	1.195991745	0.624425245	0.5
H(47)	0.724568177	1.085794379	0.562307792	0.5
H(48)	0.222646899	0.945583539	0.402769047	0.5
H(49)	0.241024832	0.909418262	0.576012364	0.5
H(50)	0.338819701	0.82372637	0.458351357	0.5
H(51)	0.602549558	0.933514794	0.763833884	0.5
H(52)	0.441281008	0.8678068	0.725106884	0.5
H(53)	0.459037897	1.038077061	0.774640522	0.5
H(54)	0.247233239	1.188499386	0.470876417	0.5
H(55)	0.387274076	1.246033387	0.561809063	0.5
H(56)	0.273430657	1.136913998	0.639164324	0.5
C(1)	-0.004348157	0.063369942	1.042583674	0.5
C(2)	-0.132374203	-0.017352761	1.039786665	0.5
C(3)	-0.119042262	-0.116748848	0.927620411	0.5
C(4)	0.019750198	-0.079319524	0.875751034	0.5
C(5)	0.004762236	0.054989699	0.803829655	0.5
C(6)	-0.015225871	0.153112344	0.919281381	0.5
C(7)	0.097974866	-0.043272754	1.002743915	0.5
C(8)	0.111182752	-0.158005296	1.102725779	0.5
C(9)	0.238974454	0.008512189	0.975848111	0.5
C(10)	0.019377649	0.13704586	1.172280403	0.5
O(11)	-0.226838895	-0.005285944	1.111971467	0.5
H(12)	-0.123141062	-0.219838318	0.966189172	0.5
H(13)	-0.198686181	-0.103995021	0.852672348	0.5
H(14)	0.06569606	-0.157745304	0.813697904	0.5
H(15)	0.095046016	0.07882384	0.745171644	0.5
H(16)	-0.079789767	0.055423386	0.733102142	0.5
H(17)	0.062522974	0.231295274	0.919638098	0.5
H(18)	-0.112968508	0.204052317	0.914669746	0.5
H(19)	0.164630059	-0.242873917	1.056905117	0.5
H(20)	0.168407789	-0.126573712	1.191520585	0.5
H(21)	0.015667645	-0.196506426	1.141158925	0.5
H(22)	-0.059496927	0.21202546	1.189898553	0.5
H(23)	0.020464397	0.067857507	1.258029073	0.5
H(24)	0.115933502	0.190091179	1.170236153	0.5
H(25)	0.300676734	-0.070657577	0.930206178	0.5
H(26)	0.244273128	0.095345852	0.908872568	0.5
H(27)	0.288194463	0.039419409	1.069489673	0.5
C(30)	0.024437279	-0.002491057	1.072417229	0.5
C(31)	0.08249545	-0.111198108	0.984506189	0.5
C(32)	0.05294769	-0.072766341	0.842082554	0.5
C(33)	-0.020100152	0.059462657	0.865167404	0.5
C(34)	0.085894246	0.160866009	0.909018567	0.5
C(35)	0.118984202	0.115782371	1.051248212	0.5
C(36)	-0.101084964	0.034881848	0.993162422	0.5
C(37)	-0.20375027	-0.077620441	0.981514022	0.5
C(38)	-0.175770737	0.158006314	1.043668596	0.5
C(39)	0.005672264	-0.043174556	1.216647868	0.5
O(40)	0.141083892	-0.209096948	1.020073196	0.5
H(41)	-0.01103848	-0.148300071	0.793781803	0.5
H(42)	0.145347212	-0.062021675	0.783160129	0.5
H(43)	-0.079346805	0.092251729	0.778412857	0.5
H(44)	0.045717585	0.263534967	0.907046807	0.5
H(45)	0.174206138	0.160298961	0.843046972	0.5
H(46)	0.09982558	0.195991745	1.124425245	0.5
H(47)	0.224568177	0.085794379	1.062307792	0.5
H(48)	-0.277353101	-0.054416461	0.902769047	0.5
H(49)	-0.258975168	-0.090581738	1.076012364	0.5
H(50)	-0.161180299	-0.17627363	0.958351357	0.5
H(51)	0.102549558	-0.066485206	1.263833884	0.5
H(52)	-0.058718992	-0.1321932	1.225106884	0.5
H(53)	-0.040962103	0.038077061	1.274640522	0.5
H(54)	-0.252766761	0.188499386	0.970876417	0.5
H(55)	-0.112725924	0.246033387	1.061809063	0.5
H(56)	-0.226569343	0.136913998	1.139164324	0.5
C(1)	0.495651843	0.563369942	1.042583674	0.5
C(2)	0.367625797	0.482647239	1.039786665	0.5
C(3)	0.380957738	0.383251152	0.927620411	0.5
C(4)	0.519750198	0.420680476	0.875751034	0.5
C(5)	0.504762236	0.554989699	0.803829655	0.5
C(6)	0.484774129	0.653112344	0.919281381	0.5
C(7)	0.597974866	0.456727246	1.002743915	0.5
C(8)	0.611182752	0.341994704	1.102725779	0.5
C(9)	0.738974454	0.508512189	0.975848111	0.5
C(10)	0.519377649	0.63704586	1.172280403	0.5
O(11)	0.273161105	0.494714056	1.111971467	0.5
H(12)	0.376858938	0.280161682	0.966189172	0.5
H(13)	0.301313819	0.396004979	0.852672348	0.5
H(14)	0.56569606	0.342254696	0.813697904	0.5
H(15)	0.595046016	0.57882384	0.745171644	0.5
H(16)	0.420210233	0.555423386	0.733102142	0.5
H(17)	0.562522974	0.731295274	0.919638098	0.5
H(18)	0.387031492	0.704052317	0.914669746	0.5
H(19)	0.664630059	0.257126083	1.056905117	0.5
H(20)	0.668407789	0.373426288	1.191520585	0.5
H(21)	0.515667645	0.303493574	1.141158925	0.5
H(22)	0.440503073	0.71202546	1.189898553	0.5
H(23)	0.520464397	0.567857507	1.258029073	0.5
H(24)	0.615933502	0.690091179	1.170236153	0.5
H(25)	0.800676734	0.429342423	0.930206178	0.5
H(26)	0.744273128	0.595345852	0.908872568	0.5
H(27)	0.788194463	0.539419409	1.069489673	0.5
C(30)	0.524437279	0.497508943	1.072417229	0.5
C(31)	0.58249545	0.388801892	0.984506189	0.5
C(32)	0.55294769	0.427233659	0.842082554	0.5
C(33)	0.479899848	0.559462657	0.865167404	0.5
C(34)	0.585894246	0.660866009	0.909018567	0.5
C(35)	0.618984202	0.615782371	1.051248212	0.5
C(36)	0.398915036	0.534881848	0.993162422	0.5
C(37)	0.29624973	0.422379559	0.981514022	0.5
C(38)	0.324229263	0.658006314	1.043668596	0.5
C(39)	0.505672264	0.456825444	1.216647868	0.5
O(40)	0.641083892	0.290903052	1.020073196	0.5
H(41)	0.48896152	0.351699929	0.793781803	0.5
H(42)	0.645347212	0.437978325	0.783160129	0.5
H(43)	0.420653195	0.592251729	0.778412857	0.5
H(44)	0.545717585	0.763534967	0.907046807	0.5
H(45)	0.674206138	0.660298961	0.843046972	0.5
H(46)	0.59982558	0.695991745	1.124425245	0.5
H(47)	0.724568177	0.585794379	1.062307792	0.5
H(48)	0.222646899	0.445583539	0.902769047	0.5
H(49)	0.241024832	0.409418262	1.076012364	0.5
H(50)	0.338819701	0.32372637	0.958351357	0.5
H(51)	0.602549558	0.433514794	1.263833884	0.5
H(52)	0.441281008	0.3678068	1.225106884	0.5
H(53)	0.459037897	0.538077061	1.274640522	0.5
H(54)	0.247233239	0.688499386	0.970876417	0.5
H(55)	0.387274076	0.746033387	1.061809063	0.5
H(56)	0.273430657	0.636913998	1.139164324	0.5
C(1)	0.995651843	0.063369942	1.042583674	0.5
C(2)	0.867625797	-0.017352761	1.039786665	0.5
C(3)	0.880957738	-0.116748848	0.927620411	0.5
C(4)	1.019750198	-0.079319524	0.875751034	0.5
C(5)	1.004762236	0.054989699	0.803829655	0.5
C(6)	0.984774129	0.153112344	0.919281381	0.5
C(7)	1.097974866	-0.043272754	1.002743915	0.5
C(8)	1.111182752	-0.158005296	1.102725779	0.5
C(9)	1.238974454	0.008512189	0.975848111	0.5
C(10)	1.019377649	0.13704586	1.172280403	0.5
O(11)	0.773161105	-0.005285944	1.111971467	0.5
H(12)	0.876858938	-0.219838318	0.966189172	0.5
H(13)	0.801313819	-0.103995021	0.852672348	0.5
H(14)	1.06569606	-0.157745304	0.813697904	0.5
H(15)	1.095046016	0.07882384	0.745171644	0.5
H(16)	0.920210233	0.055423386	0.733102142	0.5
H(17)	1.062522974	0.231295274	0.919638098	0.5
H(18)	0.887031492	0.204052317	0.914669746	0.5
H(19)	1.164630059	-0.242873917	1.056905117	0.5
H(20)	1.168407789	-0.126573712	1.191520585	0.5
H(21)	1.015667645	-0.196506426	1.141158925	0.5
H(22)	0.940503073	0.21202546	1.189898553	0.5
H(23)	1.020464397	0.067857507	1.258029073	0.5
H(24)	1.115933502	0.190091179	1.170236153	0.5
H(25)	1.300676734	-0.070657577	0.930206178	0.5
H(26)	1.244273128	0.095345852	0.908872568	0.5
H(27)	1.288194463	0.039419409	1.069489673	0.5
C(30)	1.024437279	-0.002491057	1.072417229	0.5
C(31)	1.08249545	-0.111198108	0.984506189	0.5
C(32)	1.05294769	-0.072766341	0.842082554	0.5
C(33)	0.979899848	0.059462657	0.865167404	0.5
C(34)	1.085894246	0.160866009	0.909018567	0.5
C(35)	1.118984202	0.115782371	1.051248212	0.5
C(36)	0.898915036	0.034881848	0.993162422	0.5
C(37)	0.79624973	-0.077620441	0.981514022	0.5
C(38)	0.824229263	0.158006314	1.043668596	0.5
C(39)	1.005672264	-0.043174556	1.216647868	0.5
O(40)	1.141083892	-0.209096948	1.020073196	0.5
H(41)	0.98896152	-0.148300071	0.793781803	0.5
H(42)	1.145347212	-0.062021675	0.783160129	0.5
H(43)	0.920653195	0.092251729	0.778412857	0.5
H(44)	1.045717585	0.263534967	0.907046807	0.5
H(45)	1.174206138	0.160298961	0.843046972	0.5
H(46)	1.09982558	0.195991745	1.124425245	0.5
H(47)	1.224568177	0.085794379	1.062307792	0.5
H(48)	0.722646899	-0.054416461	0.902769047	0.5
H(49)	0.741024832	-0.090581738	1.076012364	0.5
H(50)	0.838819701	-0.17627363	0.958351357	0.5
H(51)	1.102549558	-0.066485206	1.263833884	0.5
H(52)	0.941281008	-0.1321932	1.225106884	0.5
H(53)	0.959037897	0.038077061	1.274640522	0.5
H(54)	0.747233239	0.188499386	0.970876417	0.5
H(55)	0.887274076	0.246033387	1.061809063	0.5
H(56)	0.773430657	0.136913998	1.139164324	0.5
C(1)	-0.004348157	1.063369942	1.042583674	0.5
C(2)	-0.132374203	0.982647239	1.039786665	0.5
C(3)	-0.119042262	0.883251152	0.927620411	0.5
C(4)	0.019750198	0.920680476	0.875751034	0.5
C(5)	0.004762236	1.054989699	0.803829655	0.5
C(6)	-0.015225871	1.153112344	0.919281381	0.5
C(7)	0.097974866	0.956727246	1.002743915	0.5
C(8)	0.111182752	0.841994704	1.102725779	0.5
C(9)	0.238974454	1.008512189	0.975848111	0.5
C(10)	0.019377649	1.13704586	1.172280403	0.5
O(11)	-0.226838895	0.994714056	1.111971467	0.5
H(12)	-0.123141062	0.780161682	0.966189172	0.5
H(13)	-0.198686181	0.896004979	0.852672348	0.5
H(14)	0.06569606	0.842254696	0.813697904	0.5
H(15)	0.095046016	1.07882384	0.745171644	0.5
H(16)	-0.079789767	1.055423386	0.733102142	0.5
H(17)	0.062522974	1.231295274	0.919638098	0.5
H(18)	-0.112968508	1.204052317	0.914669746	0.5
H(19)	0.164630059	0.757126083	1.056905117	0.5
H(20)	0.168407789	0.873426288	1.191520585	0.5
H(21)	0.015667645	0.803493574	1.141158925	0.5
H(22)	-0.059496927	1.21202546	1.189898553	0.5
H(23)	0.020464397	1.067857507	1.258029073	0.5
H(24)	0.115933502	1.190091179	1.170236153	0.5
H(25)	0.300676734	0.929342423	0.930206178	0.5
H(26)	0.244273128	1.095345852	0.908872568	0.5
H(27)	0.288194463	1.039419409	1.069489673	0.5
C(30)	0.024437279	0.997508943	1.072417229	0.5
C(31)	0.08249545	0.888801892	0.984506189	0.5
C(32)	0.05294769	0.927233659	0.842082554	0.5
C(33)	-0.020100152	1.059462657	0.865167404	0.5
C(34)	0.085894246	1.160866009	0.909018567	0.5
C(35)	0.118984202	1.115782371	1.051248212	0.5
C(36)	-0.101084964	1.034881848	0.993162422	0.5
C(37)	-0.20375027	0.922379559	0.981514022	0.5
C(38)	-0.175770737	1.158006314	1.043668596	0.5
C(39)	0.005672264	0.956825444	1.216647868	0.5
O(40)	0.141083892	0.790903052	1.020073196	0.5
H(41)	-0.01103848	0.851699929	0.793781803	0.5
H(42)	0.145347212	0.937978325	0.783160129	0.5
H(43)	-0.079346805	1.092251729	0.778412857	0.5
H(44)	0.045717585	1.263534967	0.907046807	0.5
H(45)	0.174206138	1.160298961	0.843046972	0.5
H(46)	0.09982558	1.195991745	1.124425245	0.5
H(47)	0.224568177	1.085794379	1.062307792	0.5
H(48)	-0.277353101	0.945583539	0.902769047	0.5
H(49)	-0.258975168	0.909418262	1.076012364	0.5
H(50)	-0.161180299	0.82372637	0.958351357	0.5
H(51)	0.102549558	0.933514794	1.263833884	0.5
H(52)	-0.058718992	0.8678068	1.225106884	0.5
H(53)	-0.040962103	1.038077061	1.274640522	0.5
H(54)	-0.252766761	1.188499386	0.970876417	0.5
H(55)	-0.112725924	1.246033387	1.061809063	0.5
H(56)	-0.226569343	1.136913998	1.139164324	0.5
C(1)	0.995651843	1.063369942	1.042583674	0.5
C(2)	0.867625797	0.982647239	1.039786665	0.5
C(3)	0.880957738	0.883251152	0.927620411	0.5
C(4)	1.019750198	0.920680476	0.875751034	0.5
C(5)	1.004762236	1.054989699	0.803829655	0.5
C(6)	0.984774129	1.153112344	0.919281381	0.5
C(7)	1.097974866	0.956727246	1.002743915	0.5
C(8)	1.111182752	0.841994704	1.102725779	0.5
C(9)	1.238974454	1.008512189	0.975848111	0.5
C(10)	1.019377649	1.13704586	1.172280403	0.5
O(11)	0.773161105	0.994714056	1.111971467	0.5
H(12)	0.876858938	0.780161682	0.966189172	0.5
H(13)	0.801313819	0.896004979	0.852672348	0.5
H(14)	1.06569606	0.842254696	0.813697904	0.5
H(15)	1.095046016	1.07882384	0.745171644	0.5
H(16)	0.920210233	1.055423386	0.733102142	0.5
H(17)	1.062522974	1.231295274	0.919638098	0.5
H(18)	0.887031492	1.204052317	0.914669746	0.5
H(19)	1.164630059	0.757126083	1.056905117	0.5
H(20)	1.168407789	0.873426288	1.191520585	0.5
H(21)	1.015667645	0.803493574	1.141158925	0.5
H(22)	0.940503073	1.21202546	1.189898553	0.5
H(23)	1.020464397	1.067857507	1.258029073	0.5
H(24)	1.115933502	1.190091179	1.170236153	0.5
H(25)	1.300676734	0.929342423	0.930206178	0.5
H(26)	1.244273128	1.095345852	0.908872568	0.5
H(27)	1.288194463	1.039419409	1.069489673	0.5
C(30)	1.024437279	0.997508943	1.072417229	0.5
C(31)	1.08249545	0.888801892	0.984506189	0.5
C(32)	1.05294769	0.927233659	0.842082554	0.5
C(33)	0.979899848	1.059462657	0.865167404	0.5
C(34)	1.085894246	1.160866009	0.909018567	0.5
C(35)	1.118984202	1.115782371	1.051248212	0.5
C(36)	0.898915036	1.034881848	0.993162422	0.5
C(37)	0.79624973	0.922379559	0.981514022	0.5
C(38)	0.824229263	1.158006314	1.043668596	0.5
C(39)	1.005672264	0.956825444	1.216647868	0.5
O(40)	1.141083892	0.790903052	1.020073196	0.5
H(41)	0.98896152	0.851699929	0.793781803	0.5
H(42)	1.145347212	0.937978325	0.783160129	0.5
H(43)	0.920653195	1.092251729	0.778412857	0.5
H(44)	1.045717585	1.263534967	0.907046807	0.5
H(45)	1.174206138	1.160298961	0.843046972	0.5
H(46)	1.09982558	1.195991745	1.124425245	0.5
H(47)	1.224568177	1.085794379	1.062307792	0.5
H(48)	0.722646899	0.945583539	0.902769047	0.5
H(49)	0.741024832	0.909418262	1.076012364	0.5
H(50)	0.838819701	0.82372637	0.958351357	0.5
H(51)	1.102549558	0.933514794	1.263833884	0.5
H(52)	0.941281008	0.8678068	1.225106884	0.5
H(53)	0.959037897	1.038077061	1.274640522	0.5
H(54)	0.747233239	1.188499386	0.970876417	0.5
H(55)	0.887274076	1.246033387	1.061809063	0.5
H(56)	0.773430657	1.136913998	1.139164324	0.5
#END
