# Supplementary material for: A New Look at the Structure and Thermal Behavior of Polyvinylidene Fluoride–Camphor Mixtures
Source: Polymers (Basel). 2022 Nov 30;14(23):5214. doi: 10.3390/polym14235214 (PMC9735715; doi:10.3390/polym14235214)
Supplement: Supplementary file 1 [file polymers-14-05214-s001.zip › DL_Camphor_fcc_Euler_angles_03.cif]

#######################################################################
#
#                 Cambridge Crystallographic Data Centre
#                                CCDC 
#
#######################################################################
#
# If this CIF has been generated from an entry in the Cambridge 
# Structural Database, then it will include bibliographic, chemical, 
# crystal, experimental, refinement or atomic coordinate data resulting 
# from the CCDC's data processing and validation procedures.
#
#######################################################################

data_3D\Atomistic\(2)
_symmetry_cell_setting           triclinic
_symmetry_space_group_name_H-M   'P 1'
_symmetry_Int_Tables_number      1
_space_group_name_Hall           'P 1'
loop_
_symmetry_equiv_pos_site_id
_symmetry_equiv_pos_as_xyz
1 x,y,z
_cell_length_a                   10.1
_cell_length_b                   10.1
_cell_length_c                   10.1 
_cell_angle_alpha                90.0000
_cell_angle_beta                 90.0000
_cell_angle_gamma                90.0000
loop_
_atom_site_label
_atom_site_fract_x
_atom_site_fract_y
_atom_site_fract_z
_atom_site_occupancy
C(1)	0.020781175	0.047758791	0.055993445	0.5
C(2)	0.137185421	-0.020985158	-0.012116522	0.5
C(3)	0.079909288	-0.133952427	-0.093334943	0.5
C(4)	-0.068359567	-0.117617405	-0.060104729	0.5
C(5)	-0.086081445	-0.164174566	0.084652506	0.5
C(6)	-0.021371308	-0.051181836	0.164664506	0.5
C(7)	-0.0875444	0.034370862	-0.051320137	0.5
C(8)	-0.056845027	0.108872714	-0.181094557	0.5
C(9)	-0.227677965	0.076562245	-0.008094917	0.5
C(10)	0.051875279	0.186845589	0.105996601	0.5
O(11)	0.252881959	0.00768437	-0.003619404	0.5
H(12)	0.100843931	-0.119449532	-0.200494615	0.5
H(13)	0.121296997	-0.231116084	-0.062201242	0.5
H(14)	-0.134878189	-0.168695891	-0.131368165	0.5
H(15)	-0.192820851	-0.175987043	0.109695551	0.5
H(16)	-0.038329602	-0.261741493	0.103415948	0.5
H(17)	-0.092974249	-0.005425038	0.23492769	0.5
H(18)	0.065095815	-0.085763171	0.223802809	0.5
H(19)	-0.123406553	0.074235733	-0.261894763	0.5
H(20)	-0.072638751	0.217281308	-0.169040431	0.5
H(21)	0.046479018	0.097808215	-0.216931664	0.5
H(22)	0.130054891	0.184132836	0.183676249	0.5
H(23)	0.087171009	0.251819307	0.024304061	0.5
H(24)	-0.037536144	0.233565791	0.15031181	0.5
H(25)	-0.301751826	0.046444641	-0.084017261	0.5
H(26)	-0.261245621	0.034162946	0.087452957	0.5
H(27)	-0.234173457	0.185984595	0.003357833	0.5
C(30)	-0.075132988	-0.000928101	0.014206119	0.5
C(31)	-0.031166719	0.113190974	-0.075013437	0.5
C(32)	0.10879391	0.081836769	-0.12042818	0.5
C(33)	0.129516624	-0.052598762	-0.050778609	0.5
C(34)	0.043216362	-0.154428017	-0.125768236	0.5
C(35)	-0.098564073	-0.116364049	-0.083268893	0.5
C(36)	0.056831302	-0.03611796	0.083350836	0.5
C(37)	0.113037489	0.075151604	0.171626335	0.5
C(38)	0.054134071	-0.162933766	0.168197455	0.5
C(39)	-0.193068255	0.03179097	0.102696148	0.5
O(40)	-0.094571449	0.210023563	-0.104763903	0.5
H(41)	0.179356166	0.158755513	-0.085257002	0.5
H(42)	0.115212449	0.075719374	-0.230184052	0.5
H(43)	0.235347541	-0.081735413	-0.04287209	0.5
H(44)	0.068522313	-0.257492464	-0.095830039	0.5
H(45)	0.057348018	-0.148946333	-0.234955279	0.5
H(46)	-0.149850696	-0.200618101	-0.034010271	0.5
H(47)	-0.161091723	-0.08528146	-0.168672261	0.5
H(48)	0.218568228	0.054929378	0.196342672	0.5
H(49)	0.057332464	0.082215078	0.266467143	0.5
H(50)	0.108596844	0.175569225	0.127154488	0.5
H(51)	-0.282532236	0.054161601	0.04227374	0.5
H(52)	-0.172243444	0.119178069	0.166507823	0.5
H(53)	-0.217623906	-0.053152299	0.168433492	0.5
H(54)	0.156421143	-0.19080288	0.198489103	0.5
H(55)	0.010769706	-0.250753718	0.11860231	0.5
H(56)	-0.004917673	-0.147731953	0.259994049	0.5
C(1)	0.520781175	0.547758791	0.055993445	0.5
C(2)	0.637185421	0.479014842	-0.012116522	0.5
C(3)	0.579909288	0.366047573	-0.093334943	0.5
C(4)	0.431640433	0.382382595	-0.060104729	0.5
C(5)	0.413918555	0.335825434	0.084652506	0.5
C(6)	0.478628692	0.448818164	0.164664506	0.5
C(7)	0.4124556	0.534370862	-0.051320137	0.5
C(8)	0.443154973	0.608872714	-0.181094557	0.5
C(9)	0.272322035	0.576562245	-0.008094917	0.5
C(10)	0.551875279	0.686845589	0.105996601	0.5
O(11)	0.752881959	0.50768437	-0.003619404	0.5
H(12)	0.600843931	0.380550468	-0.200494615	0.5
H(13)	0.621296997	0.268883916	-0.062201242	0.5
H(14)	0.365121811	0.331304109	-0.131368165	0.5
H(15)	0.307179149	0.324012957	0.109695551	0.5
H(16)	0.461670398	0.238258507	0.103415948	0.5
H(17)	0.407025751	0.494574962	0.23492769	0.5
H(18)	0.565095815	0.414236829	0.223802809	0.5
H(19)	0.376593447	0.574235733	-0.261894763	0.5
H(20)	0.427361249	0.717281308	-0.169040431	0.5
H(21)	0.546479018	0.597808215	-0.216931664	0.5
H(22)	0.630054891	0.684132836	0.183676249	0.5
H(23)	0.587171009	0.751819307	0.024304061	0.5
H(24)	0.462463856	0.733565791	0.15031181	0.5
H(25)	0.198248174	0.546444641	-0.084017261	0.5
H(26)	0.238754379	0.534162946	0.087452957	0.5
H(27)	0.265826543	0.685984595	0.003357833	0.5
C(30)	0.424867012	0.499071899	0.014206119	0.5
C(31)	0.468833281	0.613190974	-0.075013437	0.5
C(32)	0.60879391	0.581836769	-0.12042818	0.5
C(33)	0.629516624	0.447401238	-0.050778609	0.5
C(34)	0.543216362	0.345571983	-0.125768236	0.5
C(35)	0.401435927	0.383635951	-0.083268893	0.5
C(36)	0.556831302	0.46388204	0.083350836	0.5
C(37)	0.613037489	0.575151604	0.171626335	0.5
C(38)	0.554134071	0.337066234	0.168197455	0.5
C(39)	0.306931745	0.53179097	0.102696148	0.5
O(40)	0.405428551	0.710023563	-0.104763903	0.5
H(41)	0.679356166	0.658755513	-0.085257002	0.5
H(42)	0.615212449	0.575719374	-0.230184052	0.5
H(43)	0.735347541	0.418264587	-0.04287209	0.5
H(44)	0.568522313	0.242507536	-0.095830039	0.5
H(45)	0.557348018	0.351053667	-0.234955279	0.5
H(46)	0.350149304	0.299381899	-0.034010271	0.5
H(47)	0.338908277	0.41471854	-0.168672261	0.5
H(48)	0.718568228	0.554929378	0.196342672	0.5
H(49)	0.557332464	0.582215078	0.266467143	0.5
H(50)	0.608596844	0.675569225	0.127154488	0.5
H(51)	0.217467764	0.554161601	0.04227374	0.5
H(52)	0.327756556	0.619178069	0.166507823	0.5
H(53)	0.282376094	0.446847701	0.168433492	0.5
H(54)	0.656421143	0.30919712	0.198489103	0.5
H(55)	0.510769706	0.249246282	0.11860231	0.5
H(56)	0.495082327	0.352268047	0.259994049	0.5
C(1)	1.020781175	0.047758791	0.055993445	0.5
C(2)	1.137185421	-0.020985158	-0.012116522	0.5
C(3)	1.079909288	-0.133952427	-0.093334943	0.5
C(4)	0.931640433	-0.117617405	-0.060104729	0.5
C(5)	0.913918555	-0.164174566	0.084652506	0.5
C(6)	0.978628692	-0.051181836	0.164664506	0.5
C(7)	0.9124556	0.034370862	-0.051320137	0.5
C(8)	0.943154973	0.108872714	-0.181094557	0.5
C(9)	0.772322035	0.076562245	-0.008094917	0.5
C(10)	1.051875279	0.186845589	0.105996601	0.5
O(11)	1.252881959	0.00768437	-0.003619404	0.5
H(12)	1.100843931	-0.119449532	-0.200494615	0.5
H(13)	1.121296997	-0.231116084	-0.062201242	0.5
H(14)	0.865121811	-0.168695891	-0.131368165	0.5
H(15)	0.807179149	-0.175987043	0.109695551	0.5
H(16)	0.961670398	-0.261741493	0.103415948	0.5
H(17)	0.907025751	-0.005425038	0.23492769	0.5
H(18)	1.065095815	-0.085763171	0.223802809	0.5
H(19)	0.876593447	0.074235733	-0.261894763	0.5
H(20)	0.927361249	0.217281308	-0.169040431	0.5
H(21)	1.046479018	0.097808215	-0.216931664	0.5
H(22)	1.130054891	0.184132836	0.183676249	0.5
H(23)	1.087171009	0.251819307	0.024304061	0.5
H(24)	0.962463856	0.233565791	0.15031181	0.5
H(25)	0.698248174	0.046444641	-0.084017261	0.5
H(26)	0.738754379	0.034162946	0.087452957	0.5
H(27)	0.765826543	0.185984595	0.003357833	0.5
C(30)	0.924867012	-0.000928101	0.014206119	0.5
C(31)	0.968833281	0.113190974	-0.075013437	0.5
C(32)	1.10879391	0.081836769	-0.12042818	0.5
C(33)	1.129516624	-0.052598762	-0.050778609	0.5
C(34)	1.043216362	-0.154428017	-0.125768236	0.5
C(35)	0.901435927	-0.116364049	-0.083268893	0.5
C(36)	1.056831302	-0.03611796	0.083350836	0.5
C(37)	1.113037489	0.075151604	0.171626335	0.5
C(38)	1.054134071	-0.162933766	0.168197455	0.5
C(39)	0.806931745	0.03179097	0.102696148	0.5
O(40)	0.905428551	0.210023563	-0.104763903	0.5
H(41)	1.179356166	0.158755513	-0.085257002	0.5
H(42)	1.115212449	0.075719374	-0.230184052	0.5
H(43)	1.235347541	-0.081735413	-0.04287209	0.5
H(44)	1.068522313	-0.257492464	-0.095830039	0.5
H(45)	1.057348018	-0.148946333	-0.234955279	0.5
H(46)	0.850149304	-0.200618101	-0.034010271	0.5
H(47)	0.838908277	-0.08528146	-0.168672261	0.5
H(48)	1.218568228	0.054929378	0.196342672	0.5
H(49)	1.057332464	0.082215078	0.266467143	0.5
H(50)	1.108596844	0.175569225	0.127154488	0.5
H(51)	0.717467764	0.054161601	0.04227374	0.5
H(52)	0.827756556	0.119178069	0.166507823	0.5
H(53)	0.782376094	-0.053152299	0.168433492	0.5
H(54)	1.156421143	-0.19080288	0.198489103	0.5
H(55)	1.010769706	-0.250753718	0.11860231	0.5
H(56)	0.995082327	-0.147731953	0.259994049	0.5
C(1)	0.020781175	1.047758791	0.055993445	0.5
C(2)	0.137185421	0.979014842	-0.012116522	0.5
C(3)	0.079909288	0.866047573	-0.093334943	0.5
C(4)	-0.068359567	0.882382595	-0.060104729	0.5
C(5)	-0.086081445	0.835825434	0.084652506	0.5
C(6)	-0.021371308	0.948818164	0.164664506	0.5
C(7)	-0.0875444	1.034370862	-0.051320137	0.5
C(8)	-0.056845027	1.108872714	-0.181094557	0.5
C(9)	-0.227677965	1.076562245	-0.008094917	0.5
C(10)	0.051875279	1.186845589	0.105996601	0.5
O(11)	0.252881959	1.00768437	-0.003619404	0.5
H(12)	0.100843931	0.880550468	-0.200494615	0.5
H(13)	0.121296997	0.768883916	-0.062201242	0.5
H(14)	-0.134878189	0.831304109	-0.131368165	0.5
H(15)	-0.192820851	0.824012957	0.109695551	0.5
H(16)	-0.038329602	0.738258507	0.103415948	0.5
H(17)	-0.092974249	0.994574962	0.23492769	0.5
H(18)	0.065095815	0.914236829	0.223802809	0.5
H(19)	-0.123406553	1.074235733	-0.261894763	0.5
H(20)	-0.072638751	1.217281308	-0.169040431	0.5
H(21)	0.046479018	1.097808215	-0.216931664	0.5
H(22)	0.130054891	1.184132836	0.183676249	0.5
H(23)	0.087171009	1.251819307	0.024304061	0.5
H(24)	-0.037536144	1.233565791	0.15031181	0.5
H(25)	-0.301751826	1.046444641	-0.084017261	0.5
H(26)	-0.261245621	1.034162946	0.087452957	0.5
H(27)	-0.234173457	1.185984595	0.003357833	0.5
C(30)	-0.075132988	0.999071899	0.014206119	0.5
C(31)	-0.031166719	1.113190974	-0.075013437	0.5
C(32)	0.10879391	1.081836769	-0.12042818	0.5
C(33)	0.129516624	0.947401238	-0.050778609	0.5
C(34)	0.043216362	0.845571983	-0.125768236	0.5
C(35)	-0.098564073	0.883635951	-0.083268893	0.5
C(36)	0.056831302	0.96388204	0.083350836	0.5
C(37)	0.113037489	1.075151604	0.171626335	0.5
C(38)	0.054134071	0.837066234	0.168197455	0.5
C(39)	-0.193068255	1.03179097	0.102696148	0.5
O(40)	-0.094571449	1.210023563	-0.104763903	0.5
H(41)	0.179356166	1.158755513	-0.085257002	0.5
H(42)	0.115212449	1.075719374	-0.230184052	0.5
H(43)	0.235347541	0.918264587	-0.04287209	0.5
H(44)	0.068522313	0.742507536	-0.095830039	0.5
H(45)	0.057348018	0.851053667	-0.234955279	0.5
H(46)	-0.149850696	0.799381899	-0.034010271	0.5
H(47)	-0.161091723	0.91471854	-0.168672261	0.5
H(48)	0.218568228	1.054929378	0.196342672	0.5
H(49)	0.057332464	1.082215078	0.266467143	0.5
H(50)	0.108596844	1.175569225	0.127154488	0.5
H(51)	-0.282532236	1.054161601	0.04227374	0.5
H(52)	-0.172243444	1.119178069	0.166507823	0.5
H(53)	-0.217623906	0.946847701	0.168433492	0.5
H(54)	0.156421143	0.80919712	0.198489103	0.5
H(55)	0.010769706	0.749246282	0.11860231	0.5
H(56)	-0.004917673	0.852268047	0.259994049	0.5
C(1)	1.020781175	1.047758791	0.055993445	0.5
C(2)	1.137185421	0.979014842	-0.012116522	0.5
C(3)	1.079909288	0.866047573	-0.093334943	0.5
C(4)	0.931640433	0.882382595	-0.060104729	0.5
C(5)	0.913918555	0.835825434	0.084652506	0.5
C(6)	0.978628692	0.948818164	0.164664506	0.5
C(7)	0.9124556	1.034370862	-0.051320137	0.5
C(8)	0.943154973	1.108872714	-0.181094557	0.5
C(9)	0.772322035	1.076562245	-0.008094917	0.5
C(10)	1.051875279	1.186845589	0.105996601	0.5
O(11)	1.252881959	1.00768437	-0.003619404	0.5
H(12)	1.100843931	0.880550468	-0.200494615	0.5
H(13)	1.121296997	0.768883916	-0.062201242	0.5
H(14)	0.865121811	0.831304109	-0.131368165	0.5
H(15)	0.807179149	0.824012957	0.109695551	0.5
H(16)	0.961670398	0.738258507	0.103415948	0.5
H(17)	0.907025751	0.994574962	0.23492769	0.5
H(18)	1.065095815	0.914236829	0.223802809	0.5
H(19)	0.876593447	1.074235733	-0.261894763	0.5
H(20)	0.927361249	1.217281308	-0.169040431	0.5
H(21)	1.046479018	1.097808215	-0.216931664	0.5
H(22)	1.130054891	1.184132836	0.183676249	0.5
H(23)	1.087171009	1.251819307	0.024304061	0.5
H(24)	0.962463856	1.233565791	0.15031181	0.5
H(25)	0.698248174	1.046444641	-0.084017261	0.5
H(26)	0.738754379	1.034162946	0.087452957	0.5
H(27)	0.765826543	1.185984595	0.003357833	0.5
C(30)	0.924867012	0.999071899	0.014206119	0.5
C(31)	0.968833281	1.113190974	-0.075013437	0.5
C(32)	1.10879391	1.081836769	-0.12042818	0.5
C(33)	1.129516624	0.947401238	-0.050778609	0.5
C(34)	1.043216362	0.845571983	-0.125768236	0.5
C(35)	0.901435927	0.883635951	-0.083268893	0.5
C(36)	1.056831302	0.96388204	0.083350836	0.5
C(37)	1.113037489	1.075151604	0.171626335	0.5
C(38)	1.054134071	0.837066234	0.168197455	0.5
C(39)	0.806931745	1.03179097	0.102696148	0.5
O(40)	0.905428551	1.210023563	-0.104763903	0.5
H(41)	1.179356166	1.158755513	-0.085257002	0.5
H(42)	1.115212449	1.075719374	-0.230184052	0.5
H(43)	1.235347541	0.918264587	-0.04287209	0.5
H(44)	1.068522313	0.742507536	-0.095830039	0.5
H(45)	1.057348018	0.851053667	-0.234955279	0.5
H(46)	0.850149304	0.799381899	-0.034010271	0.5
H(47)	0.838908277	0.91471854	-0.168672261	0.5
H(48)	1.218568228	1.054929378	0.196342672	0.5
H(49)	1.057332464	1.082215078	0.266467143	0.5
H(50)	1.108596844	1.175569225	0.127154488	0.5
H(51)	0.717467764	1.054161601	0.04227374	0.5
H(52)	0.827756556	1.119178069	0.166507823	0.5
H(53)	0.782376094	0.946847701	0.168433492	0.5
H(54)	1.156421143	0.80919712	0.198489103	0.5
H(55)	1.010769706	0.749246282	0.11860231	0.5
H(56)	0.995082327	0.852268047	0.259994049	0.5
C(1)	0.520781175	0.047758791	0.555993445	0.5
C(2)	0.637185421	-0.020985158	0.487883478	0.5
C(3)	0.579909288	-0.133952427	0.406665057	0.5
C(4)	0.431640433	-0.117617405	0.439895271	0.5
C(5)	0.413918555	-0.164174566	0.584652506	0.5
C(6)	0.478628692	-0.051181836	0.664664506	0.5
C(7)	0.4124556	0.034370862	0.448679863	0.5
C(8)	0.443154973	0.108872714	0.318905443	0.5
C(9)	0.272322035	0.076562245	0.491905083	0.5
C(10)	0.551875279	0.186845589	0.605996601	0.5
O(11)	0.752881959	0.00768437	0.496380596	0.5
H(12)	0.600843931	-0.119449532	0.299505385	0.5
H(13)	0.621296997	-0.231116084	0.437798758	0.5
H(14)	0.365121811	-0.168695891	0.368631835	0.5
H(15)	0.307179149	-0.175987043	0.609695551	0.5
H(16)	0.461670398	-0.261741493	0.603415948	0.5
H(17)	0.407025751	-0.005425038	0.73492769	0.5
H(18)	0.565095815	-0.085763171	0.723802809	0.5
H(19)	0.376593447	0.074235733	0.238105237	0.5
H(20)	0.427361249	0.217281308	0.330959569	0.5
H(21)	0.546479018	0.097808215	0.283068336	0.5
H(22)	0.630054891	0.184132836	0.683676249	0.5
H(23)	0.587171009	0.251819307	0.524304061	0.5
H(24)	0.462463856	0.233565791	0.65031181	0.5
H(25)	0.198248174	0.046444641	0.415982739	0.5
H(26)	0.238754379	0.034162946	0.587452957	0.5
H(27)	0.265826543	0.185984595	0.503357833	0.5
C(30)	0.424867012	-0.000928101	0.514206119	0.5
C(31)	0.468833281	0.113190974	0.424986563	0.5
C(32)	0.60879391	0.081836769	0.37957182	0.5
C(33)	0.629516624	-0.052598762	0.449221391	0.5
C(34)	0.543216362	-0.154428017	0.374231764	0.5
C(35)	0.401435927	-0.116364049	0.416731107	0.5
C(36)	0.556831302	-0.03611796	0.583350836	0.5
C(37)	0.613037489	0.075151604	0.671626335	0.5
C(38)	0.554134071	-0.162933766	0.668197455	0.5
C(39)	0.306931745	0.03179097	0.602696148	0.5
O(40)	0.405428551	0.210023563	0.395236097	0.5
H(41)	0.679356166	0.158755513	0.414742998	0.5
H(42)	0.615212449	0.075719374	0.269815948	0.5
H(43)	0.735347541	-0.081735413	0.45712791	0.5
H(44)	0.568522313	-0.257492464	0.404169961	0.5
H(45)	0.557348018	-0.148946333	0.265044721	0.5
H(46)	0.350149304	-0.200618101	0.465989729	0.5
H(47)	0.338908277	-0.08528146	0.331327739	0.5
H(48)	0.718568228	0.054929378	0.696342672	0.5
H(49)	0.557332464	0.082215078	0.766467143	0.5
H(50)	0.608596844	0.175569225	0.627154488	0.5
H(51)	0.217467764	0.054161601	0.54227374	0.5
H(52)	0.327756556	0.119178069	0.666507823	0.5
H(53)	0.282376094	-0.053152299	0.668433492	0.5
H(54)	0.656421143	-0.19080288	0.698489103	0.5
H(55)	0.510769706	-0.250753718	0.61860231	0.5
H(56)	0.495082327	-0.147731953	0.759994049	0.5
C(1)	0.020781175	0.547758791	0.555993445	0.5
C(2)	0.137185421	0.479014842	0.487883478	0.5
C(3)	0.079909288	0.366047573	0.406665057	0.5
C(4)	-0.068359567	0.382382595	0.439895271	0.5
C(5)	-0.086081445	0.335825434	0.584652506	0.5
C(6)	-0.021371308	0.448818164	0.664664506	0.5
C(7)	-0.0875444	0.534370862	0.448679863	0.5
C(8)	-0.056845027	0.608872714	0.318905443	0.5
C(9)	-0.227677965	0.576562245	0.491905083	0.5
C(10)	0.051875279	0.686845589	0.605996601	0.5
O(11)	0.252881959	0.50768437	0.496380596	0.5
H(12)	0.100843931	0.380550468	0.299505385	0.5
H(13)	0.121296997	0.268883916	0.437798758	0.5
H(14)	-0.134878189	0.331304109	0.368631835	0.5
H(15)	-0.192820851	0.324012957	0.609695551	0.5
H(16)	-0.038329602	0.238258507	0.603415948	0.5
H(17)	-0.092974249	0.494574962	0.73492769	0.5
H(18)	0.065095815	0.414236829	0.723802809	0.5
H(19)	-0.123406553	0.574235733	0.238105237	0.5
H(20)	-0.072638751	0.717281308	0.330959569	0.5
H(21)	0.046479018	0.597808215	0.283068336	0.5
H(22)	0.130054891	0.684132836	0.683676249	0.5
H(23)	0.087171009	0.751819307	0.524304061	0.5
H(24)	-0.037536144	0.733565791	0.65031181	0.5
H(25)	-0.301751826	0.546444641	0.415982739	0.5
H(26)	-0.261245621	0.534162946	0.587452957	0.5
H(27)	-0.234173457	0.685984595	0.503357833	0.5
C(30)	-0.075132988	0.499071899	0.514206119	0.5
C(31)	-0.031166719	0.613190974	0.424986563	0.5
C(32)	0.10879391	0.581836769	0.37957182	0.5
C(33)	0.129516624	0.447401238	0.449221391	0.5
C(34)	0.043216362	0.345571983	0.374231764	0.5
C(35)	-0.098564073	0.383635951	0.416731107	0.5
C(36)	0.056831302	0.46388204	0.583350836	0.5
C(37)	0.113037489	0.575151604	0.671626335	0.5
C(38)	0.054134071	0.337066234	0.668197455	0.5
C(39)	-0.193068255	0.53179097	0.602696148	0.5
O(40)	-0.094571449	0.710023563	0.395236097	0.5
H(41)	0.179356166	0.658755513	0.414742998	0.5
H(42)	0.115212449	0.575719374	0.269815948	0.5
H(43)	0.235347541	0.418264587	0.45712791	0.5
H(44)	0.068522313	0.242507536	0.404169961	0.5
H(45)	0.057348018	0.351053667	0.265044721	0.5
H(46)	-0.149850696	0.299381899	0.465989729	0.5
H(47)	-0.161091723	0.41471854	0.331327739	0.5
H(48)	0.218568228	0.554929378	0.696342672	0.5
H(49)	0.057332464	0.582215078	0.766467143	0.5
H(50)	0.108596844	0.675569225	0.627154488	0.5
H(51)	-0.282532236	0.554161601	0.54227374	0.5
H(52)	-0.172243444	0.619178069	0.666507823	0.5
H(53)	-0.217623906	0.446847701	0.668433492	0.5
H(54)	0.156421143	0.30919712	0.698489103	0.5
H(55)	0.010769706	0.249246282	0.61860231	0.5
H(56)	-0.004917673	0.352268047	0.759994049	0.5
C(1)	1.020781175	0.547758791	0.555993445	0.5
C(2)	1.137185421	0.479014842	0.487883478	0.5
C(3)	1.079909288	0.366047573	0.406665057	0.5
C(4)	0.931640433	0.382382595	0.439895271	0.5
C(5)	0.913918555	0.335825434	0.584652506	0.5
C(6)	0.978628692	0.448818164	0.664664506	0.5
C(7)	0.9124556	0.534370862	0.448679863	0.5
C(8)	0.943154973	0.608872714	0.318905443	0.5
C(9)	0.772322035	0.576562245	0.491905083	0.5
C(10)	1.051875279	0.686845589	0.605996601	0.5
O(11)	1.252881959	0.50768437	0.496380596	0.5
H(12)	1.100843931	0.380550468	0.299505385	0.5
H(13)	1.121296997	0.268883916	0.437798758	0.5
H(14)	0.865121811	0.331304109	0.368631835	0.5
H(15)	0.807179149	0.324012957	0.609695551	0.5
H(16)	0.961670398	0.238258507	0.603415948	0.5
H(17)	0.907025751	0.494574962	0.73492769	0.5
H(18)	1.065095815	0.414236829	0.723802809	0.5
H(19)	0.876593447	0.574235733	0.238105237	0.5
H(20)	0.927361249	0.717281308	0.330959569	0.5
H(21)	1.046479018	0.597808215	0.283068336	0.5
H(22)	1.130054891	0.684132836	0.683676249	0.5
H(23)	1.087171009	0.751819307	0.524304061	0.5
H(24)	0.962463856	0.733565791	0.65031181	0.5
H(25)	0.698248174	0.546444641	0.415982739	0.5
H(26)	0.738754379	0.534162946	0.587452957	0.5
H(27)	0.765826543	0.685984595	0.503357833	0.5
C(30)	0.924867012	0.499071899	0.514206119	0.5
C(31)	0.968833281	0.613190974	0.424986563	0.5
C(32)	1.10879391	0.581836769	0.37957182	0.5
C(33)	1.129516624	0.447401238	0.449221391	0.5
C(34)	1.043216362	0.345571983	0.374231764	0.5
C(35)	0.901435927	0.383635951	0.416731107	0.5
C(36)	1.056831302	0.46388204	0.583350836	0.5
C(37)	1.113037489	0.575151604	0.671626335	0.5
C(38)	1.054134071	0.337066234	0.668197455	0.5
C(39)	0.806931745	0.53179097	0.602696148	0.5
O(40)	0.905428551	0.710023563	0.395236097	0.5
H(41)	1.179356166	0.658755513	0.414742998	0.5
H(42)	1.115212449	0.575719374	0.269815948	0.5
H(43)	1.235347541	0.418264587	0.45712791	0.5
H(44)	1.068522313	0.242507536	0.404169961	0.5
H(45)	1.057348018	0.351053667	0.265044721	0.5
H(46)	0.850149304	0.299381899	0.465989729	0.5
H(47)	0.838908277	0.41471854	0.331327739	0.5
H(48)	1.218568228	0.554929378	0.696342672	0.5
H(49)	1.057332464	0.582215078	0.766467143	0.5
H(50)	1.108596844	0.675569225	0.627154488	0.5
H(51)	0.717467764	0.554161601	0.54227374	0.5
H(52)	0.827756556	0.619178069	0.666507823	0.5
H(53)	0.782376094	0.446847701	0.668433492	0.5
H(54)	1.156421143	0.30919712	0.698489103	0.5
H(55)	1.010769706	0.249246282	0.61860231	0.5
H(56)	0.995082327	0.352268047	0.759994049	0.5
C(1)	0.520781175	1.047758791	0.555993445	0.5
C(2)	0.637185421	0.979014842	0.487883478	0.5
C(3)	0.579909288	0.866047573	0.406665057	0.5
C(4)	0.431640433	0.882382595	0.439895271	0.5
C(5)	0.413918555	0.835825434	0.584652506	0.5
C(6)	0.478628692	0.948818164	0.664664506	0.5
C(7)	0.4124556	1.034370862	0.448679863	0.5
C(8)	0.443154973	1.108872714	0.318905443	0.5
C(9)	0.272322035	1.076562245	0.491905083	0.5
C(10)	0.551875279	1.186845589	0.605996601	0.5
O(11)	0.752881959	1.00768437	0.496380596	0.5
H(12)	0.600843931	0.880550468	0.299505385	0.5
H(13)	0.621296997	0.768883916	0.437798758	0.5
H(14)	0.365121811	0.831304109	0.368631835	0.5
H(15)	0.307179149	0.824012957	0.609695551	0.5
H(16)	0.461670398	0.738258507	0.603415948	0.5
H(17)	0.407025751	0.994574962	0.73492769	0.5
H(18)	0.565095815	0.914236829	0.723802809	0.5
H(19)	0.376593447	1.074235733	0.238105237	0.5
H(20)	0.427361249	1.217281308	0.330959569	0.5
H(21)	0.546479018	1.097808215	0.283068336	0.5
H(22)	0.630054891	1.184132836	0.683676249	0.5
H(23)	0.587171009	1.251819307	0.524304061	0.5
H(24)	0.462463856	1.233565791	0.65031181	0.5
H(25)	0.198248174	1.046444641	0.415982739	0.5
H(26)	0.238754379	1.034162946	0.587452957	0.5
H(27)	0.265826543	1.185984595	0.503357833	0.5
C(30)	0.424867012	0.999071899	0.514206119	0.5
C(31)	0.468833281	1.113190974	0.424986563	0.5
C(32)	0.60879391	1.081836769	0.37957182	0.5
C(33)	0.629516624	0.947401238	0.449221391	0.5
C(34)	0.543216362	0.845571983	0.374231764	0.5
C(35)	0.401435927	0.883635951	0.416731107	0.5
C(36)	0.556831302	0.96388204	0.583350836	0.5
C(37)	0.613037489	1.075151604	0.671626335	0.5
C(38)	0.554134071	0.837066234	0.668197455	0.5
C(39)	0.306931745	1.03179097	0.602696148	0.5
O(40)	0.405428551	1.210023563	0.395236097	0.5
H(41)	0.679356166	1.158755513	0.414742998	0.5
H(42)	0.615212449	1.075719374	0.269815948	0.5
H(43)	0.735347541	0.918264587	0.45712791	0.5
H(44)	0.568522313	0.742507536	0.404169961	0.5
H(45)	0.557348018	0.851053667	0.265044721	0.5
H(46)	0.350149304	0.799381899	0.465989729	0.5
H(47)	0.338908277	0.91471854	0.331327739	0.5
H(48)	0.718568228	1.054929378	0.696342672	0.5
H(49)	0.557332464	1.082215078	0.766467143	0.5
H(50)	0.608596844	1.175569225	0.627154488	0.5
H(51)	0.217467764	1.054161601	0.54227374	0.5
H(52)	0.327756556	1.119178069	0.666507823	0.5
H(53)	0.282376094	0.946847701	0.668433492	0.5
H(54)	0.656421143	0.80919712	0.698489103	0.5
H(55)	0.510769706	0.749246282	0.61860231	0.5
H(56)	0.495082327	0.852268047	0.759994049	0.5
C(1)	0.020781175	0.047758791	1.055993445	0.5
C(2)	0.137185421	-0.020985158	0.987883478	0.5
C(3)	0.079909288	-0.133952427	0.906665057	0.5
C(4)	-0.068359567	-0.117617405	0.939895271	0.5
C(5)	-0.086081445	-0.164174566	1.084652506	0.5
C(6)	-0.021371308	-0.051181836	1.164664506	0.5
C(7)	-0.0875444	0.034370862	0.948679863	0.5
C(8)	-0.056845027	0.108872714	0.818905443	0.5
C(9)	-0.227677965	0.076562245	0.991905083	0.5
C(10)	0.051875279	0.186845589	1.105996601	0.5
O(11)	0.252881959	0.00768437	0.996380596	0.5
H(12)	0.100843931	-0.119449532	0.799505385	0.5
H(13)	0.121296997	-0.231116084	0.937798758	0.5
H(14)	-0.134878189	-0.168695891	0.868631835	0.5
H(15)	-0.192820851	-0.175987043	1.109695551	0.5
H(16)	-0.038329602	-0.261741493	1.103415948	0.5
H(17)	-0.092974249	-0.005425038	1.23492769	0.5
H(18)	0.065095815	-0.085763171	1.223802809	0.5
H(19)	-0.123406553	0.074235733	0.738105237	0.5
H(20)	-0.072638751	0.217281308	0.830959569	0.5
H(21)	0.046479018	0.097808215	0.783068336	0.5
H(22)	0.130054891	0.184132836	1.183676249	0.5
H(23)	0.087171009	0.251819307	1.024304061	0.5
H(24)	-0.037536144	0.233565791	1.15031181	0.5
H(25)	-0.301751826	0.046444641	0.915982739	0.5
H(26)	-0.261245621	0.034162946	1.087452957	0.5
H(27)	-0.234173457	0.185984595	1.003357833	0.5
C(30)	-0.075132988	-0.000928101	1.014206119	0.5
C(31)	-0.031166719	0.113190974	0.924986563	0.5
C(32)	0.10879391	0.081836769	0.87957182	0.5
C(33)	0.129516624	-0.052598762	0.949221391	0.5
C(34)	0.043216362	-0.154428017	0.874231764	0.5
C(35)	-0.098564073	-0.116364049	0.916731107	0.5
C(36)	0.056831302	-0.03611796	1.083350836	0.5
C(37)	0.113037489	0.075151604	1.171626335	0.5
C(38)	0.054134071	-0.162933766	1.168197455	0.5
C(39)	-0.193068255	0.03179097	1.102696148	0.5
O(40)	-0.094571449	0.210023563	0.895236097	0.5
H(41)	0.179356166	0.158755513	0.914742998	0.5
H(42)	0.115212449	0.075719374	0.769815948	0.5
H(43)	0.235347541	-0.081735413	0.95712791	0.5
H(44)	0.068522313	-0.257492464	0.904169961	0.5
H(45)	0.057348018	-0.148946333	0.765044721	0.5
H(46)	-0.149850696	-0.200618101	0.965989729	0.5
H(47)	-0.161091723	-0.08528146	0.831327739	0.5
H(48)	0.218568228	0.054929378	1.196342672	0.5
H(49)	0.057332464	0.082215078	1.266467143	0.5
H(50)	0.108596844	0.175569225	1.127154488	0.5
H(51)	-0.282532236	0.054161601	1.04227374	0.5
H(52)	-0.172243444	0.119178069	1.166507823	0.5
H(53)	-0.217623906	-0.053152299	1.168433492	0.5
H(54)	0.156421143	-0.19080288	1.198489103	0.5
H(55)	0.010769706	-0.250753718	1.11860231	0.5
H(56)	-0.004917673	-0.147731953	1.259994049	0.5
C(1)	0.520781175	0.547758791	1.055993445	0.5
C(2)	0.637185421	0.479014842	0.987883478	0.5
C(3)	0.579909288	0.366047573	0.906665057	0.5
C(4)	0.431640433	0.382382595	0.939895271	0.5
C(5)	0.413918555	0.335825434	1.084652506	0.5
C(6)	0.478628692	0.448818164	1.164664506	0.5
C(7)	0.4124556	0.534370862	0.948679863	0.5
C(8)	0.443154973	0.608872714	0.818905443	0.5
C(9)	0.272322035	0.576562245	0.991905083	0.5
C(10)	0.551875279	0.686845589	1.105996601	0.5
O(11)	0.752881959	0.50768437	0.996380596	0.5
H(12)	0.600843931	0.380550468	0.799505385	0.5
H(13)	0.621296997	0.268883916	0.937798758	0.5
H(14)	0.365121811	0.331304109	0.868631835	0.5
H(15)	0.307179149	0.324012957	1.109695551	0.5
H(16)	0.461670398	0.238258507	1.103415948	0.5
H(17)	0.407025751	0.494574962	1.23492769	0.5
H(18)	0.565095815	0.414236829	1.223802809	0.5
H(19)	0.376593447	0.574235733	0.738105237	0.5
H(20)	0.427361249	0.717281308	0.830959569	0.5
H(21)	0.546479018	0.597808215	0.783068336	0.5
H(22)	0.630054891	0.684132836	1.183676249	0.5
H(23)	0.587171009	0.751819307	1.024304061	0.5
H(24)	0.462463856	0.733565791	1.15031181	0.5
H(25)	0.198248174	0.546444641	0.915982739	0.5
H(26)	0.238754379	0.534162946	1.087452957	0.5
H(27)	0.265826543	0.685984595	1.003357833	0.5
C(30)	0.424867012	0.499071899	1.014206119	0.5
C(31)	0.468833281	0.613190974	0.924986563	0.5
C(32)	0.60879391	0.581836769	0.87957182	0.5
C(33)	0.629516624	0.447401238	0.949221391	0.5
C(34)	0.543216362	0.345571983	0.874231764	0.5
C(35)	0.401435927	0.383635951	0.916731107	0.5
C(36)	0.556831302	0.46388204	1.083350836	0.5
C(37)	0.613037489	0.575151604	1.171626335	0.5
C(38)	0.554134071	0.337066234	1.168197455	0.5
C(39)	0.306931745	0.53179097	1.102696148	0.5
O(40)	0.405428551	0.710023563	0.895236097	0.5
H(41)	0.679356166	0.658755513	0.914742998	0.5
H(42)	0.615212449	0.575719374	0.769815948	0.5
H(43)	0.735347541	0.418264587	0.95712791	0.5
H(44)	0.568522313	0.242507536	0.904169961	0.5
H(45)	0.557348018	0.351053667	0.765044721	0.5
H(46)	0.350149304	0.299381899	0.965989729	0.5
H(47)	0.338908277	0.41471854	0.831327739	0.5
H(48)	0.718568228	0.554929378	1.196342672	0.5
H(49)	0.557332464	0.582215078	1.266467143	0.5
H(50)	0.608596844	0.675569225	1.127154488	0.5
H(51)	0.217467764	0.554161601	1.04227374	0.5
H(52)	0.327756556	0.619178069	1.166507823	0.5
H(53)	0.282376094	0.446847701	1.168433492	0.5
H(54)	0.656421143	0.30919712	1.198489103	0.5
H(55)	0.510769706	0.249246282	1.11860231	0.5
H(56)	0.495082327	0.352268047	1.259994049	0.5
C(1)	1.020781175	0.047758791	1.055993445	0.5
C(2)	1.137185421	-0.020985158	0.987883478	0.5
C(3)	1.079909288	-0.133952427	0.906665057	0.5
C(4)	0.931640433	-0.117617405	0.939895271	0.5
C(5)	0.913918555	-0.164174566	1.084652506	0.5
C(6)	0.978628692	-0.051181836	1.164664506	0.5
C(7)	0.9124556	0.034370862	0.948679863	0.5
C(8)	0.943154973	0.108872714	0.818905443	0.5
C(9)	0.772322035	0.076562245	0.991905083	0.5
C(10)	1.051875279	0.186845589	1.105996601	0.5
O(11)	1.252881959	0.00768437	0.996380596	0.5
H(12)	1.100843931	-0.119449532	0.799505385	0.5
H(13)	1.121296997	-0.231116084	0.937798758	0.5
H(14)	0.865121811	-0.168695891	0.868631835	0.5
H(15)	0.807179149	-0.175987043	1.109695551	0.5
H(16)	0.961670398	-0.261741493	1.103415948	0.5
H(17)	0.907025751	-0.005425038	1.23492769	0.5
H(18)	1.065095815	-0.085763171	1.223802809	0.5
H(19)	0.876593447	0.074235733	0.738105237	0.5
H(20)	0.927361249	0.217281308	0.830959569	0.5
H(21)	1.046479018	0.097808215	0.783068336	0.5
H(22)	1.130054891	0.184132836	1.183676249	0.5
H(23)	1.087171009	0.251819307	1.024304061	0.5
H(24)	0.962463856	0.233565791	1.15031181	0.5
H(25)	0.698248174	0.046444641	0.915982739	0.5
H(26)	0.738754379	0.034162946	1.087452957	0.5
H(27)	0.765826543	0.185984595	1.003357833	0.5
C(30)	0.924867012	-0.000928101	1.014206119	0.5
C(31)	0.968833281	0.113190974	0.924986563	0.5
C(32)	1.10879391	0.081836769	0.87957182	0.5
C(33)	1.129516624	-0.052598762	0.949221391	0.5
C(34)	1.043216362	-0.154428017	0.874231764	0.5
C(35)	0.901435927	-0.116364049	0.916731107	0.5
C(36)	1.056831302	-0.03611796	1.083350836	0.5
C(37)	1.113037489	0.075151604	1.171626335	0.5
C(38)	1.054134071	-0.162933766	1.168197455	0.5
C(39)	0.806931745	0.03179097	1.102696148	0.5
O(40)	0.905428551	0.210023563	0.895236097	0.5
H(41)	1.179356166	0.158755513	0.914742998	0.5
H(42)	1.115212449	0.075719374	0.769815948	0.5
H(43)	1.235347541	-0.081735413	0.95712791	0.5
H(44)	1.068522313	-0.257492464	0.904169961	0.5
H(45)	1.057348018	-0.148946333	0.765044721	0.5
H(46)	0.850149304	-0.200618101	0.965989729	0.5
H(47)	0.838908277	-0.08528146	0.831327739	0.5
H(48)	1.218568228	0.054929378	1.196342672	0.5
H(49)	1.057332464	0.082215078	1.266467143	0.5
H(50)	1.108596844	0.175569225	1.127154488	0.5
H(51)	0.717467764	0.054161601	1.04227374	0.5
H(52)	0.827756556	0.119178069	1.166507823	0.5
H(53)	0.782376094	-0.053152299	1.168433492	0.5
H(54)	1.156421143	-0.19080288	1.198489103	0.5
H(55)	1.010769706	-0.250753718	1.11860231	0.5
H(56)	0.995082327	-0.147731953	1.259994049	0.5
C(1)	0.020781175	1.047758791	1.055993445	0.5
C(2)	0.137185421	0.979014842	0.987883478	0.5
C(3)	0.079909288	0.866047573	0.906665057	0.5
C(4)	-0.068359567	0.882382595	0.939895271	0.5
C(5)	-0.086081445	0.835825434	1.084652506	0.5
C(6)	-0.021371308	0.948818164	1.164664506	0.5
C(7)	-0.0875444	1.034370862	0.948679863	0.5
C(8)	-0.056845027	1.108872714	0.818905443	0.5
C(9)	-0.227677965	1.076562245	0.991905083	0.5
C(10)	0.051875279	1.186845589	1.105996601	0.5
O(11)	0.252881959	1.00768437	0.996380596	0.5
H(12)	0.100843931	0.880550468	0.799505385	0.5
H(13)	0.121296997	0.768883916	0.937798758	0.5
H(14)	-0.134878189	0.831304109	0.868631835	0.5
H(15)	-0.192820851	0.824012957	1.109695551	0.5
H(16)	-0.038329602	0.738258507	1.103415948	0.5
H(17)	-0.092974249	0.994574962	1.23492769	0.5
H(18)	0.065095815	0.914236829	1.223802809	0.5
H(19)	-0.123406553	1.074235733	0.738105237	0.5
H(20)	-0.072638751	1.217281308	0.830959569	0.5
H(21)	0.046479018	1.097808215	0.783068336	0.5
H(22)	0.130054891	1.184132836	1.183676249	0.5
H(23)	0.087171009	1.251819307	1.024304061	0.5
H(24)	-0.037536144	1.233565791	1.15031181	0.5
H(25)	-0.301751826	1.046444641	0.915982739	0.5
H(26)	-0.261245621	1.034162946	1.087452957	0.5
H(27)	-0.234173457	1.185984595	1.003357833	0.5
C(30)	-0.075132988	0.999071899	1.014206119	0.5
C(31)	-0.031166719	1.113190974	0.924986563	0.5
C(32)	0.10879391	1.081836769	0.87957182	0.5
C(33)	0.129516624	0.947401238	0.949221391	0.5
C(34)	0.043216362	0.845571983	0.874231764	0.5
C(35)	-0.098564073	0.883635951	0.916731107	0.5
C(36)	0.056831302	0.96388204	1.083350836	0.5
C(37)	0.113037489	1.075151604	1.171626335	0.5
C(38)	0.054134071	0.837066234	1.168197455	0.5
C(39)	-0.193068255	1.03179097	1.102696148	0.5
O(40)	-0.094571449	1.210023563	0.895236097	0.5
H(41)	0.179356166	1.158755513	0.914742998	0.5
H(42)	0.115212449	1.075719374	0.769815948	0.5
H(43)	0.235347541	0.918264587	0.95712791	0.5
H(44)	0.068522313	0.742507536	0.904169961	0.5
H(45)	0.057348018	0.851053667	0.765044721	0.5
H(46)	-0.149850696	0.799381899	0.965989729	0.5
H(47)	-0.161091723	0.91471854	0.831327739	0.5
H(48)	0.218568228	1.054929378	1.196342672	0.5
H(49)	0.057332464	1.082215078	1.266467143	0.5
H(50)	0.108596844	1.175569225	1.127154488	0.5
H(51)	-0.282532236	1.054161601	1.04227374	0.5
H(52)	-0.172243444	1.119178069	1.166507823	0.5
H(53)	-0.217623906	0.946847701	1.168433492	0.5
H(54)	0.156421143	0.80919712	1.198489103	0.5
H(55)	0.010769706	0.749246282	1.11860231	0.5
H(56)	-0.004917673	0.852268047	1.259994049	0.5
C(1)	1.020781175	1.047758791	1.055993445	0.5
C(2)	1.137185421	0.979014842	0.987883478	0.5
C(3)	1.079909288	0.866047573	0.906665057	0.5
C(4)	0.931640433	0.882382595	0.939895271	0.5
C(5)	0.913918555	0.835825434	1.084652506	0.5
C(6)	0.978628692	0.948818164	1.164664506	0.5
C(7)	0.9124556	1.034370862	0.948679863	0.5
C(8)	0.943154973	1.108872714	0.818905443	0.5
C(9)	0.772322035	1.076562245	0.991905083	0.5
C(10)	1.051875279	1.186845589	1.105996601	0.5
O(11)	1.252881959	1.00768437	0.996380596	0.5
H(12)	1.100843931	0.880550468	0.799505385	0.5
H(13)	1.121296997	0.768883916	0.937798758	0.5
H(14)	0.865121811	0.831304109	0.868631835	0.5
H(15)	0.807179149	0.824012957	1.109695551	0.5
H(16)	0.961670398	0.738258507	1.103415948	0.5
H(17)	0.907025751	0.994574962	1.23492769	0.5
H(18)	1.065095815	0.914236829	1.223802809	0.5
H(19)	0.876593447	1.074235733	0.738105237	0.5
H(20)	0.927361249	1.217281308	0.830959569	0.5
H(21)	1.046479018	1.097808215	0.783068336	0.5
H(22)	1.130054891	1.184132836	1.183676249	0.5
H(23)	1.087171009	1.251819307	1.024304061	0.5
H(24)	0.962463856	1.233565791	1.15031181	0.5
H(25)	0.698248174	1.046444641	0.915982739	0.5
H(26)	0.738754379	1.034162946	1.087452957	0.5
H(27)	0.765826543	1.185984595	1.003357833	0.5
C(30)	0.924867012	0.999071899	1.014206119	0.5
C(31)	0.968833281	1.113190974	0.924986563	0.5
C(32)	1.10879391	1.081836769	0.87957182	0.5
C(33)	1.129516624	0.947401238	0.949221391	0.5
C(34)	1.043216362	0.845571983	0.874231764	0.5
C(35)	0.901435927	0.883635951	0.916731107	0.5
C(36)	1.056831302	0.96388204	1.083350836	0.5
C(37)	1.113037489	1.075151604	1.171626335	0.5
C(38)	1.054134071	0.837066234	1.168197455	0.5
C(39)	0.806931745	1.03179097	1.102696148	0.5
O(40)	0.905428551	1.210023563	0.895236097	0.5
H(41)	1.179356166	1.158755513	0.914742998	0.5
H(42)	1.115212449	1.075719374	0.769815948	0.5
H(43)	1.235347541	0.918264587	0.95712791	0.5
H(44)	1.068522313	0.742507536	0.904169961	0.5
H(45)	1.057348018	0.851053667	0.765044721	0.5
H(46)	0.850149304	0.799381899	0.965989729	0.5
H(47)	0.838908277	0.91471854	0.831327739	0.5
H(48)	1.218568228	1.054929378	1.196342672	0.5
H(49)	1.057332464	1.082215078	1.266467143	0.5
H(50)	1.108596844	1.175569225	1.127154488	0.5
H(51)	0.717467764	1.054161601	1.04227374	0.5
H(52)	0.827756556	1.119178069	1.166507823	0.5
H(53)	0.782376094	0.946847701	1.168433492	0.5
H(54)	1.156421143	0.80919712	1.198489103	0.5
H(55)	1.010769706	0.749246282	1.11860231	0.5
H(56)	0.995082327	0.852268047	1.259994049	0.5
#END
