# Supplementary material for: A New Look at the Structure and Thermal Behavior of Polyvinylidene Fluoride–Camphor Mixtures
Source: Polymers (Basel). 2022 Nov 30;14(23):5214. doi: 10.3390/polym14235214 (PMC9735715; doi:10.3390/polym14235214)
Supplement: Supplementary file 1 [file polymers-14-05214-s001.zip › DL_Camphor_fcc_Euler_angles_04.cif]

#######################################################################
#
#                 Cambridge Crystallographic Data Centre
#                                CCDC 
#
#######################################################################
#
# If this CIF has been generated from an entry in the Cambridge 
# Structural Database, then it will include bibliographic, chemical, 
# crystal, experimental, refinement or atomic coordinate data resulting 
# from the CCDC's data processing and validation procedures.
#
#######################################################################

data_3D\Atomistic\(2)
_symmetry_cell_setting           triclinic
_symmetry_space_group_name_H-M   'P 1'
_symmetry_Int_Tables_number      1
_space_group_name_Hall           'P 1'
loop_
_symmetry_equiv_pos_site_id
_symmetry_equiv_pos_as_xyz
1 x,y,z
_cell_length_a                   10.1
_cell_length_b                   10.1
_cell_length_c                   10.1 
_cell_angle_alpha                90.0000
_cell_angle_beta                 90.0000
_cell_angle_gamma                90.0000
loop_
_atom_site_label
_atom_site_fract_x
_atom_site_fract_y
_atom_site_fract_z
_atom_site_occupancy
C(1)	-0.04662776	-0.057352382	-0.01961075	0.5
C(2)	-0.0513492	-0.02227704	0.127569667	0.5
C(3)	0.067492183	0.065682724	0.15546943	0.5
C(4)	0.130231913	0.069979566	0.016185557	0.5
C(5)	0.191938581	-0.067981094	-0.008215973	0.5
C(6)	0.069263593	-0.15656738	-0.029663492	0.5
C(7)	0.009485939	0.072324741	-0.078474731	0.5
C(8)	-0.081473736	0.193766948	-0.060796906	0.5
C(9)	0.046749138	0.066023766	-0.22631823	0.5
C(10)	-0.177687645	-0.107650715	-0.075339384	0.5
O(11)	-0.132999722	-0.057310281	0.207480218	0.5
H(12)	0.035132715	0.165104245	0.190110652	0.5
H(13)	0.133395321	0.021515257	0.231817562	0.5
H(14)	0.201179719	0.153056843	0.002889284	0.5
H(15)	0.257533228	-0.066939288	-0.096851442	0.5
H(16)	0.253930187	-0.101710943	0.076465479	0.5
H(17)	0.071667151	-0.205502157	-0.128441988	0.5
H(18)	0.061183158	-0.236219823	0.046230948	0.5
H(19)	-0.025522386	0.286773509	-0.08024058	0.5
H(20)	-0.166037868	0.190338071	-0.131396605	0.5
H(21)	-0.126584361	0.203078588	0.039007424	0.5
H(22)	-0.207492527	-0.201970049	-0.026666285	0.5
H(23)	-0.258495998	-0.034323992	-0.060034309	0.5
H(24)	-0.169518032	-0.127084965	-0.183490135	0.5
H(25)	0.102976097	0.156302523	-0.255412634	0.5
H(26)	0.108444469	-0.020228719	-0.254744965	0.5
H(27)	-0.043377043	0.060971585	-0.289550774	0.5
C(30)	-0.071661897	0.009977615	0.024751984	0.5
C(31)	0.000477147	0.139124733	-0.007393085	0.5
C(32)	0.123754704	0.102184126	-0.085319962	0.5
C(33)	0.106953746	-0.049613867	-0.090658774	0.5
C(34)	-0.007598934	-0.077493188	-0.188335811	0.5
C(35)	-0.130770604	-0.033067124	-0.109520735	0.5
C(36)	0.046678965	-0.084773417	0.046002258	0.5
C(37)	0.135624046	-0.048427962	0.164747343	0.5
C(38)	0.010190771	-0.232149558	0.061408669	0.5
C(39)	-0.17203848	0.021614272	0.136996716	0.5
O(40)	-0.033111001	0.249854666	0.022481964	0.5
H(41)	0.214707742	0.132561796	-0.031123294	0.5
H(42)	0.124458994	0.14966572	-0.184667703	0.5
H(43)	0.200007116	-0.102923046	-0.115373998	0.5
H(44)	-0.012252669	-0.184527618	-0.214430649	0.5
H(45)	0.00386256	-0.022404013	-0.283127055	0.5
H(46)	-0.202593244	-0.115774831	-0.097014009	0.5
H(47)	-0.18442561	0.049849041	-0.158669688	0.5
H(48)	0.231533897	-0.102491538	0.158831015	0.5
H(49)	0.087551955	-0.07611267	0.259985741	0.5
H(50)	0.158984263	0.058624887	0.173416314	0.5
H(51)	-0.253149191	0.091285422	0.110124799	0.5
H(52)	-0.124672279	0.058390684	0.229441544	0.5
H(53)	-0.217941797	-0.076114706	0.158943692	0.5
H(54)	0.100968634	-0.294597908	0.057346705	0.5
H(55)	-0.058386184	-0.27097071	-0.015028299	0.5
H(56)	-0.0388264	-0.250728296	0.158346617	0.5
C(1)	0.45337224	0.442647618	-0.01961075	0.5
C(2)	0.4486508	0.47772296	0.127569667	0.5
C(3)	0.567492183	0.565682724	0.15546943	0.5
C(4)	0.630231913	0.569979566	0.016185557	0.5
C(5)	0.691938581	0.432018906	-0.008215973	0.5
C(6)	0.569263593	0.34343262	-0.029663492	0.5
C(7)	0.509485939	0.572324741	-0.078474731	0.5
C(8)	0.418526264	0.693766948	-0.060796906	0.5
C(9)	0.546749138	0.566023766	-0.22631823	0.5
C(10)	0.322312355	0.392349285	-0.075339384	0.5
O(11)	0.367000278	0.442689719	0.207480218	0.5
H(12)	0.535132715	0.665104245	0.190110652	0.5
H(13)	0.633395321	0.521515257	0.231817562	0.5
H(14)	0.701179719	0.653056843	0.002889284	0.5
H(15)	0.757533228	0.433060712	-0.096851442	0.5
H(16)	0.753930187	0.398289057	0.076465479	0.5
H(17)	0.571667151	0.294497843	-0.128441988	0.5
H(18)	0.561183158	0.263780177	0.046230948	0.5
H(19)	0.474477614	0.786773509	-0.08024058	0.5
H(20)	0.333962132	0.690338071	-0.131396605	0.5
H(21)	0.373415639	0.703078588	0.039007424	0.5
H(22)	0.292507473	0.298029951	-0.026666285	0.5
H(23)	0.241504002	0.465676008	-0.060034309	0.5
H(24)	0.330481968	0.372915035	-0.183490135	0.5
H(25)	0.602976097	0.656302523	-0.255412634	0.5
H(26)	0.608444469	0.479771281	-0.254744965	0.5
H(27)	0.456622957	0.560971585	-0.289550774	0.5
C(30)	0.428338103	0.509977615	0.024751984	0.5
C(31)	0.500477147	0.639124733	-0.007393085	0.5
C(32)	0.623754704	0.602184126	-0.085319962	0.5
C(33)	0.606953746	0.450386133	-0.090658774	0.5
C(34)	0.492401066	0.422506812	-0.188335811	0.5
C(35)	0.369229396	0.466932876	-0.109520735	0.5
C(36)	0.546678965	0.415226583	0.046002258	0.5
C(37)	0.635624046	0.451572038	0.164747343	0.5
C(38)	0.510190771	0.267850442	0.061408669	0.5
C(39)	0.32796152	0.521614272	0.136996716	0.5
O(40)	0.466888999	0.749854666	0.022481964	0.5
H(41)	0.714707742	0.632561796	-0.031123294	0.5
H(42)	0.624458994	0.64966572	-0.184667703	0.5
H(43)	0.700007116	0.397076954	-0.115373998	0.5
H(44)	0.487747331	0.315472382	-0.214430649	0.5
H(45)	0.50386256	0.477595987	-0.283127055	0.5
H(46)	0.297406756	0.384225169	-0.097014009	0.5
H(47)	0.31557439	0.549849041	-0.158669688	0.5
H(48)	0.731533897	0.397508462	0.158831015	0.5
H(49)	0.587551955	0.42388733	0.259985741	0.5
H(50)	0.658984263	0.558624887	0.173416314	0.5
H(51)	0.246850809	0.591285422	0.110124799	0.5
H(52)	0.375327721	0.558390684	0.229441544	0.5
H(53)	0.282058203	0.423885294	0.158943692	0.5
H(54)	0.600968634	0.205402092	0.057346705	0.5
H(55)	0.441613816	0.22902929	-0.015028299	0.5
H(56)	0.4611736	0.249271704	0.158346617	0.5
C(1)	0.95337224	-0.057352382	-0.01961075	0.5
C(2)	0.9486508	-0.02227704	0.127569667	0.5
C(3)	1.067492183	0.065682724	0.15546943	0.5
C(4)	1.130231913	0.069979566	0.016185557	0.5
C(5)	1.191938581	-0.067981094	-0.008215973	0.5
C(6)	1.069263593	-0.15656738	-0.029663492	0.5
C(7)	1.009485939	0.072324741	-0.078474731	0.5
C(8)	0.918526264	0.193766948	-0.060796906	0.5
C(9)	1.046749138	0.066023766	-0.22631823	0.5
C(10)	0.822312355	-0.107650715	-0.075339384	0.5
O(11)	0.867000278	-0.057310281	0.207480218	0.5
H(12)	1.035132715	0.165104245	0.190110652	0.5
H(13)	1.133395321	0.021515257	0.231817562	0.5
H(14)	1.201179719	0.153056843	0.002889284	0.5
H(15)	1.257533228	-0.066939288	-0.096851442	0.5
H(16)	1.253930187	-0.101710943	0.076465479	0.5
H(17)	1.071667151	-0.205502157	-0.128441988	0.5
H(18)	1.061183158	-0.236219823	0.046230948	0.5
H(19)	0.974477614	0.286773509	-0.08024058	0.5
H(20)	0.833962132	0.190338071	-0.131396605	0.5
H(21)	0.873415639	0.203078588	0.039007424	0.5
H(22)	0.792507473	-0.201970049	-0.026666285	0.5
H(23)	0.741504002	-0.034323992	-0.060034309	0.5
H(24)	0.830481968	-0.127084965	-0.183490135	0.5
H(25)	1.102976097	0.156302523	-0.255412634	0.5
H(26)	1.108444469	-0.020228719	-0.254744965	0.5
H(27)	0.956622957	0.060971585	-0.289550774	0.5
C(30)	0.928338103	0.009977615	0.024751984	0.5
C(31)	1.000477147	0.139124733	-0.007393085	0.5
C(32)	1.123754704	0.102184126	-0.085319962	0.5
C(33)	1.106953746	-0.049613867	-0.090658774	0.5
C(34)	0.992401066	-0.077493188	-0.188335811	0.5
C(35)	0.869229396	-0.033067124	-0.109520735	0.5
C(36)	1.046678965	-0.084773417	0.046002258	0.5
C(37)	1.135624046	-0.048427962	0.164747343	0.5
C(38)	1.010190771	-0.232149558	0.061408669	0.5
C(39)	0.82796152	0.021614272	0.136996716	0.5
O(40)	0.966888999	0.249854666	0.022481964	0.5
H(41)	1.214707742	0.132561796	-0.031123294	0.5
H(42)	1.124458994	0.14966572	-0.184667703	0.5
H(43)	1.200007116	-0.102923046	-0.115373998	0.5
H(44)	0.987747331	-0.184527618	-0.214430649	0.5
H(45)	1.00386256	-0.022404013	-0.283127055	0.5
H(46)	0.797406756	-0.115774831	-0.097014009	0.5
H(47)	0.81557439	0.049849041	-0.158669688	0.5
H(48)	1.231533897	-0.102491538	0.158831015	0.5
H(49)	1.087551955	-0.07611267	0.259985741	0.5
H(50)	1.158984263	0.058624887	0.173416314	0.5
H(51)	0.746850809	0.091285422	0.110124799	0.5
H(52)	0.875327721	0.058390684	0.229441544	0.5
H(53)	0.782058203	-0.076114706	0.158943692	0.5
H(54)	1.100968634	-0.294597908	0.057346705	0.5
H(55)	0.941613816	-0.27097071	-0.015028299	0.5
H(56)	0.9611736	-0.250728296	0.158346617	0.5
C(1)	-0.04662776	0.942647618	-0.01961075	0.5
C(2)	-0.0513492	0.97772296	0.127569667	0.5
C(3)	0.067492183	1.065682724	0.15546943	0.5
C(4)	0.130231913	1.069979566	0.016185557	0.5
C(5)	0.191938581	0.932018906	-0.008215973	0.5
C(6)	0.069263593	0.84343262	-0.029663492	0.5
C(7)	0.009485939	1.072324741	-0.078474731	0.5
C(8)	-0.081473736	1.193766948	-0.060796906	0.5
C(9)	0.046749138	1.066023766	-0.22631823	0.5
C(10)	-0.177687645	0.892349285	-0.075339384	0.5
O(11)	-0.132999722	0.942689719	0.207480218	0.5
H(12)	0.035132715	1.165104245	0.190110652	0.5
H(13)	0.133395321	1.021515257	0.231817562	0.5
H(14)	0.201179719	1.153056843	0.002889284	0.5
H(15)	0.257533228	0.933060712	-0.096851442	0.5
H(16)	0.253930187	0.898289057	0.076465479	0.5
H(17)	0.071667151	0.794497843	-0.128441988	0.5
H(18)	0.061183158	0.763780177	0.046230948	0.5
H(19)	-0.025522386	1.286773509	-0.08024058	0.5
H(20)	-0.166037868	1.190338071	-0.131396605	0.5
H(21)	-0.126584361	1.203078588	0.039007424	0.5
H(22)	-0.207492527	0.798029951	-0.026666285	0.5
H(23)	-0.258495998	0.965676008	-0.060034309	0.5
H(24)	-0.169518032	0.872915035	-0.183490135	0.5
H(25)	0.102976097	1.156302523	-0.255412634	0.5
H(26)	0.108444469	0.979771281	-0.254744965	0.5
H(27)	-0.043377043	1.060971585	-0.289550774	0.5
C(30)	-0.071661897	1.009977615	0.024751984	0.5
C(31)	0.000477147	1.139124733	-0.007393085	0.5
C(32)	0.123754704	1.102184126	-0.085319962	0.5
C(33)	0.106953746	0.950386133	-0.090658774	0.5
C(34)	-0.007598934	0.922506812	-0.188335811	0.5
C(35)	-0.130770604	0.966932876	-0.109520735	0.5
C(36)	0.046678965	0.915226583	0.046002258	0.5
C(37)	0.135624046	0.951572038	0.164747343	0.5
C(38)	0.010190771	0.767850442	0.061408669	0.5
C(39)	-0.17203848	1.021614272	0.136996716	0.5
O(40)	-0.033111001	1.249854666	0.022481964	0.5
H(41)	0.214707742	1.132561796	-0.031123294	0.5
H(42)	0.124458994	1.14966572	-0.184667703	0.5
H(43)	0.200007116	0.897076954	-0.115373998	0.5
H(44)	-0.012252669	0.815472382	-0.214430649	0.5
H(45)	0.00386256	0.977595987	-0.283127055	0.5
H(46)	-0.202593244	0.884225169	-0.097014009	0.5
H(47)	-0.18442561	1.049849041	-0.158669688	0.5
H(48)	0.231533897	0.897508462	0.158831015	0.5
H(49)	0.087551955	0.92388733	0.259985741	0.5
H(50)	0.158984263	1.058624887	0.173416314	0.5
H(51)	-0.253149191	1.091285422	0.110124799	0.5
H(52)	-0.124672279	1.058390684	0.229441544	0.5
H(53)	-0.217941797	0.923885294	0.158943692	0.5
H(54)	0.100968634	0.705402092	0.057346705	0.5
H(55)	-0.058386184	0.72902929	-0.015028299	0.5
H(56)	-0.0388264	0.749271704	0.158346617	0.5
C(1)	0.95337224	0.942647618	-0.01961075	0.5
C(2)	0.9486508	0.97772296	0.127569667	0.5
C(3)	1.067492183	1.065682724	0.15546943	0.5
C(4)	1.130231913	1.069979566	0.016185557	0.5
C(5)	1.191938581	0.932018906	-0.008215973	0.5
C(6)	1.069263593	0.84343262	-0.029663492	0.5
C(7)	1.009485939	1.072324741	-0.078474731	0.5
C(8)	0.918526264	1.193766948	-0.060796906	0.5
C(9)	1.046749138	1.066023766	-0.22631823	0.5
C(10)	0.822312355	0.892349285	-0.075339384	0.5
O(11)	0.867000278	0.942689719	0.207480218	0.5
H(12)	1.035132715	1.165104245	0.190110652	0.5
H(13)	1.133395321	1.021515257	0.231817562	0.5
H(14)	1.201179719	1.153056843	0.002889284	0.5
H(15)	1.257533228	0.933060712	-0.096851442	0.5
H(16)	1.253930187	0.898289057	0.076465479	0.5
H(17)	1.071667151	0.794497843	-0.128441988	0.5
H(18)	1.061183158	0.763780177	0.046230948	0.5
H(19)	0.974477614	1.286773509	-0.08024058	0.5
H(20)	0.833962132	1.190338071	-0.131396605	0.5
H(21)	0.873415639	1.203078588	0.039007424	0.5
H(22)	0.792507473	0.798029951	-0.026666285	0.5
H(23)	0.741504002	0.965676008	-0.060034309	0.5
H(24)	0.830481968	0.872915035	-0.183490135	0.5
H(25)	1.102976097	1.156302523	-0.255412634	0.5
H(26)	1.108444469	0.979771281	-0.254744965	0.5
H(27)	0.956622957	1.060971585	-0.289550774	0.5
C(30)	0.928338103	1.009977615	0.024751984	0.5
C(31)	1.000477147	1.139124733	-0.007393085	0.5
C(32)	1.123754704	1.102184126	-0.085319962	0.5
C(33)	1.106953746	0.950386133	-0.090658774	0.5
C(34)	0.992401066	0.922506812	-0.188335811	0.5
C(35)	0.869229396	0.966932876	-0.109520735	0.5
C(36)	1.046678965	0.915226583	0.046002258	0.5
C(37)	1.135624046	0.951572038	0.164747343	0.5
C(38)	1.010190771	0.767850442	0.061408669	0.5
C(39)	0.82796152	1.021614272	0.136996716	0.5
O(40)	0.966888999	1.249854666	0.022481964	0.5
H(41)	1.214707742	1.132561796	-0.031123294	0.5
H(42)	1.124458994	1.14966572	-0.184667703	0.5
H(43)	1.200007116	0.897076954	-0.115373998	0.5
H(44)	0.987747331	0.815472382	-0.214430649	0.5
H(45)	1.00386256	0.977595987	-0.283127055	0.5
H(46)	0.797406756	0.884225169	-0.097014009	0.5
H(47)	0.81557439	1.049849041	-0.158669688	0.5
H(48)	1.231533897	0.897508462	0.158831015	0.5
H(49)	1.087551955	0.92388733	0.259985741	0.5
H(50)	1.158984263	1.058624887	0.173416314	0.5
H(51)	0.746850809	1.091285422	0.110124799	0.5
H(52)	0.875327721	1.058390684	0.229441544	0.5
H(53)	0.782058203	0.923885294	0.158943692	0.5
H(54)	1.100968634	0.705402092	0.057346705	0.5
H(55)	0.941613816	0.72902929	-0.015028299	0.5
H(56)	0.9611736	0.749271704	0.158346617	0.5
C(1)	0.45337224	-0.057352382	0.48038925	0.5
C(2)	0.4486508	-0.02227704	0.627569667	0.5
C(3)	0.567492183	0.065682724	0.65546943	0.5
C(4)	0.630231913	0.069979566	0.516185557	0.5
C(5)	0.691938581	-0.067981094	0.491784027	0.5
C(6)	0.569263593	-0.15656738	0.470336508	0.5
C(7)	0.509485939	0.072324741	0.421525269	0.5
C(8)	0.418526264	0.193766948	0.439203094	0.5
C(9)	0.546749138	0.066023766	0.27368177	0.5
C(10)	0.322312355	-0.107650715	0.424660616	0.5
O(11)	0.367000278	-0.057310281	0.707480218	0.5
H(12)	0.535132715	0.165104245	0.690110652	0.5
H(13)	0.633395321	0.021515257	0.731817562	0.5
H(14)	0.701179719	0.153056843	0.502889284	0.5
H(15)	0.757533228	-0.066939288	0.403148558	0.5
H(16)	0.753930187	-0.101710943	0.576465479	0.5
H(17)	0.571667151	-0.205502157	0.371558012	0.5
H(18)	0.561183158	-0.236219823	0.546230948	0.5
H(19)	0.474477614	0.286773509	0.41975942	0.5
H(20)	0.333962132	0.190338071	0.368603395	0.5
H(21)	0.373415639	0.203078588	0.539007424	0.5
H(22)	0.292507473	-0.201970049	0.473333715	0.5
H(23)	0.241504002	-0.034323992	0.439965691	0.5
H(24)	0.330481968	-0.127084965	0.316509865	0.5
H(25)	0.602976097	0.156302523	0.244587366	0.5
H(26)	0.608444469	-0.020228719	0.245255035	0.5
H(27)	0.456622957	0.060971585	0.210449226	0.5
C(30)	0.428338103	0.009977615	0.524751984	0.5
C(31)	0.500477147	0.139124733	0.492606915	0.5
C(32)	0.623754704	0.102184126	0.414680038	0.5
C(33)	0.606953746	-0.049613867	0.409341226	0.5
C(34)	0.492401066	-0.077493188	0.311664189	0.5
C(35)	0.369229396	-0.033067124	0.390479265	0.5
C(36)	0.546678965	-0.084773417	0.546002258	0.5
C(37)	0.635624046	-0.048427962	0.664747343	0.5
C(38)	0.510190771	-0.232149558	0.561408669	0.5
C(39)	0.32796152	0.021614272	0.636996716	0.5
O(40)	0.466888999	0.249854666	0.522481964	0.5
H(41)	0.714707742	0.132561796	0.468876706	0.5
H(42)	0.624458994	0.14966572	0.315332297	0.5
H(43)	0.700007116	-0.102923046	0.384626002	0.5
H(44)	0.487747331	-0.184527618	0.285569351	0.5
H(45)	0.50386256	-0.022404013	0.216872945	0.5
H(46)	0.297406756	-0.115774831	0.402985991	0.5
H(47)	0.31557439	0.049849041	0.341330312	0.5
H(48)	0.731533897	-0.102491538	0.658831015	0.5
H(49)	0.587551955	-0.07611267	0.759985741	0.5
H(50)	0.658984263	0.058624887	0.673416314	0.5
H(51)	0.246850809	0.091285422	0.610124799	0.5
H(52)	0.375327721	0.058390684	0.729441544	0.5
H(53)	0.282058203	-0.076114706	0.658943692	0.5
H(54)	0.600968634	-0.294597908	0.557346705	0.5
H(55)	0.441613816	-0.27097071	0.484971701	0.5
H(56)	0.4611736	-0.250728296	0.658346617	0.5
C(1)	-0.04662776	0.442647618	0.48038925	0.5
C(2)	-0.0513492	0.47772296	0.627569667	0.5
C(3)	0.067492183	0.565682724	0.65546943	0.5
C(4)	0.130231913	0.569979566	0.516185557	0.5
C(5)	0.191938581	0.432018906	0.491784027	0.5
C(6)	0.069263593	0.34343262	0.470336508	0.5
C(7)	0.009485939	0.572324741	0.421525269	0.5
C(8)	-0.081473736	0.693766948	0.439203094	0.5
C(9)	0.046749138	0.566023766	0.27368177	0.5
C(10)	-0.177687645	0.392349285	0.424660616	0.5
O(11)	-0.132999722	0.442689719	0.707480218	0.5
H(12)	0.035132715	0.665104245	0.690110652	0.5
H(13)	0.133395321	0.521515257	0.731817562	0.5
H(14)	0.201179719	0.653056843	0.502889284	0.5
H(15)	0.257533228	0.433060712	0.403148558	0.5
H(16)	0.253930187	0.398289057	0.576465479	0.5
H(17)	0.071667151	0.294497843	0.371558012	0.5
H(18)	0.061183158	0.263780177	0.546230948	0.5
H(19)	-0.025522386	0.786773509	0.41975942	0.5
H(20)	-0.166037868	0.690338071	0.368603395	0.5
H(21)	-0.126584361	0.703078588	0.539007424	0.5
H(22)	-0.207492527	0.298029951	0.473333715	0.5
H(23)	-0.258495998	0.465676008	0.439965691	0.5
H(24)	-0.169518032	0.372915035	0.316509865	0.5
H(25)	0.102976097	0.656302523	0.244587366	0.5
H(26)	0.108444469	0.479771281	0.245255035	0.5
H(27)	-0.043377043	0.560971585	0.210449226	0.5
C(30)	-0.071661897	0.509977615	0.524751984	0.5
C(31)	0.000477147	0.639124733	0.492606915	0.5
C(32)	0.123754704	0.602184126	0.414680038	0.5
C(33)	0.106953746	0.450386133	0.409341226	0.5
C(34)	-0.007598934	0.422506812	0.311664189	0.5
C(35)	-0.130770604	0.466932876	0.390479265	0.5
C(36)	0.046678965	0.415226583	0.546002258	0.5
C(37)	0.135624046	0.451572038	0.664747343	0.5
C(38)	0.010190771	0.267850442	0.561408669	0.5
C(39)	-0.17203848	0.521614272	0.636996716	0.5
O(40)	-0.033111001	0.749854666	0.522481964	0.5
H(41)	0.214707742	0.632561796	0.468876706	0.5
H(42)	0.124458994	0.64966572	0.315332297	0.5
H(43)	0.200007116	0.397076954	0.384626002	0.5
H(44)	-0.012252669	0.315472382	0.285569351	0.5
H(45)	0.00386256	0.477595987	0.216872945	0.5
H(46)	-0.202593244	0.384225169	0.402985991	0.5
H(47)	-0.18442561	0.549849041	0.341330312	0.5
H(48)	0.231533897	0.397508462	0.658831015	0.5
H(49)	0.087551955	0.42388733	0.759985741	0.5
H(50)	0.158984263	0.558624887	0.673416314	0.5
H(51)	-0.253149191	0.591285422	0.610124799	0.5
H(52)	-0.124672279	0.558390684	0.729441544	0.5
H(53)	-0.217941797	0.423885294	0.658943692	0.5
H(54)	0.100968634	0.205402092	0.557346705	0.5
H(55)	-0.058386184	0.22902929	0.484971701	0.5
H(56)	-0.0388264	0.249271704	0.658346617	0.5
C(1)	0.95337224	0.442647618	0.48038925	0.5
C(2)	0.9486508	0.47772296	0.627569667	0.5
C(3)	1.067492183	0.565682724	0.65546943	0.5
C(4)	1.130231913	0.569979566	0.516185557	0.5
C(5)	1.191938581	0.432018906	0.491784027	0.5
C(6)	1.069263593	0.34343262	0.470336508	0.5
C(7)	1.009485939	0.572324741	0.421525269	0.5
C(8)	0.918526264	0.693766948	0.439203094	0.5
C(9)	1.046749138	0.566023766	0.27368177	0.5
C(10)	0.822312355	0.392349285	0.424660616	0.5
O(11)	0.867000278	0.442689719	0.707480218	0.5
H(12)	1.035132715	0.665104245	0.690110652	0.5
H(13)	1.133395321	0.521515257	0.731817562	0.5
H(14)	1.201179719	0.653056843	0.502889284	0.5
H(15)	1.257533228	0.433060712	0.403148558	0.5
H(16)	1.253930187	0.398289057	0.576465479	0.5
H(17)	1.071667151	0.294497843	0.371558012	0.5
H(18)	1.061183158	0.263780177	0.546230948	0.5
H(19)	0.974477614	0.786773509	0.41975942	0.5
H(20)	0.833962132	0.690338071	0.368603395	0.5
H(21)	0.873415639	0.703078588	0.539007424	0.5
H(22)	0.792507473	0.298029951	0.473333715	0.5
H(23)	0.741504002	0.465676008	0.439965691	0.5
H(24)	0.830481968	0.372915035	0.316509865	0.5
H(25)	1.102976097	0.656302523	0.244587366	0.5
H(26)	1.108444469	0.479771281	0.245255035	0.5
H(27)	0.956622957	0.560971585	0.210449226	0.5
C(30)	0.928338103	0.509977615	0.524751984	0.5
C(31)	1.000477147	0.639124733	0.492606915	0.5
C(32)	1.123754704	0.602184126	0.414680038	0.5
C(33)	1.106953746	0.450386133	0.409341226	0.5
C(34)	0.992401066	0.422506812	0.311664189	0.5
C(35)	0.869229396	0.466932876	0.390479265	0.5
C(36)	1.046678965	0.415226583	0.546002258	0.5
C(37)	1.135624046	0.451572038	0.664747343	0.5
C(38)	1.010190771	0.267850442	0.561408669	0.5
C(39)	0.82796152	0.521614272	0.636996716	0.5
O(40)	0.966888999	0.749854666	0.522481964	0.5
H(41)	1.214707742	0.632561796	0.468876706	0.5
H(42)	1.124458994	0.64966572	0.315332297	0.5
H(43)	1.200007116	0.397076954	0.384626002	0.5
H(44)	0.987747331	0.315472382	0.285569351	0.5
H(45)	1.00386256	0.477595987	0.216872945	0.5
H(46)	0.797406756	0.384225169	0.402985991	0.5
H(47)	0.81557439	0.549849041	0.341330312	0.5
H(48)	1.231533897	0.397508462	0.658831015	0.5
H(49)	1.087551955	0.42388733	0.759985741	0.5
H(50)	1.158984263	0.558624887	0.673416314	0.5
H(51)	0.746850809	0.591285422	0.610124799	0.5
H(52)	0.875327721	0.558390684	0.729441544	0.5
H(53)	0.782058203	0.423885294	0.658943692	0.5
H(54)	1.100968634	0.205402092	0.557346705	0.5
H(55)	0.941613816	0.22902929	0.484971701	0.5
H(56)	0.9611736	0.249271704	0.658346617	0.5
C(1)	0.45337224	0.942647618	0.48038925	0.5
C(2)	0.4486508	0.97772296	0.627569667	0.5
C(3)	0.567492183	1.065682724	0.65546943	0.5
C(4)	0.630231913	1.069979566	0.516185557	0.5
C(5)	0.691938581	0.932018906	0.491784027	0.5
C(6)	0.569263593	0.84343262	0.470336508	0.5
C(7)	0.509485939	1.072324741	0.421525269	0.5
C(8)	0.418526264	1.193766948	0.439203094	0.5
C(9)	0.546749138	1.066023766	0.27368177	0.5
C(10)	0.322312355	0.892349285	0.424660616	0.5
O(11)	0.367000278	0.942689719	0.707480218	0.5
H(12)	0.535132715	1.165104245	0.690110652	0.5
H(13)	0.633395321	1.021515257	0.731817562	0.5
H(14)	0.701179719	1.153056843	0.502889284	0.5
H(15)	0.757533228	0.933060712	0.403148558	0.5
H(16)	0.753930187	0.898289057	0.576465479	0.5
H(17)	0.571667151	0.794497843	0.371558012	0.5
H(18)	0.561183158	0.763780177	0.546230948	0.5
H(19)	0.474477614	1.286773509	0.41975942	0.5
H(20)	0.333962132	1.190338071	0.368603395	0.5
H(21)	0.373415639	1.203078588	0.539007424	0.5
H(22)	0.292507473	0.798029951	0.473333715	0.5
H(23)	0.241504002	0.965676008	0.439965691	0.5
H(24)	0.330481968	0.872915035	0.316509865	0.5
H(25)	0.602976097	1.156302523	0.244587366	0.5
H(26)	0.608444469	0.979771281	0.245255035	0.5
H(27)	0.456622957	1.060971585	0.210449226	0.5
C(30)	0.428338103	1.009977615	0.524751984	0.5
C(31)	0.500477147	1.139124733	0.492606915	0.5
C(32)	0.623754704	1.102184126	0.414680038	0.5
C(33)	0.606953746	0.950386133	0.409341226	0.5
C(34)	0.492401066	0.922506812	0.311664189	0.5
C(35)	0.369229396	0.966932876	0.390479265	0.5
C(36)	0.546678965	0.915226583	0.546002258	0.5
C(37)	0.635624046	0.951572038	0.664747343	0.5
C(38)	0.510190771	0.767850442	0.561408669	0.5
C(39)	0.32796152	1.021614272	0.636996716	0.5
O(40)	0.466888999	1.249854666	0.522481964	0.5
H(41)	0.714707742	1.132561796	0.468876706	0.5
H(42)	0.624458994	1.14966572	0.315332297	0.5
H(43)	0.700007116	0.897076954	0.384626002	0.5
H(44)	0.487747331	0.815472382	0.285569351	0.5
H(45)	0.50386256	0.977595987	0.216872945	0.5
H(46)	0.297406756	0.884225169	0.402985991	0.5
H(47)	0.31557439	1.049849041	0.341330312	0.5
H(48)	0.731533897	0.897508462	0.658831015	0.5
H(49)	0.587551955	0.92388733	0.759985741	0.5
H(50)	0.658984263	1.058624887	0.673416314	0.5
H(51)	0.246850809	1.091285422	0.610124799	0.5
H(52)	0.375327721	1.058390684	0.729441544	0.5
H(53)	0.282058203	0.923885294	0.658943692	0.5
H(54)	0.600968634	0.705402092	0.557346705	0.5
H(55)	0.441613816	0.72902929	0.484971701	0.5
H(56)	0.4611736	0.749271704	0.658346617	0.5
C(1)	-0.04662776	-0.057352382	0.98038925	0.5
C(2)	-0.0513492	-0.02227704	1.127569667	0.5
C(3)	0.067492183	0.065682724	1.15546943	0.5
C(4)	0.130231913	0.069979566	1.016185557	0.5
C(5)	0.191938581	-0.067981094	0.991784027	0.5
C(6)	0.069263593	-0.15656738	0.970336508	0.5
C(7)	0.009485939	0.072324741	0.921525269	0.5
C(8)	-0.081473736	0.193766948	0.939203094	0.5
C(9)	0.046749138	0.066023766	0.77368177	0.5
C(10)	-0.177687645	-0.107650715	0.924660616	0.5
O(11)	-0.132999722	-0.057310281	1.207480218	0.5
H(12)	0.035132715	0.165104245	1.190110652	0.5
H(13)	0.133395321	0.021515257	1.231817562	0.5
H(14)	0.201179719	0.153056843	1.002889284	0.5
H(15)	0.257533228	-0.066939288	0.903148558	0.5
H(16)	0.253930187	-0.101710943	1.076465479	0.5
H(17)	0.071667151	-0.205502157	0.871558012	0.5
H(18)	0.061183158	-0.236219823	1.046230948	0.5
H(19)	-0.025522386	0.286773509	0.91975942	0.5
H(20)	-0.166037868	0.190338071	0.868603395	0.5
H(21)	-0.126584361	0.203078588	1.039007424	0.5
H(22)	-0.207492527	-0.201970049	0.973333715	0.5
H(23)	-0.258495998	-0.034323992	0.939965691	0.5
H(24)	-0.169518032	-0.127084965	0.816509865	0.5
H(25)	0.102976097	0.156302523	0.744587366	0.5
H(26)	0.108444469	-0.020228719	0.745255035	0.5
H(27)	-0.043377043	0.060971585	0.710449226	0.5
C(30)	-0.071661897	0.009977615	1.024751984	0.5
C(31)	0.000477147	0.139124733	0.992606915	0.5
C(32)	0.123754704	0.102184126	0.914680038	0.5
C(33)	0.106953746	-0.049613867	0.909341226	0.5
C(34)	-0.007598934	-0.077493188	0.811664189	0.5
C(35)	-0.130770604	-0.033067124	0.890479265	0.5
C(36)	0.046678965	-0.084773417	1.046002258	0.5
C(37)	0.135624046	-0.048427962	1.164747343	0.5
C(38)	0.010190771	-0.232149558	1.061408669	0.5
C(39)	-0.17203848	0.021614272	1.136996716	0.5
O(40)	-0.033111001	0.249854666	1.022481964	0.5
H(41)	0.214707742	0.132561796	0.968876706	0.5
H(42)	0.124458994	0.14966572	0.815332297	0.5
H(43)	0.200007116	-0.102923046	0.884626002	0.5
H(44)	-0.012252669	-0.184527618	0.785569351	0.5
H(45)	0.00386256	-0.022404013	0.716872945	0.5
H(46)	-0.202593244	-0.115774831	0.902985991	0.5
H(47)	-0.18442561	0.049849041	0.841330312	0.5
H(48)	0.231533897	-0.102491538	1.158831015	0.5
H(49)	0.087551955	-0.07611267	1.259985741	0.5
H(50)	0.158984263	0.058624887	1.173416314	0.5
H(51)	-0.253149191	0.091285422	1.110124799	0.5
H(52)	-0.124672279	0.058390684	1.229441544	0.5
H(53)	-0.217941797	-0.076114706	1.158943692	0.5
H(54)	0.100968634	-0.294597908	1.057346705	0.5
H(55)	-0.058386184	-0.27097071	0.984971701	0.5
H(56)	-0.0388264	-0.250728296	1.158346617	0.5
C(1)	0.45337224	0.442647618	0.98038925	0.5
C(2)	0.4486508	0.47772296	1.127569667	0.5
C(3)	0.567492183	0.565682724	1.15546943	0.5
C(4)	0.630231913	0.569979566	1.016185557	0.5
C(5)	0.691938581	0.432018906	0.991784027	0.5
C(6)	0.569263593	0.34343262	0.970336508	0.5
C(7)	0.509485939	0.572324741	0.921525269	0.5
C(8)	0.418526264	0.693766948	0.939203094	0.5
C(9)	0.546749138	0.566023766	0.77368177	0.5
C(10)	0.322312355	0.392349285	0.924660616	0.5
O(11)	0.367000278	0.442689719	1.207480218	0.5
H(12)	0.535132715	0.665104245	1.190110652	0.5
H(13)	0.633395321	0.521515257	1.231817562	0.5
H(14)	0.701179719	0.653056843	1.002889284	0.5
H(15)	0.757533228	0.433060712	0.903148558	0.5
H(16)	0.753930187	0.398289057	1.076465479	0.5
H(17)	0.571667151	0.294497843	0.871558012	0.5
H(18)	0.561183158	0.263780177	1.046230948	0.5
H(19)	0.474477614	0.786773509	0.91975942	0.5
H(20)	0.333962132	0.690338071	0.868603395	0.5
H(21)	0.373415639	0.703078588	1.039007424	0.5
H(22)	0.292507473	0.298029951	0.973333715	0.5
H(23)	0.241504002	0.465676008	0.939965691	0.5
H(24)	0.330481968	0.372915035	0.816509865	0.5
H(25)	0.602976097	0.656302523	0.744587366	0.5
H(26)	0.608444469	0.479771281	0.745255035	0.5
H(27)	0.456622957	0.560971585	0.710449226	0.5
C(30)	0.428338103	0.509977615	1.024751984	0.5
C(31)	0.500477147	0.639124733	0.992606915	0.5
C(32)	0.623754704	0.602184126	0.914680038	0.5
C(33)	0.606953746	0.450386133	0.909341226	0.5
C(34)	0.492401066	0.422506812	0.811664189	0.5
C(35)	0.369229396	0.466932876	0.890479265	0.5
C(36)	0.546678965	0.415226583	1.046002258	0.5
C(37)	0.635624046	0.451572038	1.164747343	0.5
C(38)	0.510190771	0.267850442	1.061408669	0.5
C(39)	0.32796152	0.521614272	1.136996716	0.5
O(40)	0.466888999	0.749854666	1.022481964	0.5
H(41)	0.714707742	0.632561796	0.968876706	0.5
H(42)	0.624458994	0.64966572	0.815332297	0.5
H(43)	0.700007116	0.397076954	0.884626002	0.5
H(44)	0.487747331	0.315472382	0.785569351	0.5
H(45)	0.50386256	0.477595987	0.716872945	0.5
H(46)	0.297406756	0.384225169	0.902985991	0.5
H(47)	0.31557439	0.549849041	0.841330312	0.5
H(48)	0.731533897	0.397508462	1.158831015	0.5
H(49)	0.587551955	0.42388733	1.259985741	0.5
H(50)	0.658984263	0.558624887	1.173416314	0.5
H(51)	0.246850809	0.591285422	1.110124799	0.5
H(52)	0.375327721	0.558390684	1.229441544	0.5
H(53)	0.282058203	0.423885294	1.158943692	0.5
H(54)	0.600968634	0.205402092	1.057346705	0.5
H(55)	0.441613816	0.22902929	0.984971701	0.5
H(56)	0.4611736	0.249271704	1.158346617	0.5
C(1)	0.95337224	-0.057352382	0.98038925	0.5
C(2)	0.9486508	-0.02227704	1.127569667	0.5
C(3)	1.067492183	0.065682724	1.15546943	0.5
C(4)	1.130231913	0.069979566	1.016185557	0.5
C(5)	1.191938581	-0.067981094	0.991784027	0.5
C(6)	1.069263593	-0.15656738	0.970336508	0.5
C(7)	1.009485939	0.072324741	0.921525269	0.5
C(8)	0.918526264	0.193766948	0.939203094	0.5
C(9)	1.046749138	0.066023766	0.77368177	0.5
C(10)	0.822312355	-0.107650715	0.924660616	0.5
O(11)	0.867000278	-0.057310281	1.207480218	0.5
H(12)	1.035132715	0.165104245	1.190110652	0.5
H(13)	1.133395321	0.021515257	1.231817562	0.5
H(14)	1.201179719	0.153056843	1.002889284	0.5
H(15)	1.257533228	-0.066939288	0.903148558	0.5
H(16)	1.253930187	-0.101710943	1.076465479	0.5
H(17)	1.071667151	-0.205502157	0.871558012	0.5
H(18)	1.061183158	-0.236219823	1.046230948	0.5
H(19)	0.974477614	0.286773509	0.91975942	0.5
H(20)	0.833962132	0.190338071	0.868603395	0.5
H(21)	0.873415639	0.203078588	1.039007424	0.5
H(22)	0.792507473	-0.201970049	0.973333715	0.5
H(23)	0.741504002	-0.034323992	0.939965691	0.5
H(24)	0.830481968	-0.127084965	0.816509865	0.5
H(25)	1.102976097	0.156302523	0.744587366	0.5
H(26)	1.108444469	-0.020228719	0.745255035	0.5
H(27)	0.956622957	0.060971585	0.710449226	0.5
C(30)	0.928338103	0.009977615	1.024751984	0.5
C(31)	1.000477147	0.139124733	0.992606915	0.5
C(32)	1.123754704	0.102184126	0.914680038	0.5
C(33)	1.106953746	-0.049613867	0.909341226	0.5
C(34)	0.992401066	-0.077493188	0.811664189	0.5
C(35)	0.869229396	-0.033067124	0.890479265	0.5
C(36)	1.046678965	-0.084773417	1.046002258	0.5
C(37)	1.135624046	-0.048427962	1.164747343	0.5
C(38)	1.010190771	-0.232149558	1.061408669	0.5
C(39)	0.82796152	0.021614272	1.136996716	0.5
O(40)	0.966888999	0.249854666	1.022481964	0.5
H(41)	1.214707742	0.132561796	0.968876706	0.5
H(42)	1.124458994	0.14966572	0.815332297	0.5
H(43)	1.200007116	-0.102923046	0.884626002	0.5
H(44)	0.987747331	-0.184527618	0.785569351	0.5
H(45)	1.00386256	-0.022404013	0.716872945	0.5
H(46)	0.797406756	-0.115774831	0.902985991	0.5
H(47)	0.81557439	0.049849041	0.841330312	0.5
H(48)	1.231533897	-0.102491538	1.158831015	0.5
H(49)	1.087551955	-0.07611267	1.259985741	0.5
H(50)	1.158984263	0.058624887	1.173416314	0.5
H(51)	0.746850809	0.091285422	1.110124799	0.5
H(52)	0.875327721	0.058390684	1.229441544	0.5
H(53)	0.782058203	-0.076114706	1.158943692	0.5
H(54)	1.100968634	-0.294597908	1.057346705	0.5
H(55)	0.941613816	-0.27097071	0.984971701	0.5
H(56)	0.9611736	-0.250728296	1.158346617	0.5
C(1)	-0.04662776	0.942647618	0.98038925	0.5
C(2)	-0.0513492	0.97772296	1.127569667	0.5
C(3)	0.067492183	1.065682724	1.15546943	0.5
C(4)	0.130231913	1.069979566	1.016185557	0.5
C(5)	0.191938581	0.932018906	0.991784027	0.5
C(6)	0.069263593	0.84343262	0.970336508	0.5
C(7)	0.009485939	1.072324741	0.921525269	0.5
C(8)	-0.081473736	1.193766948	0.939203094	0.5
C(9)	0.046749138	1.066023766	0.77368177	0.5
C(10)	-0.177687645	0.892349285	0.924660616	0.5
O(11)	-0.132999722	0.942689719	1.207480218	0.5
H(12)	0.035132715	1.165104245	1.190110652	0.5
H(13)	0.133395321	1.021515257	1.231817562	0.5
H(14)	0.201179719	1.153056843	1.002889284	0.5
H(15)	0.257533228	0.933060712	0.903148558	0.5
H(16)	0.253930187	0.898289057	1.076465479	0.5
H(17)	0.071667151	0.794497843	0.871558012	0.5
H(18)	0.061183158	0.763780177	1.046230948	0.5
H(19)	-0.025522386	1.286773509	0.91975942	0.5
H(20)	-0.166037868	1.190338071	0.868603395	0.5
H(21)	-0.126584361	1.203078588	1.039007424	0.5
H(22)	-0.207492527	0.798029951	0.973333715	0.5
H(23)	-0.258495998	0.965676008	0.939965691	0.5
H(24)	-0.169518032	0.872915035	0.816509865	0.5
H(25)	0.102976097	1.156302523	0.744587366	0.5
H(26)	0.108444469	0.979771281	0.745255035	0.5
H(27)	-0.043377043	1.060971585	0.710449226	0.5
C(30)	-0.071661897	1.009977615	1.024751984	0.5
C(31)	0.000477147	1.139124733	0.992606915	0.5
C(32)	0.123754704	1.102184126	0.914680038	0.5
C(33)	0.106953746	0.950386133	0.909341226	0.5
C(34)	-0.007598934	0.922506812	0.811664189	0.5
C(35)	-0.130770604	0.966932876	0.890479265	0.5
C(36)	0.046678965	0.915226583	1.046002258	0.5
C(37)	0.135624046	0.951572038	1.164747343	0.5
C(38)	0.010190771	0.767850442	1.061408669	0.5
C(39)	-0.17203848	1.021614272	1.136996716	0.5
O(40)	-0.033111001	1.249854666	1.022481964	0.5
H(41)	0.214707742	1.132561796	0.968876706	0.5
H(42)	0.124458994	1.14966572	0.815332297	0.5
H(43)	0.200007116	0.897076954	0.884626002	0.5
H(44)	-0.012252669	0.815472382	0.785569351	0.5
H(45)	0.00386256	0.977595987	0.716872945	0.5
H(46)	-0.202593244	0.884225169	0.902985991	0.5
H(47)	-0.18442561	1.049849041	0.841330312	0.5
H(48)	0.231533897	0.897508462	1.158831015	0.5
H(49)	0.087551955	0.92388733	1.259985741	0.5
H(50)	0.158984263	1.058624887	1.173416314	0.5
H(51)	-0.253149191	1.091285422	1.110124799	0.5
H(52)	-0.124672279	1.058390684	1.229441544	0.5
H(53)	-0.217941797	0.923885294	1.158943692	0.5
H(54)	0.100968634	0.705402092	1.057346705	0.5
H(55)	-0.058386184	0.72902929	0.984971701	0.5
H(56)	-0.0388264	0.749271704	1.158346617	0.5
C(1)	0.95337224	0.942647618	0.98038925	0.5
C(2)	0.9486508	0.97772296	1.127569667	0.5
C(3)	1.067492183	1.065682724	1.15546943	0.5
C(4)	1.130231913	1.069979566	1.016185557	0.5
C(5)	1.191938581	0.932018906	0.991784027	0.5
C(6)	1.069263593	0.84343262	0.970336508	0.5
C(7)	1.009485939	1.072324741	0.921525269	0.5
C(8)	0.918526264	1.193766948	0.939203094	0.5
C(9)	1.046749138	1.066023766	0.77368177	0.5
C(10)	0.822312355	0.892349285	0.924660616	0.5
O(11)	0.867000278	0.942689719	1.207480218	0.5
H(12)	1.035132715	1.165104245	1.190110652	0.5
H(13)	1.133395321	1.021515257	1.231817562	0.5
H(14)	1.201179719	1.153056843	1.002889284	0.5
H(15)	1.257533228	0.933060712	0.903148558	0.5
H(16)	1.253930187	0.898289057	1.076465479	0.5
H(17)	1.071667151	0.794497843	0.871558012	0.5
H(18)	1.061183158	0.763780177	1.046230948	0.5
H(19)	0.974477614	1.286773509	0.91975942	0.5
H(20)	0.833962132	1.190338071	0.868603395	0.5
H(21)	0.873415639	1.203078588	1.039007424	0.5
H(22)	0.792507473	0.798029951	0.973333715	0.5
H(23)	0.741504002	0.965676008	0.939965691	0.5
H(24)	0.830481968	0.872915035	0.816509865	0.5
H(25)	1.102976097	1.156302523	0.744587366	0.5
H(26)	1.108444469	0.979771281	0.745255035	0.5
H(27)	0.956622957	1.060971585	0.710449226	0.5
C(30)	0.928338103	1.009977615	1.024751984	0.5
C(31)	1.000477147	1.139124733	0.992606915	0.5
C(32)	1.123754704	1.102184126	0.914680038	0.5
C(33)	1.106953746	0.950386133	0.909341226	0.5
C(34)	0.992401066	0.922506812	0.811664189	0.5
C(35)	0.869229396	0.966932876	0.890479265	0.5
C(36)	1.046678965	0.915226583	1.046002258	0.5
C(37)	1.135624046	0.951572038	1.164747343	0.5
C(38)	1.010190771	0.767850442	1.061408669	0.5
C(39)	0.82796152	1.021614272	1.136996716	0.5
O(40)	0.966888999	1.249854666	1.022481964	0.5
H(41)	1.214707742	1.132561796	0.968876706	0.5
H(42)	1.124458994	1.14966572	0.815332297	0.5
H(43)	1.200007116	0.897076954	0.884626002	0.5
H(44)	0.987747331	0.815472382	0.785569351	0.5
H(45)	1.00386256	0.977595987	0.716872945	0.5
H(46)	0.797406756	0.884225169	0.902985991	0.5
H(47)	0.81557439	1.049849041	0.841330312	0.5
H(48)	1.231533897	0.897508462	1.158831015	0.5
H(49)	1.087551955	0.92388733	1.259985741	0.5
H(50)	1.158984263	1.058624887	1.173416314	0.5
H(51)	0.746850809	1.091285422	1.110124799	0.5
H(52)	0.875327721	1.058390684	1.229441544	0.5
H(53)	0.782058203	0.923885294	1.158943692	0.5
H(54)	1.100968634	0.705402092	1.057346705	0.5
H(55)	0.941613816	0.72902929	0.984971701	0.5
H(56)	0.9611736	0.749271704	1.158346617	0.5
#END
