# Supplementary material for: A New Look at the Structure and Thermal Behavior of Polyvinylidene Fluoride–Camphor Mixtures
Source: Polymers (Basel). 2022 Nov 30;14(23):5214. doi: 10.3390/polym14235214 (PMC9735715; doi:10.3390/polym14235214)
Supplement: Supplementary file 1 [file polymers-14-05214-s001.zip › DL_Camphor_fcc_Euler_angles_06.cif]

#######################################################################
#
#                 Cambridge Crystallographic Data Centre
#                                CCDC 
#
#######################################################################
#
# If this CIF has been generated from an entry in the Cambridge 
# Structural Database, then it will include bibliographic, chemical, 
# crystal, experimental, refinement or atomic coordinate data resulting 
# from the CCDC's data processing and validation procedures.
#
#######################################################################

data_3D\Atomistic\(2)
_symmetry_cell_setting           triclinic
_symmetry_space_group_name_H-M   'P 1'
_symmetry_Int_Tables_number      1
_space_group_name_Hall           'P 1'
loop_
_symmetry_equiv_pos_site_id
_symmetry_equiv_pos_as_xyz
1 x,y,z
_cell_length_a                   10.1
_cell_length_b                   10.1
_cell_length_c                   10.1 
_cell_angle_alpha                90.0000
_cell_angle_beta                 90.0000
_cell_angle_gamma                90.0000
loop_
_atom_site_label
_atom_site_fract_x
_atom_site_fract_y
_atom_site_fract_z
_atom_site_occupancy
C(1)	-0.018819339	-0.07360914	-0.008692081	0.5
C(2)	-0.062146037	-0.014629846	0.123817868	0.5
C(3)	0.01051148	0.116203387	0.139378765	0.5
C(4)	0.091610957	0.11674692	0.009851498	0.5
C(5)	0.201681562	0.011702557	0.026775881	0.5
C(6)	0.124568967	-0.119900486	0.017238288	0.5
C(7)	-0.002896373	0.05317231	-0.092970162	0.5
C(8)	-0.132704029	0.130659589	-0.114880705	0.5
C(9)	0.060153349	0.032587897	-0.23040001	0.5
C(10)	-0.111067993	-0.180824577	-0.061676345	0.5
O(11)	-0.138953928	-0.061972906	0.20216973	0.5
H(12)	-0.060779221	0.199994143	0.14472045	0.5
H(13)	0.072906321	0.117213234	0.230091995	0.5
H(14)	0.129508067	0.216407449	-0.017421277	0.5
H(15)	0.277432125	0.02049018	-0.052877238	0.5
H(16)	0.255274247	0.022242702	0.122527329	0.5
H(17)	0.161981019	-0.182633039	-0.065360416	0.5
H(18)	0.131826363	-0.17963409	0.109699079	0.5
H(19)	-0.110984458	0.232212127	-0.151950539	0.5
H(20)	-0.196312035	0.080716208	-0.189759589	0.5
H(21)	-0.195366254	0.141360415	-0.025206197	0.5
H(22)	-0.113609568	-0.267599801	0.006273189	0.5
H(23)	-0.214019231	-0.143166861	-0.072811085	0.5
H(24)	-0.07717627	-0.216633884	-0.160215994	0.5
H(25)	0.084834969	0.129874875	-0.276053824	0.5
H(26)	0.152540575	-0.02672892	-0.230393878	0.5
H(27)	-0.00930494	-0.019511464	-0.298280864	0.5
C(30)	-0.057692286	0.045006306	-0.022218767	0.5
C(31)	-0.080937598	-0.10209832	-0.049351951	0.5
C(32)	0.022593492	-0.177983329	0.029116778	0.5
C(33)	0.095295183	-0.061505973	0.09620549	0.5
C(34)	0.00079692	-0.007087954	0.203672387	0.5
C(35)	-0.106768223	0.063712256	0.121369156	0.5
C(36)	0.094914118	0.04856278	-0.010706649	0.5
C(37)	0.1684271	0.011077158	-0.139249578	0.5
C(38)	0.153588781	0.181161821	0.036866988	0.5
C(39)	-0.121656156	0.137280953	-0.123232444	0.5
O(40)	-0.165186652	-0.150115906	-0.119196125	0.5
H(41)	0.08822591	-0.235366386	-0.03820415	0.5
H(42)	-0.023949875	-0.247563245	0.100652237	0.5
H(43)	0.19485024	-0.088540256	0.134540575	0.5
H(44)	0.053309413	0.062757724	0.270925538	0.5
H(45)	-0.040658309	-0.086975461	0.267319957	0.5
H(46)	-0.113846368	0.170540037	0.147697841	0.5
H(47)	-0.206785692	0.019572703	0.136126373	0.5
H(48)	0.274440619	-0.010465819	-0.117951537	0.5
H(49)	0.165169426	0.093719893	-0.21210071	0.5
H(50)	0.127277979	-0.076283205	-0.191747959	0.5
H(51)	-0.231425734	0.12709868	-0.121791081	0.5
H(52)	-0.0866681	0.115278711	-0.225378638	0.5
H(53)	-0.097642606	0.242502522	-0.101062459	0.5
H(54)	0.260708864	0.169357919	0.060166604	0.5
H(55)	0.106127936	0.223133385	0.126523815	0.5
H(56)	0.144694577	0.258488174	-0.041148052	0.5
C(1)	0.481180661	0.42639086	-0.008692081	0.5
C(2)	0.437853963	0.485370154	0.123817868	0.5
C(3)	0.51051148	0.616203387	0.139378765	0.5
C(4)	0.591610957	0.61674692	0.009851498	0.5
C(5)	0.701681562	0.511702557	0.026775881	0.5
C(6)	0.624568967	0.380099514	0.017238288	0.5
C(7)	0.497103627	0.55317231	-0.092970162	0.5
C(8)	0.367295971	0.630659589	-0.114880705	0.5
C(9)	0.560153349	0.532587897	-0.23040001	0.5
C(10)	0.388932007	0.319175423	-0.061676345	0.5
O(11)	0.361046072	0.438027094	0.20216973	0.5
H(12)	0.439220779	0.699994143	0.14472045	0.5
H(13)	0.572906321	0.617213234	0.230091995	0.5
H(14)	0.629508067	0.716407449	-0.017421277	0.5
H(15)	0.777432125	0.52049018	-0.052877238	0.5
H(16)	0.755274247	0.522242702	0.122527329	0.5
H(17)	0.661981019	0.317366961	-0.065360416	0.5
H(18)	0.631826363	0.32036591	0.109699079	0.5
H(19)	0.389015542	0.732212127	-0.151950539	0.5
H(20)	0.303687965	0.580716208	-0.189759589	0.5
H(21)	0.304633746	0.641360415	-0.025206197	0.5
H(22)	0.386390432	0.232400199	0.006273189	0.5
H(23)	0.285980769	0.356833139	-0.072811085	0.5
H(24)	0.42282373	0.283366116	-0.160215994	0.5
H(25)	0.584834969	0.629874875	-0.276053824	0.5
H(26)	0.652540575	0.47327108	-0.230393878	0.5
H(27)	0.49069506	0.480488536	-0.298280864	0.5
C(30)	0.442307714	0.545006306	-0.022218767	0.5
C(31)	0.419062402	0.39790168	-0.049351951	0.5
C(32)	0.522593492	0.322016671	0.029116778	0.5
C(33)	0.595295183	0.438494027	0.09620549	0.5
C(34)	0.50079692	0.492912046	0.203672387	0.5
C(35)	0.393231777	0.563712256	0.121369156	0.5
C(36)	0.594914118	0.54856278	-0.010706649	0.5
C(37)	0.6684271	0.511077158	-0.139249578	0.5
C(38)	0.653588781	0.681161821	0.036866988	0.5
C(39)	0.378343844	0.637280953	-0.123232444	0.5
O(40)	0.334813348	0.349884094	-0.119196125	0.5
H(41)	0.58822591	0.264633614	-0.03820415	0.5
H(42)	0.476050125	0.252436755	0.100652237	0.5
H(43)	0.69485024	0.411459744	0.134540575	0.5
H(44)	0.553309413	0.562757724	0.270925538	0.5
H(45)	0.459341691	0.413024539	0.267319957	0.5
H(46)	0.386153632	0.670540037	0.147697841	0.5
H(47)	0.293214308	0.519572703	0.136126373	0.5
H(48)	0.774440619	0.489534181	-0.117951537	0.5
H(49)	0.665169426	0.593719893	-0.21210071	0.5
H(50)	0.627277979	0.423716795	-0.191747959	0.5
H(51)	0.268574266	0.62709868	-0.121791081	0.5
H(52)	0.4133319	0.615278711	-0.225378638	0.5
H(53)	0.402357394	0.742502522	-0.101062459	0.5
H(54)	0.760708864	0.669357919	0.060166604	0.5
H(55)	0.606127936	0.723133385	0.126523815	0.5
H(56)	0.644694577	0.758488174	-0.041148052	0.5
C(1)	0.981180661	-0.07360914	-0.008692081	0.5
C(2)	0.937853963	-0.014629846	0.123817868	0.5
C(3)	1.01051148	0.116203387	0.139378765	0.5
C(4)	1.091610957	0.11674692	0.009851498	0.5
C(5)	1.201681562	0.011702557	0.026775881	0.5
C(6)	1.124568967	-0.119900486	0.017238288	0.5
C(7)	0.997103627	0.05317231	-0.092970162	0.5
C(8)	0.867295971	0.130659589	-0.114880705	0.5
C(9)	1.060153349	0.032587897	-0.23040001	0.5
C(10)	0.888932007	-0.180824577	-0.061676345	0.5
O(11)	0.861046072	-0.061972906	0.20216973	0.5
H(12)	0.939220779	0.199994143	0.14472045	0.5
H(13)	1.072906321	0.117213234	0.230091995	0.5
H(14)	1.129508067	0.216407449	-0.017421277	0.5
H(15)	1.277432125	0.02049018	-0.052877238	0.5
H(16)	1.255274247	0.022242702	0.122527329	0.5
H(17)	1.161981019	-0.182633039	-0.065360416	0.5
H(18)	1.131826363	-0.17963409	0.109699079	0.5
H(19)	0.889015542	0.232212127	-0.151950539	0.5
H(20)	0.803687965	0.080716208	-0.189759589	0.5
H(21)	0.804633746	0.141360415	-0.025206197	0.5
H(22)	0.886390432	-0.267599801	0.006273189	0.5
H(23)	0.785980769	-0.143166861	-0.072811085	0.5
H(24)	0.92282373	-0.216633884	-0.160215994	0.5
H(25)	1.084834969	0.129874875	-0.276053824	0.5
H(26)	1.152540575	-0.02672892	-0.230393878	0.5
H(27)	0.99069506	-0.019511464	-0.298280864	0.5
C(30)	0.942307714	0.045006306	-0.022218767	0.5
C(31)	0.919062402	-0.10209832	-0.049351951	0.5
C(32)	1.022593492	-0.177983329	0.029116778	0.5
C(33)	1.095295183	-0.061505973	0.09620549	0.5
C(34)	1.00079692	-0.007087954	0.203672387	0.5
C(35)	0.893231777	0.063712256	0.121369156	0.5
C(36)	1.094914118	0.04856278	-0.010706649	0.5
C(37)	1.1684271	0.011077158	-0.139249578	0.5
C(38)	1.153588781	0.181161821	0.036866988	0.5
C(39)	0.878343844	0.137280953	-0.123232444	0.5
O(40)	0.834813348	-0.150115906	-0.119196125	0.5
H(41)	1.08822591	-0.235366386	-0.03820415	0.5
H(42)	0.976050125	-0.247563245	0.100652237	0.5
H(43)	1.19485024	-0.088540256	0.134540575	0.5
H(44)	1.053309413	0.062757724	0.270925538	0.5
H(45)	0.959341691	-0.086975461	0.267319957	0.5
H(46)	0.886153632	0.170540037	0.147697841	0.5
H(47)	0.793214308	0.019572703	0.136126373	0.5
H(48)	1.274440619	-0.010465819	-0.117951537	0.5
H(49)	1.165169426	0.093719893	-0.21210071	0.5
H(50)	1.127277979	-0.076283205	-0.191747959	0.5
H(51)	0.768574266	0.12709868	-0.121791081	0.5
H(52)	0.9133319	0.115278711	-0.225378638	0.5
H(53)	0.902357394	0.242502522	-0.101062459	0.5
H(54)	1.260708864	0.169357919	0.060166604	0.5
H(55)	1.106127936	0.223133385	0.126523815	0.5
H(56)	1.144694577	0.258488174	-0.041148052	0.5
C(1)	-0.018819339	0.92639086	-0.008692081	0.5
C(2)	-0.062146037	0.985370154	0.123817868	0.5
C(3)	0.01051148	1.116203387	0.139378765	0.5
C(4)	0.091610957	1.11674692	0.009851498	0.5
C(5)	0.201681562	1.011702557	0.026775881	0.5
C(6)	0.124568967	0.880099514	0.017238288	0.5
C(7)	-0.002896373	1.05317231	-0.092970162	0.5
C(8)	-0.132704029	1.130659589	-0.114880705	0.5
C(9)	0.060153349	1.032587897	-0.23040001	0.5
C(10)	-0.111067993	0.819175423	-0.061676345	0.5
O(11)	-0.138953928	0.938027094	0.20216973	0.5
H(12)	-0.060779221	1.199994143	0.14472045	0.5
H(13)	0.072906321	1.117213234	0.230091995	0.5
H(14)	0.129508067	1.216407449	-0.017421277	0.5
H(15)	0.277432125	1.02049018	-0.052877238	0.5
H(16)	0.255274247	1.022242702	0.122527329	0.5
H(17)	0.161981019	0.817366961	-0.065360416	0.5
H(18)	0.131826363	0.82036591	0.109699079	0.5
H(19)	-0.110984458	1.232212127	-0.151950539	0.5
H(20)	-0.196312035	1.080716208	-0.189759589	0.5
H(21)	-0.195366254	1.141360415	-0.025206197	0.5
H(22)	-0.113609568	0.732400199	0.006273189	0.5
H(23)	-0.214019231	0.856833139	-0.072811085	0.5
H(24)	-0.07717627	0.783366116	-0.160215994	0.5
H(25)	0.084834969	1.129874875	-0.276053824	0.5
H(26)	0.152540575	0.97327108	-0.230393878	0.5
H(27)	-0.00930494	0.980488536	-0.298280864	0.5
C(30)	-0.057692286	1.045006306	-0.022218767	0.5
C(31)	-0.080937598	0.89790168	-0.049351951	0.5
C(32)	0.022593492	0.822016671	0.029116778	0.5
C(33)	0.095295183	0.938494027	0.09620549	0.5
C(34)	0.00079692	0.992912046	0.203672387	0.5
C(35)	-0.106768223	1.063712256	0.121369156	0.5
C(36)	0.094914118	1.04856278	-0.010706649	0.5
C(37)	0.1684271	1.011077158	-0.139249578	0.5
C(38)	0.153588781	1.181161821	0.036866988	0.5
C(39)	-0.121656156	1.137280953	-0.123232444	0.5
O(40)	-0.165186652	0.849884094	-0.119196125	0.5
H(41)	0.08822591	0.764633614	-0.03820415	0.5
H(42)	-0.023949875	0.752436755	0.100652237	0.5
H(43)	0.19485024	0.911459744	0.134540575	0.5
H(44)	0.053309413	1.062757724	0.270925538	0.5
H(45)	-0.040658309	0.913024539	0.267319957	0.5
H(46)	-0.113846368	1.170540037	0.147697841	0.5
H(47)	-0.206785692	1.019572703	0.136126373	0.5
H(48)	0.274440619	0.989534181	-0.117951537	0.5
H(49)	0.165169426	1.093719893	-0.21210071	0.5
H(50)	0.127277979	0.923716795	-0.191747959	0.5
H(51)	-0.231425734	1.12709868	-0.121791081	0.5
H(52)	-0.0866681	1.115278711	-0.225378638	0.5
H(53)	-0.097642606	1.242502522	-0.101062459	0.5
H(54)	0.260708864	1.169357919	0.060166604	0.5
H(55)	0.106127936	1.223133385	0.126523815	0.5
H(56)	0.144694577	1.258488174	-0.041148052	0.5
C(1)	0.981180661	0.92639086	-0.008692081	0.5
C(2)	0.937853963	0.985370154	0.123817868	0.5
C(3)	1.01051148	1.116203387	0.139378765	0.5
C(4)	1.091610957	1.11674692	0.009851498	0.5
C(5)	1.201681562	1.011702557	0.026775881	0.5
C(6)	1.124568967	0.880099514	0.017238288	0.5
C(7)	0.997103627	1.05317231	-0.092970162	0.5
C(8)	0.867295971	1.130659589	-0.114880705	0.5
C(9)	1.060153349	1.032587897	-0.23040001	0.5
C(10)	0.888932007	0.819175423	-0.061676345	0.5
O(11)	0.861046072	0.938027094	0.20216973	0.5
H(12)	0.939220779	1.199994143	0.14472045	0.5
H(13)	1.072906321	1.117213234	0.230091995	0.5
H(14)	1.129508067	1.216407449	-0.017421277	0.5
H(15)	1.277432125	1.02049018	-0.052877238	0.5
H(16)	1.255274247	1.022242702	0.122527329	0.5
H(17)	1.161981019	0.817366961	-0.065360416	0.5
H(18)	1.131826363	0.82036591	0.109699079	0.5
H(19)	0.889015542	1.232212127	-0.151950539	0.5
H(20)	0.803687965	1.080716208	-0.189759589	0.5
H(21)	0.804633746	1.141360415	-0.025206197	0.5
H(22)	0.886390432	0.732400199	0.006273189	0.5
H(23)	0.785980769	0.856833139	-0.072811085	0.5
H(24)	0.92282373	0.783366116	-0.160215994	0.5
H(25)	1.084834969	1.129874875	-0.276053824	0.5
H(26)	1.152540575	0.97327108	-0.230393878	0.5
H(27)	0.99069506	0.980488536	-0.298280864	0.5
C(30)	0.942307714	1.045006306	-0.022218767	0.5
C(31)	0.919062402	0.89790168	-0.049351951	0.5
C(32)	1.022593492	0.822016671	0.029116778	0.5
C(33)	1.095295183	0.938494027	0.09620549	0.5
C(34)	1.00079692	0.992912046	0.203672387	0.5
C(35)	0.893231777	1.063712256	0.121369156	0.5
C(36)	1.094914118	1.04856278	-0.010706649	0.5
C(37)	1.1684271	1.011077158	-0.139249578	0.5
C(38)	1.153588781	1.181161821	0.036866988	0.5
C(39)	0.878343844	1.137280953	-0.123232444	0.5
O(40)	0.834813348	0.849884094	-0.119196125	0.5
H(41)	1.08822591	0.764633614	-0.03820415	0.5
H(42)	0.976050125	0.752436755	0.100652237	0.5
H(43)	1.19485024	0.911459744	0.134540575	0.5
H(44)	1.053309413	1.062757724	0.270925538	0.5
H(45)	0.959341691	0.913024539	0.267319957	0.5
H(46)	0.886153632	1.170540037	0.147697841	0.5
H(47)	0.793214308	1.019572703	0.136126373	0.5
H(48)	1.274440619	0.989534181	-0.117951537	0.5
H(49)	1.165169426	1.093719893	-0.21210071	0.5
H(50)	1.127277979	0.923716795	-0.191747959	0.5
H(51)	0.768574266	1.12709868	-0.121791081	0.5
H(52)	0.9133319	1.115278711	-0.225378638	0.5
H(53)	0.902357394	1.242502522	-0.101062459	0.5
H(54)	1.260708864	1.169357919	0.060166604	0.5
H(55)	1.106127936	1.223133385	0.126523815	0.5
H(56)	1.144694577	1.258488174	-0.041148052	0.5
C(1)	0.481180661	-0.07360914	0.491307919	0.5
C(2)	0.437853963	-0.014629846	0.623817868	0.5
C(3)	0.51051148	0.116203387	0.639378765	0.5
C(4)	0.591610957	0.11674692	0.509851498	0.5
C(5)	0.701681562	0.011702557	0.526775881	0.5
C(6)	0.624568967	-0.119900486	0.517238288	0.5
C(7)	0.497103627	0.05317231	0.407029838	0.5
C(8)	0.367295971	0.130659589	0.385119295	0.5
C(9)	0.560153349	0.032587897	0.26959999	0.5
C(10)	0.388932007	-0.180824577	0.438323655	0.5
O(11)	0.361046072	-0.061972906	0.70216973	0.5
H(12)	0.439220779	0.199994143	0.64472045	0.5
H(13)	0.572906321	0.117213234	0.730091995	0.5
H(14)	0.629508067	0.216407449	0.482578723	0.5
H(15)	0.777432125	0.02049018	0.447122762	0.5
H(16)	0.755274247	0.022242702	0.622527329	0.5
H(17)	0.661981019	-0.182633039	0.434639584	0.5
H(18)	0.631826363	-0.17963409	0.609699079	0.5
H(19)	0.389015542	0.232212127	0.348049461	0.5
H(20)	0.303687965	0.080716208	0.310240411	0.5
H(21)	0.304633746	0.141360415	0.474793803	0.5
H(22)	0.386390432	-0.267599801	0.506273189	0.5
H(23)	0.285980769	-0.143166861	0.427188915	0.5
H(24)	0.42282373	-0.216633884	0.339784006	0.5
H(25)	0.584834969	0.129874875	0.223946176	0.5
H(26)	0.652540575	-0.02672892	0.269606122	0.5
H(27)	0.49069506	-0.019511464	0.201719136	0.5
C(30)	0.442307714	0.045006306	0.477781233	0.5
C(31)	0.419062402	-0.10209832	0.450648049	0.5
C(32)	0.522593492	-0.177983329	0.529116778	0.5
C(33)	0.595295183	-0.061505973	0.59620549	0.5
C(34)	0.50079692	-0.007087954	0.703672387	0.5
C(35)	0.393231777	0.063712256	0.621369156	0.5
C(36)	0.594914118	0.04856278	0.489293351	0.5
C(37)	0.6684271	0.011077158	0.360750422	0.5
C(38)	0.653588781	0.181161821	0.536866988	0.5
C(39)	0.378343844	0.137280953	0.376767556	0.5
O(40)	0.334813348	-0.150115906	0.380803875	0.5
H(41)	0.58822591	-0.235366386	0.46179585	0.5
H(42)	0.476050125	-0.247563245	0.600652237	0.5
H(43)	0.69485024	-0.088540256	0.634540575	0.5
H(44)	0.553309413	0.062757724	0.770925538	0.5
H(45)	0.459341691	-0.086975461	0.767319957	0.5
H(46)	0.386153632	0.170540037	0.647697841	0.5
H(47)	0.293214308	0.019572703	0.636126373	0.5
H(48)	0.774440619	-0.010465819	0.382048463	0.5
H(49)	0.665169426	0.093719893	0.28789929	0.5
H(50)	0.627277979	-0.076283205	0.308252041	0.5
H(51)	0.268574266	0.12709868	0.378208919	0.5
H(52)	0.4133319	0.115278711	0.274621362	0.5
H(53)	0.402357394	0.242502522	0.398937541	0.5
H(54)	0.760708864	0.169357919	0.560166604	0.5
H(55)	0.606127936	0.223133385	0.626523815	0.5
H(56)	0.644694577	0.258488174	0.458851948	0.5
C(1)	-0.018819339	0.42639086	0.491307919	0.5
C(2)	-0.062146037	0.485370154	0.623817868	0.5
C(3)	0.01051148	0.616203387	0.639378765	0.5
C(4)	0.091610957	0.61674692	0.509851498	0.5
C(5)	0.201681562	0.511702557	0.526775881	0.5
C(6)	0.124568967	0.380099514	0.517238288	0.5
C(7)	-0.002896373	0.55317231	0.407029838	0.5
C(8)	-0.132704029	0.630659589	0.385119295	0.5
C(9)	0.060153349	0.532587897	0.26959999	0.5
C(10)	-0.111067993	0.319175423	0.438323655	0.5
O(11)	-0.138953928	0.438027094	0.70216973	0.5
H(12)	-0.060779221	0.699994143	0.64472045	0.5
H(13)	0.072906321	0.617213234	0.730091995	0.5
H(14)	0.129508067	0.716407449	0.482578723	0.5
H(15)	0.277432125	0.52049018	0.447122762	0.5
H(16)	0.255274247	0.522242702	0.622527329	0.5
H(17)	0.161981019	0.317366961	0.434639584	0.5
H(18)	0.131826363	0.32036591	0.609699079	0.5
H(19)	-0.110984458	0.732212127	0.348049461	0.5
H(20)	-0.196312035	0.580716208	0.310240411	0.5
H(21)	-0.195366254	0.641360415	0.474793803	0.5
H(22)	-0.113609568	0.232400199	0.506273189	0.5
H(23)	-0.214019231	0.356833139	0.427188915	0.5
H(24)	-0.07717627	0.283366116	0.339784006	0.5
H(25)	0.084834969	0.629874875	0.223946176	0.5
H(26)	0.152540575	0.47327108	0.269606122	0.5
H(27)	-0.00930494	0.480488536	0.201719136	0.5
C(30)	-0.057692286	0.545006306	0.477781233	0.5
C(31)	-0.080937598	0.39790168	0.450648049	0.5
C(32)	0.022593492	0.322016671	0.529116778	0.5
C(33)	0.095295183	0.438494027	0.59620549	0.5
C(34)	0.00079692	0.492912046	0.703672387	0.5
C(35)	-0.106768223	0.563712256	0.621369156	0.5
C(36)	0.094914118	0.54856278	0.489293351	0.5
C(37)	0.1684271	0.511077158	0.360750422	0.5
C(38)	0.153588781	0.681161821	0.536866988	0.5
C(39)	-0.121656156	0.637280953	0.376767556	0.5
O(40)	-0.165186652	0.349884094	0.380803875	0.5
H(41)	0.08822591	0.264633614	0.46179585	0.5
H(42)	-0.023949875	0.252436755	0.600652237	0.5
H(43)	0.19485024	0.411459744	0.634540575	0.5
H(44)	0.053309413	0.562757724	0.770925538	0.5
H(45)	-0.040658309	0.413024539	0.767319957	0.5
H(46)	-0.113846368	0.670540037	0.647697841	0.5
H(47)	-0.206785692	0.519572703	0.636126373	0.5
H(48)	0.274440619	0.489534181	0.382048463	0.5
H(49)	0.165169426	0.593719893	0.28789929	0.5
H(50)	0.127277979	0.423716795	0.308252041	0.5
H(51)	-0.231425734	0.62709868	0.378208919	0.5
H(52)	-0.0866681	0.615278711	0.274621362	0.5
H(53)	-0.097642606	0.742502522	0.398937541	0.5
H(54)	0.260708864	0.669357919	0.560166604	0.5
H(55)	0.106127936	0.723133385	0.626523815	0.5
H(56)	0.144694577	0.758488174	0.458851948	0.5
C(1)	0.981180661	0.42639086	0.491307919	0.5
C(2)	0.937853963	0.485370154	0.623817868	0.5
C(3)	1.01051148	0.616203387	0.639378765	0.5
C(4)	1.091610957	0.61674692	0.509851498	0.5
C(5)	1.201681562	0.511702557	0.526775881	0.5
C(6)	1.124568967	0.380099514	0.517238288	0.5
C(7)	0.997103627	0.55317231	0.407029838	0.5
C(8)	0.867295971	0.630659589	0.385119295	0.5
C(9)	1.060153349	0.532587897	0.26959999	0.5
C(10)	0.888932007	0.319175423	0.438323655	0.5
O(11)	0.861046072	0.438027094	0.70216973	0.5
H(12)	0.939220779	0.699994143	0.64472045	0.5
H(13)	1.072906321	0.617213234	0.730091995	0.5
H(14)	1.129508067	0.716407449	0.482578723	0.5
H(15)	1.277432125	0.52049018	0.447122762	0.5
H(16)	1.255274247	0.522242702	0.622527329	0.5
H(17)	1.161981019	0.317366961	0.434639584	0.5
H(18)	1.131826363	0.32036591	0.609699079	0.5
H(19)	0.889015542	0.732212127	0.348049461	0.5
H(20)	0.803687965	0.580716208	0.310240411	0.5
H(21)	0.804633746	0.641360415	0.474793803	0.5
H(22)	0.886390432	0.232400199	0.506273189	0.5
H(23)	0.785980769	0.356833139	0.427188915	0.5
H(24)	0.92282373	0.283366116	0.339784006	0.5
H(25)	1.084834969	0.629874875	0.223946176	0.5
H(26)	1.152540575	0.47327108	0.269606122	0.5
H(27)	0.99069506	0.480488536	0.201719136	0.5
C(30)	0.942307714	0.545006306	0.477781233	0.5
C(31)	0.919062402	0.39790168	0.450648049	0.5
C(32)	1.022593492	0.322016671	0.529116778	0.5
C(33)	1.095295183	0.438494027	0.59620549	0.5
C(34)	1.00079692	0.492912046	0.703672387	0.5
C(35)	0.893231777	0.563712256	0.621369156	0.5
C(36)	1.094914118	0.54856278	0.489293351	0.5
C(37)	1.1684271	0.511077158	0.360750422	0.5
C(38)	1.153588781	0.681161821	0.536866988	0.5
C(39)	0.878343844	0.637280953	0.376767556	0.5
O(40)	0.834813348	0.349884094	0.380803875	0.5
H(41)	1.08822591	0.264633614	0.46179585	0.5
H(42)	0.976050125	0.252436755	0.600652237	0.5
H(43)	1.19485024	0.411459744	0.634540575	0.5
H(44)	1.053309413	0.562757724	0.770925538	0.5
H(45)	0.959341691	0.413024539	0.767319957	0.5
H(46)	0.886153632	0.670540037	0.647697841	0.5
H(47)	0.793214308	0.519572703	0.636126373	0.5
H(48)	1.274440619	0.489534181	0.382048463	0.5
H(49)	1.165169426	0.593719893	0.28789929	0.5
H(50)	1.127277979	0.423716795	0.308252041	0.5
H(51)	0.768574266	0.62709868	0.378208919	0.5
H(52)	0.9133319	0.615278711	0.274621362	0.5
H(53)	0.902357394	0.742502522	0.398937541	0.5
H(54)	1.260708864	0.669357919	0.560166604	0.5
H(55)	1.106127936	0.723133385	0.626523815	0.5
H(56)	1.144694577	0.758488174	0.458851948	0.5
C(1)	0.481180661	0.92639086	0.491307919	0.5
C(2)	0.437853963	0.985370154	0.623817868	0.5
C(3)	0.51051148	1.116203387	0.639378765	0.5
C(4)	0.591610957	1.11674692	0.509851498	0.5
C(5)	0.701681562	1.011702557	0.526775881	0.5
C(6)	0.624568967	0.880099514	0.517238288	0.5
C(7)	0.497103627	1.05317231	0.407029838	0.5
C(8)	0.367295971	1.130659589	0.385119295	0.5
C(9)	0.560153349	1.032587897	0.26959999	0.5
C(10)	0.388932007	0.819175423	0.438323655	0.5
O(11)	0.361046072	0.938027094	0.70216973	0.5
H(12)	0.439220779	1.199994143	0.64472045	0.5
H(13)	0.572906321	1.117213234	0.730091995	0.5
H(14)	0.629508067	1.216407449	0.482578723	0.5
H(15)	0.777432125	1.02049018	0.447122762	0.5
H(16)	0.755274247	1.022242702	0.622527329	0.5
H(17)	0.661981019	0.817366961	0.434639584	0.5
H(18)	0.631826363	0.82036591	0.609699079	0.5
H(19)	0.389015542	1.232212127	0.348049461	0.5
H(20)	0.303687965	1.080716208	0.310240411	0.5
H(21)	0.304633746	1.141360415	0.474793803	0.5
H(22)	0.386390432	0.732400199	0.506273189	0.5
H(23)	0.285980769	0.856833139	0.427188915	0.5
H(24)	0.42282373	0.783366116	0.339784006	0.5
H(25)	0.584834969	1.129874875	0.223946176	0.5
H(26)	0.652540575	0.97327108	0.269606122	0.5
H(27)	0.49069506	0.980488536	0.201719136	0.5
C(30)	0.442307714	1.045006306	0.477781233	0.5
C(31)	0.419062402	0.89790168	0.450648049	0.5
C(32)	0.522593492	0.822016671	0.529116778	0.5
C(33)	0.595295183	0.938494027	0.59620549	0.5
C(34)	0.50079692	0.992912046	0.703672387	0.5
C(35)	0.393231777	1.063712256	0.621369156	0.5
C(36)	0.594914118	1.04856278	0.489293351	0.5
C(37)	0.6684271	1.011077158	0.360750422	0.5
C(38)	0.653588781	1.181161821	0.536866988	0.5
C(39)	0.378343844	1.137280953	0.376767556	0.5
O(40)	0.334813348	0.849884094	0.380803875	0.5
H(41)	0.58822591	0.764633614	0.46179585	0.5
H(42)	0.476050125	0.752436755	0.600652237	0.5
H(43)	0.69485024	0.911459744	0.634540575	0.5
H(44)	0.553309413	1.062757724	0.770925538	0.5
H(45)	0.459341691	0.913024539	0.767319957	0.5
H(46)	0.386153632	1.170540037	0.647697841	0.5
H(47)	0.293214308	1.019572703	0.636126373	0.5
H(48)	0.774440619	0.989534181	0.382048463	0.5
H(49)	0.665169426	1.093719893	0.28789929	0.5
H(50)	0.627277979	0.923716795	0.308252041	0.5
H(51)	0.268574266	1.12709868	0.378208919	0.5
H(52)	0.4133319	1.115278711	0.274621362	0.5
H(53)	0.402357394	1.242502522	0.398937541	0.5
H(54)	0.760708864	1.169357919	0.560166604	0.5
H(55)	0.606127936	1.223133385	0.626523815	0.5
H(56)	0.644694577	1.258488174	0.458851948	0.5
C(1)	-0.018819339	-0.07360914	0.991307919	0.5
C(2)	-0.062146037	-0.014629846	1.123817868	0.5
C(3)	0.01051148	0.116203387	1.139378765	0.5
C(4)	0.091610957	0.11674692	1.009851498	0.5
C(5)	0.201681562	0.011702557	1.026775881	0.5
C(6)	0.124568967	-0.119900486	1.017238288	0.5
C(7)	-0.002896373	0.05317231	0.907029838	0.5
C(8)	-0.132704029	0.130659589	0.885119295	0.5
C(9)	0.060153349	0.032587897	0.76959999	0.5
C(10)	-0.111067993	-0.180824577	0.938323655	0.5
O(11)	-0.138953928	-0.061972906	1.20216973	0.5
H(12)	-0.060779221	0.199994143	1.14472045	0.5
H(13)	0.072906321	0.117213234	1.230091995	0.5
H(14)	0.129508067	0.216407449	0.982578723	0.5
H(15)	0.277432125	0.02049018	0.947122762	0.5
H(16)	0.255274247	0.022242702	1.122527329	0.5
H(17)	0.161981019	-0.182633039	0.934639584	0.5
H(18)	0.131826363	-0.17963409	1.109699079	0.5
H(19)	-0.110984458	0.232212127	0.848049461	0.5
H(20)	-0.196312035	0.080716208	0.810240411	0.5
H(21)	-0.195366254	0.141360415	0.974793803	0.5
H(22)	-0.113609568	-0.267599801	1.006273189	0.5
H(23)	-0.214019231	-0.143166861	0.927188915	0.5
H(24)	-0.07717627	-0.216633884	0.839784006	0.5
H(25)	0.084834969	0.129874875	0.723946176	0.5
H(26)	0.152540575	-0.02672892	0.769606122	0.5
H(27)	-0.00930494	-0.019511464	0.701719136	0.5
C(30)	-0.057692286	0.045006306	0.977781233	0.5
C(31)	-0.080937598	-0.10209832	0.950648049	0.5
C(32)	0.022593492	-0.177983329	1.029116778	0.5
C(33)	0.095295183	-0.061505973	1.09620549	0.5
C(34)	0.00079692	-0.007087954	1.203672387	0.5
C(35)	-0.106768223	0.063712256	1.121369156	0.5
C(36)	0.094914118	0.04856278	0.989293351	0.5
C(37)	0.1684271	0.011077158	0.860750422	0.5
C(38)	0.153588781	0.181161821	1.036866988	0.5
C(39)	-0.121656156	0.137280953	0.876767556	0.5
O(40)	-0.165186652	-0.150115906	0.880803875	0.5
H(41)	0.08822591	-0.235366386	0.96179585	0.5
H(42)	-0.023949875	-0.247563245	1.100652237	0.5
H(43)	0.19485024	-0.088540256	1.134540575	0.5
H(44)	0.053309413	0.062757724	1.270925538	0.5
H(45)	-0.040658309	-0.086975461	1.267319957	0.5
H(46)	-0.113846368	0.170540037	1.147697841	0.5
H(47)	-0.206785692	0.019572703	1.136126373	0.5
H(48)	0.274440619	-0.010465819	0.882048463	0.5
H(49)	0.165169426	0.093719893	0.78789929	0.5
H(50)	0.127277979	-0.076283205	0.808252041	0.5
H(51)	-0.231425734	0.12709868	0.878208919	0.5
H(52)	-0.0866681	0.115278711	0.774621362	0.5
H(53)	-0.097642606	0.242502522	0.898937541	0.5
H(54)	0.260708864	0.169357919	1.060166604	0.5
H(55)	0.106127936	0.223133385	1.126523815	0.5
H(56)	0.144694577	0.258488174	0.958851948	0.5
C(1)	0.481180661	0.42639086	0.991307919	0.5
C(2)	0.437853963	0.485370154	1.123817868	0.5
C(3)	0.51051148	0.616203387	1.139378765	0.5
C(4)	0.591610957	0.61674692	1.009851498	0.5
C(5)	0.701681562	0.511702557	1.026775881	0.5
C(6)	0.624568967	0.380099514	1.017238288	0.5
C(7)	0.497103627	0.55317231	0.907029838	0.5
C(8)	0.367295971	0.630659589	0.885119295	0.5
C(9)	0.560153349	0.532587897	0.76959999	0.5
C(10)	0.388932007	0.319175423	0.938323655	0.5
O(11)	0.361046072	0.438027094	1.20216973	0.5
H(12)	0.439220779	0.699994143	1.14472045	0.5
H(13)	0.572906321	0.617213234	1.230091995	0.5
H(14)	0.629508067	0.716407449	0.982578723	0.5
H(15)	0.777432125	0.52049018	0.947122762	0.5
H(16)	0.755274247	0.522242702	1.122527329	0.5
H(17)	0.661981019	0.317366961	0.934639584	0.5
H(18)	0.631826363	0.32036591	1.109699079	0.5
H(19)	0.389015542	0.732212127	0.848049461	0.5
H(20)	0.303687965	0.580716208	0.810240411	0.5
H(21)	0.304633746	0.641360415	0.974793803	0.5
H(22)	0.386390432	0.232400199	1.006273189	0.5
H(23)	0.285980769	0.356833139	0.927188915	0.5
H(24)	0.42282373	0.283366116	0.839784006	0.5
H(25)	0.584834969	0.629874875	0.723946176	0.5
H(26)	0.652540575	0.47327108	0.769606122	0.5
H(27)	0.49069506	0.480488536	0.701719136	0.5
C(30)	0.442307714	0.545006306	0.977781233	0.5
C(31)	0.419062402	0.39790168	0.950648049	0.5
C(32)	0.522593492	0.322016671	1.029116778	0.5
C(33)	0.595295183	0.438494027	1.09620549	0.5
C(34)	0.50079692	0.492912046	1.203672387	0.5
C(35)	0.393231777	0.563712256	1.121369156	0.5
C(36)	0.594914118	0.54856278	0.989293351	0.5
C(37)	0.6684271	0.511077158	0.860750422	0.5
C(38)	0.653588781	0.681161821	1.036866988	0.5
C(39)	0.378343844	0.637280953	0.876767556	0.5
O(40)	0.334813348	0.349884094	0.880803875	0.5
H(41)	0.58822591	0.264633614	0.96179585	0.5
H(42)	0.476050125	0.252436755	1.100652237	0.5
H(43)	0.69485024	0.411459744	1.134540575	0.5
H(44)	0.553309413	0.562757724	1.270925538	0.5
H(45)	0.459341691	0.413024539	1.267319957	0.5
H(46)	0.386153632	0.670540037	1.147697841	0.5
H(47)	0.293214308	0.519572703	1.136126373	0.5
H(48)	0.774440619	0.489534181	0.882048463	0.5
H(49)	0.665169426	0.593719893	0.78789929	0.5
H(50)	0.627277979	0.423716795	0.808252041	0.5
H(51)	0.268574266	0.62709868	0.878208919	0.5
H(52)	0.4133319	0.615278711	0.774621362	0.5
H(53)	0.402357394	0.742502522	0.898937541	0.5
H(54)	0.760708864	0.669357919	1.060166604	0.5
H(55)	0.606127936	0.723133385	1.126523815	0.5
H(56)	0.644694577	0.758488174	0.958851948	0.5
C(1)	0.981180661	-0.07360914	0.991307919	0.5
C(2)	0.937853963	-0.014629846	1.123817868	0.5
C(3)	1.01051148	0.116203387	1.139378765	0.5
C(4)	1.091610957	0.11674692	1.009851498	0.5
C(5)	1.201681562	0.011702557	1.026775881	0.5
C(6)	1.124568967	-0.119900486	1.017238288	0.5
C(7)	0.997103627	0.05317231	0.907029838	0.5
C(8)	0.867295971	0.130659589	0.885119295	0.5
C(9)	1.060153349	0.032587897	0.76959999	0.5
C(10)	0.888932007	-0.180824577	0.938323655	0.5
O(11)	0.861046072	-0.061972906	1.20216973	0.5
H(12)	0.939220779	0.199994143	1.14472045	0.5
H(13)	1.072906321	0.117213234	1.230091995	0.5
H(14)	1.129508067	0.216407449	0.982578723	0.5
H(15)	1.277432125	0.02049018	0.947122762	0.5
H(16)	1.255274247	0.022242702	1.122527329	0.5
H(17)	1.161981019	-0.182633039	0.934639584	0.5
H(18)	1.131826363	-0.17963409	1.109699079	0.5
H(19)	0.889015542	0.232212127	0.848049461	0.5
H(20)	0.803687965	0.080716208	0.810240411	0.5
H(21)	0.804633746	0.141360415	0.974793803	0.5
H(22)	0.886390432	-0.267599801	1.006273189	0.5
H(23)	0.785980769	-0.143166861	0.927188915	0.5
H(24)	0.92282373	-0.216633884	0.839784006	0.5
H(25)	1.084834969	0.129874875	0.723946176	0.5
H(26)	1.152540575	-0.02672892	0.769606122	0.5
H(27)	0.99069506	-0.019511464	0.701719136	0.5
C(30)	0.942307714	0.045006306	0.977781233	0.5
C(31)	0.919062402	-0.10209832	0.950648049	0.5
C(32)	1.022593492	-0.177983329	1.029116778	0.5
C(33)	1.095295183	-0.061505973	1.09620549	0.5
C(34)	1.00079692	-0.007087954	1.203672387	0.5
C(35)	0.893231777	0.063712256	1.121369156	0.5
C(36)	1.094914118	0.04856278	0.989293351	0.5
C(37)	1.1684271	0.011077158	0.860750422	0.5
C(38)	1.153588781	0.181161821	1.036866988	0.5
C(39)	0.878343844	0.137280953	0.876767556	0.5
O(40)	0.834813348	-0.150115906	0.880803875	0.5
H(41)	1.08822591	-0.235366386	0.96179585	0.5
H(42)	0.976050125	-0.247563245	1.100652237	0.5
H(43)	1.19485024	-0.088540256	1.134540575	0.5
H(44)	1.053309413	0.062757724	1.270925538	0.5
H(45)	0.959341691	-0.086975461	1.267319957	0.5
H(46)	0.886153632	0.170540037	1.147697841	0.5
H(47)	0.793214308	0.019572703	1.136126373	0.5
H(48)	1.274440619	-0.010465819	0.882048463	0.5
H(49)	1.165169426	0.093719893	0.78789929	0.5
H(50)	1.127277979	-0.076283205	0.808252041	0.5
H(51)	0.768574266	0.12709868	0.878208919	0.5
H(52)	0.9133319	0.115278711	0.774621362	0.5
H(53)	0.902357394	0.242502522	0.898937541	0.5
H(54)	1.260708864	0.169357919	1.060166604	0.5
H(55)	1.106127936	0.223133385	1.126523815	0.5
H(56)	1.144694577	0.258488174	0.958851948	0.5
C(1)	-0.018819339	0.92639086	0.991307919	0.5
C(2)	-0.062146037	0.985370154	1.123817868	0.5
C(3)	0.01051148	1.116203387	1.139378765	0.5
C(4)	0.091610957	1.11674692	1.009851498	0.5
C(5)	0.201681562	1.011702557	1.026775881	0.5
C(6)	0.124568967	0.880099514	1.017238288	0.5
C(7)	-0.002896373	1.05317231	0.907029838	0.5
C(8)	-0.132704029	1.130659589	0.885119295	0.5
C(9)	0.060153349	1.032587897	0.76959999	0.5
C(10)	-0.111067993	0.819175423	0.938323655	0.5
O(11)	-0.138953928	0.938027094	1.20216973	0.5
H(12)	-0.060779221	1.199994143	1.14472045	0.5
H(13)	0.072906321	1.117213234	1.230091995	0.5
H(14)	0.129508067	1.216407449	0.982578723	0.5
H(15)	0.277432125	1.02049018	0.947122762	0.5
H(16)	0.255274247	1.022242702	1.122527329	0.5
H(17)	0.161981019	0.817366961	0.934639584	0.5
H(18)	0.131826363	0.82036591	1.109699079	0.5
H(19)	-0.110984458	1.232212127	0.848049461	0.5
H(20)	-0.196312035	1.080716208	0.810240411	0.5
H(21)	-0.195366254	1.141360415	0.974793803	0.5
H(22)	-0.113609568	0.732400199	1.006273189	0.5
H(23)	-0.214019231	0.856833139	0.927188915	0.5
H(24)	-0.07717627	0.783366116	0.839784006	0.5
H(25)	0.084834969	1.129874875	0.723946176	0.5
H(26)	0.152540575	0.97327108	0.769606122	0.5
H(27)	-0.00930494	0.980488536	0.701719136	0.5
C(30)	-0.057692286	1.045006306	0.977781233	0.5
C(31)	-0.080937598	0.89790168	0.950648049	0.5
C(32)	0.022593492	0.822016671	1.029116778	0.5
C(33)	0.095295183	0.938494027	1.09620549	0.5
C(34)	0.00079692	0.992912046	1.203672387	0.5
C(35)	-0.106768223	1.063712256	1.121369156	0.5
C(36)	0.094914118	1.04856278	0.989293351	0.5
C(37)	0.1684271	1.011077158	0.860750422	0.5
C(38)	0.153588781	1.181161821	1.036866988	0.5
C(39)	-0.121656156	1.137280953	0.876767556	0.5
O(40)	-0.165186652	0.849884094	0.880803875	0.5
H(41)	0.08822591	0.764633614	0.96179585	0.5
H(42)	-0.023949875	0.752436755	1.100652237	0.5
H(43)	0.19485024	0.911459744	1.134540575	0.5
H(44)	0.053309413	1.062757724	1.270925538	0.5
H(45)	-0.040658309	0.913024539	1.267319957	0.5
H(46)	-0.113846368	1.170540037	1.147697841	0.5
H(47)	-0.206785692	1.019572703	1.136126373	0.5
H(48)	0.274440619	0.989534181	0.882048463	0.5
H(49)	0.165169426	1.093719893	0.78789929	0.5
H(50)	0.127277979	0.923716795	0.808252041	0.5
H(51)	-0.231425734	1.12709868	0.878208919	0.5
H(52)	-0.0866681	1.115278711	0.774621362	0.5
H(53)	-0.097642606	1.242502522	0.898937541	0.5
H(54)	0.260708864	1.169357919	1.060166604	0.5
H(55)	0.106127936	1.223133385	1.126523815	0.5
H(56)	0.144694577	1.258488174	0.958851948	0.5
C(1)	0.981180661	0.92639086	0.991307919	0.5
C(2)	0.937853963	0.985370154	1.123817868	0.5
C(3)	1.01051148	1.116203387	1.139378765	0.5
C(4)	1.091610957	1.11674692	1.009851498	0.5
C(5)	1.201681562	1.011702557	1.026775881	0.5
C(6)	1.124568967	0.880099514	1.017238288	0.5
C(7)	0.997103627	1.05317231	0.907029838	0.5
C(8)	0.867295971	1.130659589	0.885119295	0.5
C(9)	1.060153349	1.032587897	0.76959999	0.5
C(10)	0.888932007	0.819175423	0.938323655	0.5
O(11)	0.861046072	0.938027094	1.20216973	0.5
H(12)	0.939220779	1.199994143	1.14472045	0.5
H(13)	1.072906321	1.117213234	1.230091995	0.5
H(14)	1.129508067	1.216407449	0.982578723	0.5
H(15)	1.277432125	1.02049018	0.947122762	0.5
H(16)	1.255274247	1.022242702	1.122527329	0.5
H(17)	1.161981019	0.817366961	0.934639584	0.5
H(18)	1.131826363	0.82036591	1.109699079	0.5
H(19)	0.889015542	1.232212127	0.848049461	0.5
H(20)	0.803687965	1.080716208	0.810240411	0.5
H(21)	0.804633746	1.141360415	0.974793803	0.5
H(22)	0.886390432	0.732400199	1.006273189	0.5
H(23)	0.785980769	0.856833139	0.927188915	0.5
H(24)	0.92282373	0.783366116	0.839784006	0.5
H(25)	1.084834969	1.129874875	0.723946176	0.5
H(26)	1.152540575	0.97327108	0.769606122	0.5
H(27)	0.99069506	0.980488536	0.701719136	0.5
C(30)	0.942307714	1.045006306	0.977781233	0.5
C(31)	0.919062402	0.89790168	0.950648049	0.5
C(32)	1.022593492	0.822016671	1.029116778	0.5
C(33)	1.095295183	0.938494027	1.09620549	0.5
C(34)	1.00079692	0.992912046	1.203672387	0.5
C(35)	0.893231777	1.063712256	1.121369156	0.5
C(36)	1.094914118	1.04856278	0.989293351	0.5
C(37)	1.1684271	1.011077158	0.860750422	0.5
C(38)	1.153588781	1.181161821	1.036866988	0.5
C(39)	0.878343844	1.137280953	0.876767556	0.5
O(40)	0.834813348	0.849884094	0.880803875	0.5
H(41)	1.08822591	0.764633614	0.96179585	0.5
H(42)	0.976050125	0.752436755	1.100652237	0.5
H(43)	1.19485024	0.911459744	1.134540575	0.5
H(44)	1.053309413	1.062757724	1.270925538	0.5
H(45)	0.959341691	0.913024539	1.267319957	0.5
H(46)	0.886153632	1.170540037	1.147697841	0.5
H(47)	0.793214308	1.019572703	1.136126373	0.5
H(48)	1.274440619	0.989534181	0.882048463	0.5
H(49)	1.165169426	1.093719893	0.78789929	0.5
H(50)	1.127277979	0.923716795	0.808252041	0.5
H(51)	0.768574266	1.12709868	0.878208919	0.5
H(52)	0.9133319	1.115278711	0.774621362	0.5
H(53)	0.902357394	1.242502522	0.898937541	0.5
H(54)	1.260708864	1.169357919	1.060166604	0.5
H(55)	1.106127936	1.223133385	1.126523815	0.5
H(56)	1.144694577	1.258488174	0.958851948	0.5
#END
