# Supplementary material for: A New Look at the Structure and Thermal Behavior of Polyvinylidene Fluoride–Camphor Mixtures
Source: Polymers (Basel). 2022 Nov 30;14(23):5214. doi: 10.3390/polym14235214 (PMC9735715; doi:10.3390/polym14235214)
Supplement: Supplementary file 1 [file polymers-14-05214-s001.zip › DL_Camphor_fcc_Euler_angles_07.cif]

#######################################################################
#
#                 Cambridge Crystallographic Data Centre
#                                CCDC 
#
#######################################################################
#
# If this CIF has been generated from an entry in the Cambridge 
# Structural Database, then it will include bibliographic, chemical, 
# crystal, experimental, refinement or atomic coordinate data resulting 
# from the CCDC's data processing and validation procedures.
#
#######################################################################

data_3D\Atomistic\(2)
_symmetry_cell_setting           triclinic
_symmetry_space_group_name_H-M   'P 1'
_symmetry_Int_Tables_number      1
_space_group_name_Hall           'P 1'
loop_
_symmetry_equiv_pos_site_id
_symmetry_equiv_pos_as_xyz
1 x,y,z
_cell_length_a                   10.1
_cell_length_b                   10.1
_cell_length_c                   10.1 
_cell_angle_alpha                90.0000
_cell_angle_beta                 90.0000
_cell_angle_gamma                90.0000
loop_
_atom_site_label
_atom_site_fract_x
_atom_site_fract_y
_atom_site_fract_z
_atom_site_occupancy
C(1)	0.047938965	-0.055711959	-0.021120098	0.5
C(2)	-0.056136477	-0.099520801	0.079695249	0.5
C(3)	-0.118432567	0.025552486	0.135502605	0.5
C(4)	-0.03891138	0.131020873	0.058642121	0.5
C(5)	0.10225287	0.13106628	0.117878458	0.5
C(6)	0.161025204	0.000161858	0.065280703	0.5
C(7)	-0.01938003	0.068461054	-0.08010389	0.5
C(8)	-0.149588165	0.039795862	-0.154659413	0.5
C(9)	0.067857752	0.151656087	-0.173667262	0.5
C(10)	0.089946478	-0.164087998	-0.117568526	0.5
O(11)	-0.084216457	-0.211564153	0.110316058	0.5
H(12)	-0.226102754	0.029063579	0.112555021	0.5
H(13)	-0.105462829	0.031897025	0.244656436	0.5
H(14)	-0.086758161	0.230131302	0.058486148	0.5
H(15)	0.159775423	0.218501275	0.083147103	0.5
H(16)	0.101459029	0.135598927	0.228016714	0.5
H(17)	0.252014323	0.017947799	0.005596355	0.5
H(18)	0.188144658	-0.069351091	0.146534971	0.5
H(19)	-0.205901221	0.133206435	-0.170849996	0.5
H(20)	-0.129501265	-0.004600212	-0.253516238	0.5
H(21)	-0.216997121	-0.030542869	-0.103756809	0.5
H(22)	0.138336822	-0.247569798	-0.064251531	0.5
H(23)	0.003465052	-0.204359735	-0.172706479	0.5
H(24)	0.162111123	-0.125298666	-0.19124803	0.5
H(25)	0.018720687	0.247726221	-0.196345166	0.5
H(26)	0.167654253	0.17557409	-0.134648399	0.5
H(27)	0.08442915	0.099237489	-0.269188395	0.5
C(30)	0.00257944	-0.024960306	-0.072235522	0.5
C(31)	-0.033372637	-0.132271548	0.028303379	0.5
C(32)	-0.067462306	-0.062090943	0.156939065	0.5
C(33)	-0.048023297	0.083150673	0.113575444	0.5
C(34)	-0.165312849	0.117270429	0.021274958	0.5
C(35)	-0.131781687	0.039685984	-0.106055582	0.5
C(36)	0.07197336	0.077286453	0.018119202	0.5
C(37)	0.200807917	0.02669422	0.082731104	0.5
C(38)	0.104986013	0.210821291	-0.047964717	0.5
C(39)	0.079985071	-0.075637217	-0.191608756	0.5
O(40)	-0.035092962	-0.250386748	0.010202539	0.5
H(41)	0.002008954	-0.091712381	0.237119183	0.5
H(42)	-0.170256736	-0.084733431	0.189274719	0.5
H(43)	-0.036663234	0.152722514	0.198087859	0.5
H(44)	-0.170820313	0.225819207	0.002679328	0.5
H(45)	-0.262408173	0.087685618	0.064272635	0.5
H(46)	-0.123162578	0.106843697	-0.193067232	0.5
H(47)	-0.208218413	-0.036017954	-0.130466861	0.5
H(48)	0.230840353	0.093021723	0.165527769	0.5
H(49)	0.283437344	0.024859671	0.009815169	0.5
H(50)	0.194775183	-0.075326459	0.123185403	0.5
H(51)	0.019885237	-0.147422692	-0.249832223	0.5
H(52)	0.172891606	-0.126130542	-0.160610243	0.5
H(53)	0.107236111	0.007284063	-0.258848472	0.5
H(54)	0.137014253	0.284109619	0.027929481	0.5
H(55)	0.02200378	0.256731401	-0.103270245	0.5
H(56)	0.187237789	0.199692601	-0.120460345	0.5
C(1)	0.547938965	0.444288041	-0.021120098	0.5
C(2)	0.443863523	0.400479199	0.079695249	0.5
C(3)	0.381567433	0.525552486	0.135502605	0.5
C(4)	0.46108862	0.631020873	0.058642121	0.5
C(5)	0.60225287	0.63106628	0.117878458	0.5
C(6)	0.661025204	0.500161858	0.065280703	0.5
C(7)	0.48061997	0.568461054	-0.08010389	0.5
C(8)	0.350411835	0.539795862	-0.154659413	0.5
C(9)	0.567857752	0.651656087	-0.173667262	0.5
C(10)	0.589946478	0.335912002	-0.117568526	0.5
O(11)	0.415783543	0.288435847	0.110316058	0.5
H(12)	0.273897246	0.529063579	0.112555021	0.5
H(13)	0.394537171	0.531897025	0.244656436	0.5
H(14)	0.413241839	0.730131302	0.058486148	0.5
H(15)	0.659775423	0.718501275	0.083147103	0.5
H(16)	0.601459029	0.635598927	0.228016714	0.5
H(17)	0.752014323	0.517947799	0.005596355	0.5
H(18)	0.688144658	0.430648909	0.146534971	0.5
H(19)	0.294098779	0.633206435	-0.170849996	0.5
H(20)	0.370498735	0.495399788	-0.253516238	0.5
H(21)	0.283002879	0.469457131	-0.103756809	0.5
H(22)	0.638336822	0.252430202	-0.064251531	0.5
H(23)	0.503465052	0.295640265	-0.172706479	0.5
H(24)	0.662111123	0.374701334	-0.19124803	0.5
H(25)	0.518720687	0.747726221	-0.196345166	0.5
H(26)	0.667654253	0.67557409	-0.134648399	0.5
H(27)	0.58442915	0.599237489	-0.269188395	0.5
C(30)	0.50257944	0.475039694	-0.072235522	0.5
C(31)	0.466627363	0.367728452	0.028303379	0.5
C(32)	0.432537694	0.437909057	0.156939065	0.5
C(33)	0.451976703	0.583150673	0.113575444	0.5
C(34)	0.334687151	0.617270429	0.021274958	0.5
C(35)	0.368218313	0.539685984	-0.106055582	0.5
C(36)	0.57197336	0.577286453	0.018119202	0.5
C(37)	0.700807917	0.52669422	0.082731104	0.5
C(38)	0.604986013	0.710821291	-0.047964717	0.5
C(39)	0.579985071	0.424362783	-0.191608756	0.5
O(40)	0.464907038	0.249613252	0.010202539	0.5
H(41)	0.502008954	0.408287619	0.237119183	0.5
H(42)	0.329743264	0.415266569	0.189274719	0.5
H(43)	0.463336766	0.652722514	0.198087859	0.5
H(44)	0.329179687	0.725819207	0.002679328	0.5
H(45)	0.237591827	0.587685618	0.064272635	0.5
H(46)	0.376837422	0.606843697	-0.193067232	0.5
H(47)	0.291781587	0.463982046	-0.130466861	0.5
H(48)	0.730840353	0.593021723	0.165527769	0.5
H(49)	0.783437344	0.524859671	0.009815169	0.5
H(50)	0.694775183	0.424673541	0.123185403	0.5
H(51)	0.519885237	0.352577308	-0.249832223	0.5
H(52)	0.672891606	0.373869458	-0.160610243	0.5
H(53)	0.607236111	0.507284063	-0.258848472	0.5
H(54)	0.637014253	0.784109619	0.027929481	0.5
H(55)	0.52200378	0.756731401	-0.103270245	0.5
H(56)	0.687237789	0.699692601	-0.120460345	0.5
C(1)	1.047938965	-0.055711959	-0.021120098	0.5
C(2)	0.943863523	-0.099520801	0.079695249	0.5
C(3)	0.881567433	0.025552486	0.135502605	0.5
C(4)	0.96108862	0.131020873	0.058642121	0.5
C(5)	1.10225287	0.13106628	0.117878458	0.5
C(6)	1.161025204	0.000161858	0.065280703	0.5
C(7)	0.98061997	0.068461054	-0.08010389	0.5
C(8)	0.850411835	0.039795862	-0.154659413	0.5
C(9)	1.067857752	0.151656087	-0.173667262	0.5
C(10)	1.089946478	-0.164087998	-0.117568526	0.5
O(11)	0.915783543	-0.211564153	0.110316058	0.5
H(12)	0.773897246	0.029063579	0.112555021	0.5
H(13)	0.894537171	0.031897025	0.244656436	0.5
H(14)	0.913241839	0.230131302	0.058486148	0.5
H(15)	1.159775423	0.218501275	0.083147103	0.5
H(16)	1.101459029	0.135598927	0.228016714	0.5
H(17)	1.252014323	0.017947799	0.005596355	0.5
H(18)	1.188144658	-0.069351091	0.146534971	0.5
H(19)	0.794098779	0.133206435	-0.170849996	0.5
H(20)	0.870498735	-0.004600212	-0.253516238	0.5
H(21)	0.783002879	-0.030542869	-0.103756809	0.5
H(22)	1.138336822	-0.247569798	-0.064251531	0.5
H(23)	1.003465052	-0.204359735	-0.172706479	0.5
H(24)	1.162111123	-0.125298666	-0.19124803	0.5
H(25)	1.018720687	0.247726221	-0.196345166	0.5
H(26)	1.167654253	0.17557409	-0.134648399	0.5
H(27)	1.08442915	0.099237489	-0.269188395	0.5
C(30)	1.00257944	-0.024960306	-0.072235522	0.5
C(31)	0.966627363	-0.132271548	0.028303379	0.5
C(32)	0.932537694	-0.062090943	0.156939065	0.5
C(33)	0.951976703	0.083150673	0.113575444	0.5
C(34)	0.834687151	0.117270429	0.021274958	0.5
C(35)	0.868218313	0.039685984	-0.106055582	0.5
C(36)	1.07197336	0.077286453	0.018119202	0.5
C(37)	1.200807917	0.02669422	0.082731104	0.5
C(38)	1.104986013	0.210821291	-0.047964717	0.5
C(39)	1.079985071	-0.075637217	-0.191608756	0.5
O(40)	0.964907038	-0.250386748	0.010202539	0.5
H(41)	1.002008954	-0.091712381	0.237119183	0.5
H(42)	0.829743264	-0.084733431	0.189274719	0.5
H(43)	0.963336766	0.152722514	0.198087859	0.5
H(44)	0.829179687	0.225819207	0.002679328	0.5
H(45)	0.737591827	0.087685618	0.064272635	0.5
H(46)	0.876837422	0.106843697	-0.193067232	0.5
H(47)	0.791781587	-0.036017954	-0.130466861	0.5
H(48)	1.230840353	0.093021723	0.165527769	0.5
H(49)	1.283437344	0.024859671	0.009815169	0.5
H(50)	1.194775183	-0.075326459	0.123185403	0.5
H(51)	1.019885237	-0.147422692	-0.249832223	0.5
H(52)	1.172891606	-0.126130542	-0.160610243	0.5
H(53)	1.107236111	0.007284063	-0.258848472	0.5
H(54)	1.137014253	0.284109619	0.027929481	0.5
H(55)	1.02200378	0.256731401	-0.103270245	0.5
H(56)	1.187237789	0.199692601	-0.120460345	0.5
C(1)	0.047938965	0.944288041	-0.021120098	0.5
C(2)	-0.056136477	0.900479199	0.079695249	0.5
C(3)	-0.118432567	1.025552486	0.135502605	0.5
C(4)	-0.03891138	1.131020873	0.058642121	0.5
C(5)	0.10225287	1.13106628	0.117878458	0.5
C(6)	0.161025204	1.000161858	0.065280703	0.5
C(7)	-0.01938003	1.068461054	-0.08010389	0.5
C(8)	-0.149588165	1.039795862	-0.154659413	0.5
C(9)	0.067857752	1.151656087	-0.173667262	0.5
C(10)	0.089946478	0.835912002	-0.117568526	0.5
O(11)	-0.084216457	0.788435847	0.110316058	0.5
H(12)	-0.226102754	1.029063579	0.112555021	0.5
H(13)	-0.105462829	1.031897025	0.244656436	0.5
H(14)	-0.086758161	1.230131302	0.058486148	0.5
H(15)	0.159775423	1.218501275	0.083147103	0.5
H(16)	0.101459029	1.135598927	0.228016714	0.5
H(17)	0.252014323	1.017947799	0.005596355	0.5
H(18)	0.188144658	0.930648909	0.146534971	0.5
H(19)	-0.205901221	1.133206435	-0.170849996	0.5
H(20)	-0.129501265	0.995399788	-0.253516238	0.5
H(21)	-0.216997121	0.969457131	-0.103756809	0.5
H(22)	0.138336822	0.752430202	-0.064251531	0.5
H(23)	0.003465052	0.795640265	-0.172706479	0.5
H(24)	0.162111123	0.874701334	-0.19124803	0.5
H(25)	0.018720687	1.247726221	-0.196345166	0.5
H(26)	0.167654253	1.17557409	-0.134648399	0.5
H(27)	0.08442915	1.099237489	-0.269188395	0.5
C(30)	0.00257944	0.975039694	-0.072235522	0.5
C(31)	-0.033372637	0.867728452	0.028303379	0.5
C(32)	-0.067462306	0.937909057	0.156939065	0.5
C(33)	-0.048023297	1.083150673	0.113575444	0.5
C(34)	-0.165312849	1.117270429	0.021274958	0.5
C(35)	-0.131781687	1.039685984	-0.106055582	0.5
C(36)	0.07197336	1.077286453	0.018119202	0.5
C(37)	0.200807917	1.02669422	0.082731104	0.5
C(38)	0.104986013	1.210821291	-0.047964717	0.5
C(39)	0.079985071	0.924362783	-0.191608756	0.5
O(40)	-0.035092962	0.749613252	0.010202539	0.5
H(41)	0.002008954	0.908287619	0.237119183	0.5
H(42)	-0.170256736	0.915266569	0.189274719	0.5
H(43)	-0.036663234	1.152722514	0.198087859	0.5
H(44)	-0.170820313	1.225819207	0.002679328	0.5
H(45)	-0.262408173	1.087685618	0.064272635	0.5
H(46)	-0.123162578	1.106843697	-0.193067232	0.5
H(47)	-0.208218413	0.963982046	-0.130466861	0.5
H(48)	0.230840353	1.093021723	0.165527769	0.5
H(49)	0.283437344	1.024859671	0.009815169	0.5
H(50)	0.194775183	0.924673541	0.123185403	0.5
H(51)	0.019885237	0.852577308	-0.249832223	0.5
H(52)	0.172891606	0.873869458	-0.160610243	0.5
H(53)	0.107236111	1.007284063	-0.258848472	0.5
H(54)	0.137014253	1.284109619	0.027929481	0.5
H(55)	0.02200378	1.256731401	-0.103270245	0.5
H(56)	0.187237789	1.199692601	-0.120460345	0.5
C(1)	1.047938965	0.944288041	-0.021120098	0.5
C(2)	0.943863523	0.900479199	0.079695249	0.5
C(3)	0.881567433	1.025552486	0.135502605	0.5
C(4)	0.96108862	1.131020873	0.058642121	0.5
C(5)	1.10225287	1.13106628	0.117878458	0.5
C(6)	1.161025204	1.000161858	0.065280703	0.5
C(7)	0.98061997	1.068461054	-0.08010389	0.5
C(8)	0.850411835	1.039795862	-0.154659413	0.5
C(9)	1.067857752	1.151656087	-0.173667262	0.5
C(10)	1.089946478	0.835912002	-0.117568526	0.5
O(11)	0.915783543	0.788435847	0.110316058	0.5
H(12)	0.773897246	1.029063579	0.112555021	0.5
H(13)	0.894537171	1.031897025	0.244656436	0.5
H(14)	0.913241839	1.230131302	0.058486148	0.5
H(15)	1.159775423	1.218501275	0.083147103	0.5
H(16)	1.101459029	1.135598927	0.228016714	0.5
H(17)	1.252014323	1.017947799	0.005596355	0.5
H(18)	1.188144658	0.930648909	0.146534971	0.5
H(19)	0.794098779	1.133206435	-0.170849996	0.5
H(20)	0.870498735	0.995399788	-0.253516238	0.5
H(21)	0.783002879	0.969457131	-0.103756809	0.5
H(22)	1.138336822	0.752430202	-0.064251531	0.5
H(23)	1.003465052	0.795640265	-0.172706479	0.5
H(24)	1.162111123	0.874701334	-0.19124803	0.5
H(25)	1.018720687	1.247726221	-0.196345166	0.5
H(26)	1.167654253	1.17557409	-0.134648399	0.5
H(27)	1.08442915	1.099237489	-0.269188395	0.5
C(30)	1.00257944	0.975039694	-0.072235522	0.5
C(31)	0.966627363	0.867728452	0.028303379	0.5
C(32)	0.932537694	0.937909057	0.156939065	0.5
C(33)	0.951976703	1.083150673	0.113575444	0.5
C(34)	0.834687151	1.117270429	0.021274958	0.5
C(35)	0.868218313	1.039685984	-0.106055582	0.5
C(36)	1.07197336	1.077286453	0.018119202	0.5
C(37)	1.200807917	1.02669422	0.082731104	0.5
C(38)	1.104986013	1.210821291	-0.047964717	0.5
C(39)	1.079985071	0.924362783	-0.191608756	0.5
O(40)	0.964907038	0.749613252	0.010202539	0.5
H(41)	1.002008954	0.908287619	0.237119183	0.5
H(42)	0.829743264	0.915266569	0.189274719	0.5
H(43)	0.963336766	1.152722514	0.198087859	0.5
H(44)	0.829179687	1.225819207	0.002679328	0.5
H(45)	0.737591827	1.087685618	0.064272635	0.5
H(46)	0.876837422	1.106843697	-0.193067232	0.5
H(47)	0.791781587	0.963982046	-0.130466861	0.5
H(48)	1.230840353	1.093021723	0.165527769	0.5
H(49)	1.283437344	1.024859671	0.009815169	0.5
H(50)	1.194775183	0.924673541	0.123185403	0.5
H(51)	1.019885237	0.852577308	-0.249832223	0.5
H(52)	1.172891606	0.873869458	-0.160610243	0.5
H(53)	1.107236111	1.007284063	-0.258848472	0.5
H(54)	1.137014253	1.284109619	0.027929481	0.5
H(55)	1.02200378	1.256731401	-0.103270245	0.5
H(56)	1.187237789	1.199692601	-0.120460345	0.5
C(1)	0.547938965	-0.055711959	0.478879902	0.5
C(2)	0.443863523	-0.099520801	0.579695249	0.5
C(3)	0.381567433	0.025552486	0.635502605	0.5
C(4)	0.46108862	0.131020873	0.558642121	0.5
C(5)	0.60225287	0.13106628	0.617878458	0.5
C(6)	0.661025204	0.000161858	0.565280703	0.5
C(7)	0.48061997	0.068461054	0.41989611	0.5
C(8)	0.350411835	0.039795862	0.345340587	0.5
C(9)	0.567857752	0.151656087	0.326332738	0.5
C(10)	0.589946478	-0.164087998	0.382431474	0.5
O(11)	0.415783543	-0.211564153	0.610316058	0.5
H(12)	0.273897246	0.029063579	0.612555021	0.5
H(13)	0.394537171	0.031897025	0.744656436	0.5
H(14)	0.413241839	0.230131302	0.558486148	0.5
H(15)	0.659775423	0.218501275	0.583147103	0.5
H(16)	0.601459029	0.135598927	0.728016714	0.5
H(17)	0.752014323	0.017947799	0.505596355	0.5
H(18)	0.688144658	-0.069351091	0.646534971	0.5
H(19)	0.294098779	0.133206435	0.329150004	0.5
H(20)	0.370498735	-0.004600212	0.246483762	0.5
H(21)	0.283002879	-0.030542869	0.396243191	0.5
H(22)	0.638336822	-0.247569798	0.435748469	0.5
H(23)	0.503465052	-0.204359735	0.327293521	0.5
H(24)	0.662111123	-0.125298666	0.30875197	0.5
H(25)	0.518720687	0.247726221	0.303654834	0.5
H(26)	0.667654253	0.17557409	0.365351601	0.5
H(27)	0.58442915	0.099237489	0.230811605	0.5
C(30)	0.50257944	-0.024960306	0.427764478	0.5
C(31)	0.466627363	-0.132271548	0.528303379	0.5
C(32)	0.432537694	-0.062090943	0.656939065	0.5
C(33)	0.451976703	0.083150673	0.613575444	0.5
C(34)	0.334687151	0.117270429	0.521274958	0.5
C(35)	0.368218313	0.039685984	0.393944418	0.5
C(36)	0.57197336	0.077286453	0.518119202	0.5
C(37)	0.700807917	0.02669422	0.582731104	0.5
C(38)	0.604986013	0.210821291	0.452035283	0.5
C(39)	0.579985071	-0.075637217	0.308391244	0.5
O(40)	0.464907038	-0.250386748	0.510202539	0.5
H(41)	0.502008954	-0.091712381	0.737119183	0.5
H(42)	0.329743264	-0.084733431	0.689274719	0.5
H(43)	0.463336766	0.152722514	0.698087859	0.5
H(44)	0.329179687	0.225819207	0.502679328	0.5
H(45)	0.237591827	0.087685618	0.564272635	0.5
H(46)	0.376837422	0.106843697	0.306932768	0.5
H(47)	0.291781587	-0.036017954	0.369533139	0.5
H(48)	0.730840353	0.093021723	0.665527769	0.5
H(49)	0.783437344	0.024859671	0.509815169	0.5
H(50)	0.694775183	-0.075326459	0.623185403	0.5
H(51)	0.519885237	-0.147422692	0.250167777	0.5
H(52)	0.672891606	-0.126130542	0.339389757	0.5
H(53)	0.607236111	0.007284063	0.241151528	0.5
H(54)	0.637014253	0.284109619	0.527929481	0.5
H(55)	0.52200378	0.256731401	0.396729755	0.5
H(56)	0.687237789	0.199692601	0.379539655	0.5
C(1)	0.047938965	0.444288041	0.478879902	0.5
C(2)	-0.056136477	0.400479199	0.579695249	0.5
C(3)	-0.118432567	0.525552486	0.635502605	0.5
C(4)	-0.03891138	0.631020873	0.558642121	0.5
C(5)	0.10225287	0.63106628	0.617878458	0.5
C(6)	0.161025204	0.500161858	0.565280703	0.5
C(7)	-0.01938003	0.568461054	0.41989611	0.5
C(8)	-0.149588165	0.539795862	0.345340587	0.5
C(9)	0.067857752	0.651656087	0.326332738	0.5
C(10)	0.089946478	0.335912002	0.382431474	0.5
O(11)	-0.084216457	0.288435847	0.610316058	0.5
H(12)	-0.226102754	0.529063579	0.612555021	0.5
H(13)	-0.105462829	0.531897025	0.744656436	0.5
H(14)	-0.086758161	0.730131302	0.558486148	0.5
H(15)	0.159775423	0.718501275	0.583147103	0.5
H(16)	0.101459029	0.635598927	0.728016714	0.5
H(17)	0.252014323	0.517947799	0.505596355	0.5
H(18)	0.188144658	0.430648909	0.646534971	0.5
H(19)	-0.205901221	0.633206435	0.329150004	0.5
H(20)	-0.129501265	0.495399788	0.246483762	0.5
H(21)	-0.216997121	0.469457131	0.396243191	0.5
H(22)	0.138336822	0.252430202	0.435748469	0.5
H(23)	0.003465052	0.295640265	0.327293521	0.5
H(24)	0.162111123	0.374701334	0.30875197	0.5
H(25)	0.018720687	0.747726221	0.303654834	0.5
H(26)	0.167654253	0.67557409	0.365351601	0.5
H(27)	0.08442915	0.599237489	0.230811605	0.5
C(30)	0.00257944	0.475039694	0.427764478	0.5
C(31)	-0.033372637	0.367728452	0.528303379	0.5
C(32)	-0.067462306	0.437909057	0.656939065	0.5
C(33)	-0.048023297	0.583150673	0.613575444	0.5
C(34)	-0.165312849	0.617270429	0.521274958	0.5
C(35)	-0.131781687	0.539685984	0.393944418	0.5
C(36)	0.07197336	0.577286453	0.518119202	0.5
C(37)	0.200807917	0.52669422	0.582731104	0.5
C(38)	0.104986013	0.710821291	0.452035283	0.5
C(39)	0.079985071	0.424362783	0.308391244	0.5
O(40)	-0.035092962	0.249613252	0.510202539	0.5
H(41)	0.002008954	0.408287619	0.737119183	0.5
H(42)	-0.170256736	0.415266569	0.689274719	0.5
H(43)	-0.036663234	0.652722514	0.698087859	0.5
H(44)	-0.170820313	0.725819207	0.502679328	0.5
H(45)	-0.262408173	0.587685618	0.564272635	0.5
H(46)	-0.123162578	0.606843697	0.306932768	0.5
H(47)	-0.208218413	0.463982046	0.369533139	0.5
H(48)	0.230840353	0.593021723	0.665527769	0.5
H(49)	0.283437344	0.524859671	0.509815169	0.5
H(50)	0.194775183	0.424673541	0.623185403	0.5
H(51)	0.019885237	0.352577308	0.250167777	0.5
H(52)	0.172891606	0.373869458	0.339389757	0.5
H(53)	0.107236111	0.507284063	0.241151528	0.5
H(54)	0.137014253	0.784109619	0.527929481	0.5
H(55)	0.02200378	0.756731401	0.396729755	0.5
H(56)	0.187237789	0.699692601	0.379539655	0.5
C(1)	1.047938965	0.444288041	0.478879902	0.5
C(2)	0.943863523	0.400479199	0.579695249	0.5
C(3)	0.881567433	0.525552486	0.635502605	0.5
C(4)	0.96108862	0.631020873	0.558642121	0.5
C(5)	1.10225287	0.63106628	0.617878458	0.5
C(6)	1.161025204	0.500161858	0.565280703	0.5
C(7)	0.98061997	0.568461054	0.41989611	0.5
C(8)	0.850411835	0.539795862	0.345340587	0.5
C(9)	1.067857752	0.651656087	0.326332738	0.5
C(10)	1.089946478	0.335912002	0.382431474	0.5
O(11)	0.915783543	0.288435847	0.610316058	0.5
H(12)	0.773897246	0.529063579	0.612555021	0.5
H(13)	0.894537171	0.531897025	0.744656436	0.5
H(14)	0.913241839	0.730131302	0.558486148	0.5
H(15)	1.159775423	0.718501275	0.583147103	0.5
H(16)	1.101459029	0.635598927	0.728016714	0.5
H(17)	1.252014323	0.517947799	0.505596355	0.5
H(18)	1.188144658	0.430648909	0.646534971	0.5
H(19)	0.794098779	0.633206435	0.329150004	0.5
H(20)	0.870498735	0.495399788	0.246483762	0.5
H(21)	0.783002879	0.469457131	0.396243191	0.5
H(22)	1.138336822	0.252430202	0.435748469	0.5
H(23)	1.003465052	0.295640265	0.327293521	0.5
H(24)	1.162111123	0.374701334	0.30875197	0.5
H(25)	1.018720687	0.747726221	0.303654834	0.5
H(26)	1.167654253	0.67557409	0.365351601	0.5
H(27)	1.08442915	0.599237489	0.230811605	0.5
C(30)	1.00257944	0.475039694	0.427764478	0.5
C(31)	0.966627363	0.367728452	0.528303379	0.5
C(32)	0.932537694	0.437909057	0.656939065	0.5
C(33)	0.951976703	0.583150673	0.613575444	0.5
C(34)	0.834687151	0.617270429	0.521274958	0.5
C(35)	0.868218313	0.539685984	0.393944418	0.5
C(36)	1.07197336	0.577286453	0.518119202	0.5
C(37)	1.200807917	0.52669422	0.582731104	0.5
C(38)	1.104986013	0.710821291	0.452035283	0.5
C(39)	1.079985071	0.424362783	0.308391244	0.5
O(40)	0.964907038	0.249613252	0.510202539	0.5
H(41)	1.002008954	0.408287619	0.737119183	0.5
H(42)	0.829743264	0.415266569	0.689274719	0.5
H(43)	0.963336766	0.652722514	0.698087859	0.5
H(44)	0.829179687	0.725819207	0.502679328	0.5
H(45)	0.737591827	0.587685618	0.564272635	0.5
H(46)	0.876837422	0.606843697	0.306932768	0.5
H(47)	0.791781587	0.463982046	0.369533139	0.5
H(48)	1.230840353	0.593021723	0.665527769	0.5
H(49)	1.283437344	0.524859671	0.509815169	0.5
H(50)	1.194775183	0.424673541	0.623185403	0.5
H(51)	1.019885237	0.352577308	0.250167777	0.5
H(52)	1.172891606	0.373869458	0.339389757	0.5
H(53)	1.107236111	0.507284063	0.241151528	0.5
H(54)	1.137014253	0.784109619	0.527929481	0.5
H(55)	1.02200378	0.756731401	0.396729755	0.5
H(56)	1.187237789	0.699692601	0.379539655	0.5
C(1)	0.547938965	0.944288041	0.478879902	0.5
C(2)	0.443863523	0.900479199	0.579695249	0.5
C(3)	0.381567433	1.025552486	0.635502605	0.5
C(4)	0.46108862	1.131020873	0.558642121	0.5
C(5)	0.60225287	1.13106628	0.617878458	0.5
C(6)	0.661025204	1.000161858	0.565280703	0.5
C(7)	0.48061997	1.068461054	0.41989611	0.5
C(8)	0.350411835	1.039795862	0.345340587	0.5
C(9)	0.567857752	1.151656087	0.326332738	0.5
C(10)	0.589946478	0.835912002	0.382431474	0.5
O(11)	0.415783543	0.788435847	0.610316058	0.5
H(12)	0.273897246	1.029063579	0.612555021	0.5
H(13)	0.394537171	1.031897025	0.744656436	0.5
H(14)	0.413241839	1.230131302	0.558486148	0.5
H(15)	0.659775423	1.218501275	0.583147103	0.5
H(16)	0.601459029	1.135598927	0.728016714	0.5
H(17)	0.752014323	1.017947799	0.505596355	0.5
H(18)	0.688144658	0.930648909	0.646534971	0.5
H(19)	0.294098779	1.133206435	0.329150004	0.5
H(20)	0.370498735	0.995399788	0.246483762	0.5
H(21)	0.283002879	0.969457131	0.396243191	0.5
H(22)	0.638336822	0.752430202	0.435748469	0.5
H(23)	0.503465052	0.795640265	0.327293521	0.5
H(24)	0.662111123	0.874701334	0.30875197	0.5
H(25)	0.518720687	1.247726221	0.303654834	0.5
H(26)	0.667654253	1.17557409	0.365351601	0.5
H(27)	0.58442915	1.099237489	0.230811605	0.5
C(30)	0.50257944	0.975039694	0.427764478	0.5
C(31)	0.466627363	0.867728452	0.528303379	0.5
C(32)	0.432537694	0.937909057	0.656939065	0.5
C(33)	0.451976703	1.083150673	0.613575444	0.5
C(34)	0.334687151	1.117270429	0.521274958	0.5
C(35)	0.368218313	1.039685984	0.393944418	0.5
C(36)	0.57197336	1.077286453	0.518119202	0.5
C(37)	0.700807917	1.02669422	0.582731104	0.5
C(38)	0.604986013	1.210821291	0.452035283	0.5
C(39)	0.579985071	0.924362783	0.308391244	0.5
O(40)	0.464907038	0.749613252	0.510202539	0.5
H(41)	0.502008954	0.908287619	0.737119183	0.5
H(42)	0.329743264	0.915266569	0.689274719	0.5
H(43)	0.463336766	1.152722514	0.698087859	0.5
H(44)	0.329179687	1.225819207	0.502679328	0.5
H(45)	0.237591827	1.087685618	0.564272635	0.5
H(46)	0.376837422	1.106843697	0.306932768	0.5
H(47)	0.291781587	0.963982046	0.369533139	0.5
H(48)	0.730840353	1.093021723	0.665527769	0.5
H(49)	0.783437344	1.024859671	0.509815169	0.5
H(50)	0.694775183	0.924673541	0.623185403	0.5
H(51)	0.519885237	0.852577308	0.250167777	0.5
H(52)	0.672891606	0.873869458	0.339389757	0.5
H(53)	0.607236111	1.007284063	0.241151528	0.5
H(54)	0.637014253	1.284109619	0.527929481	0.5
H(55)	0.52200378	1.256731401	0.396729755	0.5
H(56)	0.687237789	1.199692601	0.379539655	0.5
C(1)	0.047938965	-0.055711959	0.978879902	0.5
C(2)	-0.056136477	-0.099520801	1.079695249	0.5
C(3)	-0.118432567	0.025552486	1.135502605	0.5
C(4)	-0.03891138	0.131020873	1.058642121	0.5
C(5)	0.10225287	0.13106628	1.117878458	0.5
C(6)	0.161025204	0.000161858	1.065280703	0.5
C(7)	-0.01938003	0.068461054	0.91989611	0.5
C(8)	-0.149588165	0.039795862	0.845340587	0.5
C(9)	0.067857752	0.151656087	0.826332738	0.5
C(10)	0.089946478	-0.164087998	0.882431474	0.5
O(11)	-0.084216457	-0.211564153	1.110316058	0.5
H(12)	-0.226102754	0.029063579	1.112555021	0.5
H(13)	-0.105462829	0.031897025	1.244656436	0.5
H(14)	-0.086758161	0.230131302	1.058486148	0.5
H(15)	0.159775423	0.218501275	1.083147103	0.5
H(16)	0.101459029	0.135598927	1.228016714	0.5
H(17)	0.252014323	0.017947799	1.005596355	0.5
H(18)	0.188144658	-0.069351091	1.146534971	0.5
H(19)	-0.205901221	0.133206435	0.829150004	0.5
H(20)	-0.129501265	-0.004600212	0.746483762	0.5
H(21)	-0.216997121	-0.030542869	0.896243191	0.5
H(22)	0.138336822	-0.247569798	0.935748469	0.5
H(23)	0.003465052	-0.204359735	0.827293521	0.5
H(24)	0.162111123	-0.125298666	0.80875197	0.5
H(25)	0.018720687	0.247726221	0.803654834	0.5
H(26)	0.167654253	0.17557409	0.865351601	0.5
H(27)	0.08442915	0.099237489	0.730811605	0.5
C(30)	0.00257944	-0.024960306	0.927764478	0.5
C(31)	-0.033372637	-0.132271548	1.028303379	0.5
C(32)	-0.067462306	-0.062090943	1.156939065	0.5
C(33)	-0.048023297	0.083150673	1.113575444	0.5
C(34)	-0.165312849	0.117270429	1.021274958	0.5
C(35)	-0.131781687	0.039685984	0.893944418	0.5
C(36)	0.07197336	0.077286453	1.018119202	0.5
C(37)	0.200807917	0.02669422	1.082731104	0.5
C(38)	0.104986013	0.210821291	0.952035283	0.5
C(39)	0.079985071	-0.075637217	0.808391244	0.5
O(40)	-0.035092962	-0.250386748	1.010202539	0.5
H(41)	0.002008954	-0.091712381	1.237119183	0.5
H(42)	-0.170256736	-0.084733431	1.189274719	0.5
H(43)	-0.036663234	0.152722514	1.198087859	0.5
H(44)	-0.170820313	0.225819207	1.002679328	0.5
H(45)	-0.262408173	0.087685618	1.064272635	0.5
H(46)	-0.123162578	0.106843697	0.806932768	0.5
H(47)	-0.208218413	-0.036017954	0.869533139	0.5
H(48)	0.230840353	0.093021723	1.165527769	0.5
H(49)	0.283437344	0.024859671	1.009815169	0.5
H(50)	0.194775183	-0.075326459	1.123185403	0.5
H(51)	0.019885237	-0.147422692	0.750167777	0.5
H(52)	0.172891606	-0.126130542	0.839389757	0.5
H(53)	0.107236111	0.007284063	0.741151528	0.5
H(54)	0.137014253	0.284109619	1.027929481	0.5
H(55)	0.02200378	0.256731401	0.896729755	0.5
H(56)	0.187237789	0.199692601	0.879539655	0.5
C(1)	0.547938965	0.444288041	0.978879902	0.5
C(2)	0.443863523	0.400479199	1.079695249	0.5
C(3)	0.381567433	0.525552486	1.135502605	0.5
C(4)	0.46108862	0.631020873	1.058642121	0.5
C(5)	0.60225287	0.63106628	1.117878458	0.5
C(6)	0.661025204	0.500161858	1.065280703	0.5
C(7)	0.48061997	0.568461054	0.91989611	0.5
C(8)	0.350411835	0.539795862	0.845340587	0.5
C(9)	0.567857752	0.651656087	0.826332738	0.5
C(10)	0.589946478	0.335912002	0.882431474	0.5
O(11)	0.415783543	0.288435847	1.110316058	0.5
H(12)	0.273897246	0.529063579	1.112555021	0.5
H(13)	0.394537171	0.531897025	1.244656436	0.5
H(14)	0.413241839	0.730131302	1.058486148	0.5
H(15)	0.659775423	0.718501275	1.083147103	0.5
H(16)	0.601459029	0.635598927	1.228016714	0.5
H(17)	0.752014323	0.517947799	1.005596355	0.5
H(18)	0.688144658	0.430648909	1.146534971	0.5
H(19)	0.294098779	0.633206435	0.829150004	0.5
H(20)	0.370498735	0.495399788	0.746483762	0.5
H(21)	0.283002879	0.469457131	0.896243191	0.5
H(22)	0.638336822	0.252430202	0.935748469	0.5
H(23)	0.503465052	0.295640265	0.827293521	0.5
H(24)	0.662111123	0.374701334	0.80875197	0.5
H(25)	0.518720687	0.747726221	0.803654834	0.5
H(26)	0.667654253	0.67557409	0.865351601	0.5
H(27)	0.58442915	0.599237489	0.730811605	0.5
C(30)	0.50257944	0.475039694	0.927764478	0.5
C(31)	0.466627363	0.367728452	1.028303379	0.5
C(32)	0.432537694	0.437909057	1.156939065	0.5
C(33)	0.451976703	0.583150673	1.113575444	0.5
C(34)	0.334687151	0.617270429	1.021274958	0.5
C(35)	0.368218313	0.539685984	0.893944418	0.5
C(36)	0.57197336	0.577286453	1.018119202	0.5
C(37)	0.700807917	0.52669422	1.082731104	0.5
C(38)	0.604986013	0.710821291	0.952035283	0.5
C(39)	0.579985071	0.424362783	0.808391244	0.5
O(40)	0.464907038	0.249613252	1.010202539	0.5
H(41)	0.502008954	0.408287619	1.237119183	0.5
H(42)	0.329743264	0.415266569	1.189274719	0.5
H(43)	0.463336766	0.652722514	1.198087859	0.5
H(44)	0.329179687	0.725819207	1.002679328	0.5
H(45)	0.237591827	0.587685618	1.064272635	0.5
H(46)	0.376837422	0.606843697	0.806932768	0.5
H(47)	0.291781587	0.463982046	0.869533139	0.5
H(48)	0.730840353	0.593021723	1.165527769	0.5
H(49)	0.783437344	0.524859671	1.009815169	0.5
H(50)	0.694775183	0.424673541	1.123185403	0.5
H(51)	0.519885237	0.352577308	0.750167777	0.5
H(52)	0.672891606	0.373869458	0.839389757	0.5
H(53)	0.607236111	0.507284063	0.741151528	0.5
H(54)	0.637014253	0.784109619	1.027929481	0.5
H(55)	0.52200378	0.756731401	0.896729755	0.5
H(56)	0.687237789	0.699692601	0.879539655	0.5
C(1)	1.047938965	-0.055711959	0.978879902	0.5
C(2)	0.943863523	-0.099520801	1.079695249	0.5
C(3)	0.881567433	0.025552486	1.135502605	0.5
C(4)	0.96108862	0.131020873	1.058642121	0.5
C(5)	1.10225287	0.13106628	1.117878458	0.5
C(6)	1.161025204	0.000161858	1.065280703	0.5
C(7)	0.98061997	0.068461054	0.91989611	0.5
C(8)	0.850411835	0.039795862	0.845340587	0.5
C(9)	1.067857752	0.151656087	0.826332738	0.5
C(10)	1.089946478	-0.164087998	0.882431474	0.5
O(11)	0.915783543	-0.211564153	1.110316058	0.5
H(12)	0.773897246	0.029063579	1.112555021	0.5
H(13)	0.894537171	0.031897025	1.244656436	0.5
H(14)	0.913241839	0.230131302	1.058486148	0.5
H(15)	1.159775423	0.218501275	1.083147103	0.5
H(16)	1.101459029	0.135598927	1.228016714	0.5
H(17)	1.252014323	0.017947799	1.005596355	0.5
H(18)	1.188144658	-0.069351091	1.146534971	0.5
H(19)	0.794098779	0.133206435	0.829150004	0.5
H(20)	0.870498735	-0.004600212	0.746483762	0.5
H(21)	0.783002879	-0.030542869	0.896243191	0.5
H(22)	1.138336822	-0.247569798	0.935748469	0.5
H(23)	1.003465052	-0.204359735	0.827293521	0.5
H(24)	1.162111123	-0.125298666	0.80875197	0.5
H(25)	1.018720687	0.247726221	0.803654834	0.5
H(26)	1.167654253	0.17557409	0.865351601	0.5
H(27)	1.08442915	0.099237489	0.730811605	0.5
C(30)	1.00257944	-0.024960306	0.927764478	0.5
C(31)	0.966627363	-0.132271548	1.028303379	0.5
C(32)	0.932537694	-0.062090943	1.156939065	0.5
C(33)	0.951976703	0.083150673	1.113575444	0.5
C(34)	0.834687151	0.117270429	1.021274958	0.5
C(35)	0.868218313	0.039685984	0.893944418	0.5
C(36)	1.07197336	0.077286453	1.018119202	0.5
C(37)	1.200807917	0.02669422	1.082731104	0.5
C(38)	1.104986013	0.210821291	0.952035283	0.5
C(39)	1.079985071	-0.075637217	0.808391244	0.5
O(40)	0.964907038	-0.250386748	1.010202539	0.5
H(41)	1.002008954	-0.091712381	1.237119183	0.5
H(42)	0.829743264	-0.084733431	1.189274719	0.5
H(43)	0.963336766	0.152722514	1.198087859	0.5
H(44)	0.829179687	0.225819207	1.002679328	0.5
H(45)	0.737591827	0.087685618	1.064272635	0.5
H(46)	0.876837422	0.106843697	0.806932768	0.5
H(47)	0.791781587	-0.036017954	0.869533139	0.5
H(48)	1.230840353	0.093021723	1.165527769	0.5
H(49)	1.283437344	0.024859671	1.009815169	0.5
H(50)	1.194775183	-0.075326459	1.123185403	0.5
H(51)	1.019885237	-0.147422692	0.750167777	0.5
H(52)	1.172891606	-0.126130542	0.839389757	0.5
H(53)	1.107236111	0.007284063	0.741151528	0.5
H(54)	1.137014253	0.284109619	1.027929481	0.5
H(55)	1.02200378	0.256731401	0.896729755	0.5
H(56)	1.187237789	0.199692601	0.879539655	0.5
C(1)	0.047938965	0.944288041	0.978879902	0.5
C(2)	-0.056136477	0.900479199	1.079695249	0.5
C(3)	-0.118432567	1.025552486	1.135502605	0.5
C(4)	-0.03891138	1.131020873	1.058642121	0.5
C(5)	0.10225287	1.13106628	1.117878458	0.5
C(6)	0.161025204	1.000161858	1.065280703	0.5
C(7)	-0.01938003	1.068461054	0.91989611	0.5
C(8)	-0.149588165	1.039795862	0.845340587	0.5
C(9)	0.067857752	1.151656087	0.826332738	0.5
C(10)	0.089946478	0.835912002	0.882431474	0.5
O(11)	-0.084216457	0.788435847	1.110316058	0.5
H(12)	-0.226102754	1.029063579	1.112555021	0.5
H(13)	-0.105462829	1.031897025	1.244656436	0.5
H(14)	-0.086758161	1.230131302	1.058486148	0.5
H(15)	0.159775423	1.218501275	1.083147103	0.5
H(16)	0.101459029	1.135598927	1.228016714	0.5
H(17)	0.252014323	1.017947799	1.005596355	0.5
H(18)	0.188144658	0.930648909	1.146534971	0.5
H(19)	-0.205901221	1.133206435	0.829150004	0.5
H(20)	-0.129501265	0.995399788	0.746483762	0.5
H(21)	-0.216997121	0.969457131	0.896243191	0.5
H(22)	0.138336822	0.752430202	0.935748469	0.5
H(23)	0.003465052	0.795640265	0.827293521	0.5
H(24)	0.162111123	0.874701334	0.80875197	0.5
H(25)	0.018720687	1.247726221	0.803654834	0.5
H(26)	0.167654253	1.17557409	0.865351601	0.5
H(27)	0.08442915	1.099237489	0.730811605	0.5
C(30)	0.00257944	0.975039694	0.927764478	0.5
C(31)	-0.033372637	0.867728452	1.028303379	0.5
C(32)	-0.067462306	0.937909057	1.156939065	0.5
C(33)	-0.048023297	1.083150673	1.113575444	0.5
C(34)	-0.165312849	1.117270429	1.021274958	0.5
C(35)	-0.131781687	1.039685984	0.893944418	0.5
C(36)	0.07197336	1.077286453	1.018119202	0.5
C(37)	0.200807917	1.02669422	1.082731104	0.5
C(38)	0.104986013	1.210821291	0.952035283	0.5
C(39)	0.079985071	0.924362783	0.808391244	0.5
O(40)	-0.035092962	0.749613252	1.010202539	0.5
H(41)	0.002008954	0.908287619	1.237119183	0.5
H(42)	-0.170256736	0.915266569	1.189274719	0.5
H(43)	-0.036663234	1.152722514	1.198087859	0.5
H(44)	-0.170820313	1.225819207	1.002679328	0.5
H(45)	-0.262408173	1.087685618	1.064272635	0.5
H(46)	-0.123162578	1.106843697	0.806932768	0.5
H(47)	-0.208218413	0.963982046	0.869533139	0.5
H(48)	0.230840353	1.093021723	1.165527769	0.5
H(49)	0.283437344	1.024859671	1.009815169	0.5
H(50)	0.194775183	0.924673541	1.123185403	0.5
H(51)	0.019885237	0.852577308	0.750167777	0.5
H(52)	0.172891606	0.873869458	0.839389757	0.5
H(53)	0.107236111	1.007284063	0.741151528	0.5
H(54)	0.137014253	1.284109619	1.027929481	0.5
H(55)	0.02200378	1.256731401	0.896729755	0.5
H(56)	0.187237789	1.199692601	0.879539655	0.5
C(1)	1.047938965	0.944288041	0.978879902	0.5
C(2)	0.943863523	0.900479199	1.079695249	0.5
C(3)	0.881567433	1.025552486	1.135502605	0.5
C(4)	0.96108862	1.131020873	1.058642121	0.5
C(5)	1.10225287	1.13106628	1.117878458	0.5
C(6)	1.161025204	1.000161858	1.065280703	0.5
C(7)	0.98061997	1.068461054	0.91989611	0.5
C(8)	0.850411835	1.039795862	0.845340587	0.5
C(9)	1.067857752	1.151656087	0.826332738	0.5
C(10)	1.089946478	0.835912002	0.882431474	0.5
O(11)	0.915783543	0.788435847	1.110316058	0.5
H(12)	0.773897246	1.029063579	1.112555021	0.5
H(13)	0.894537171	1.031897025	1.244656436	0.5
H(14)	0.913241839	1.230131302	1.058486148	0.5
H(15)	1.159775423	1.218501275	1.083147103	0.5
H(16)	1.101459029	1.135598927	1.228016714	0.5
H(17)	1.252014323	1.017947799	1.005596355	0.5
H(18)	1.188144658	0.930648909	1.146534971	0.5
H(19)	0.794098779	1.133206435	0.829150004	0.5
H(20)	0.870498735	0.995399788	0.746483762	0.5
H(21)	0.783002879	0.969457131	0.896243191	0.5
H(22)	1.138336822	0.752430202	0.935748469	0.5
H(23)	1.003465052	0.795640265	0.827293521	0.5
H(24)	1.162111123	0.874701334	0.80875197	0.5
H(25)	1.018720687	1.247726221	0.803654834	0.5
H(26)	1.167654253	1.17557409	0.865351601	0.5
H(27)	1.08442915	1.099237489	0.730811605	0.5
C(30)	1.00257944	0.975039694	0.927764478	0.5
C(31)	0.966627363	0.867728452	1.028303379	0.5
C(32)	0.932537694	0.937909057	1.156939065	0.5
C(33)	0.951976703	1.083150673	1.113575444	0.5
C(34)	0.834687151	1.117270429	1.021274958	0.5
C(35)	0.868218313	1.039685984	0.893944418	0.5
C(36)	1.07197336	1.077286453	1.018119202	0.5
C(37)	1.200807917	1.02669422	1.082731104	0.5
C(38)	1.104986013	1.210821291	0.952035283	0.5
C(39)	1.079985071	0.924362783	0.808391244	0.5
O(40)	0.964907038	0.749613252	1.010202539	0.5
H(41)	1.002008954	0.908287619	1.237119183	0.5
H(42)	0.829743264	0.915266569	1.189274719	0.5
H(43)	0.963336766	1.152722514	1.198087859	0.5
H(44)	0.829179687	1.225819207	1.002679328	0.5
H(45)	0.737591827	1.087685618	1.064272635	0.5
H(46)	0.876837422	1.106843697	0.806932768	0.5
H(47)	0.791781587	0.963982046	0.869533139	0.5
H(48)	1.230840353	1.093021723	1.165527769	0.5
H(49)	1.283437344	1.024859671	1.009815169	0.5
H(50)	1.194775183	0.924673541	1.123185403	0.5
H(51)	1.019885237	0.852577308	0.750167777	0.5
H(52)	1.172891606	0.873869458	0.839389757	0.5
H(53)	1.107236111	1.007284063	0.741151528	0.5
H(54)	1.137014253	1.284109619	1.027929481	0.5
H(55)	1.02200378	1.256731401	0.896729755	0.5
H(56)	1.187237789	1.199692601	0.879539655	0.5
#END
