# Supplementary material for: A New Look at the Structure and Thermal Behavior of Polyvinylidene Fluoride–Camphor Mixtures
Source: Polymers (Basel). 2022 Nov 30;14(23):5214. doi: 10.3390/polym14235214 (PMC9735715; doi:10.3390/polym14235214)
Supplement: Supplementary file 1 [file polymers-14-05214-s001.zip › DL_Camphor_fcc_Euler_angles_08.cif]

#######################################################################
#
#                 Cambridge Crystallographic Data Centre
#                                CCDC 
#
#######################################################################
#
# If this CIF has been generated from an entry in the Cambridge 
# Structural Database, then it will include bibliographic, chemical, 
# crystal, experimental, refinement or atomic coordinate data resulting 
# from the CCDC's data processing and validation procedures.
#
#######################################################################

data_3D\Atomistic\(2)
_symmetry_cell_setting           triclinic
_symmetry_space_group_name_H-M   'P 1'
_symmetry_Int_Tables_number      1
_space_group_name_Hall           'P 1'
loop_
_symmetry_equiv_pos_site_id
_symmetry_equiv_pos_as_xyz
1 x,y,z
_cell_length_a                   10.1
_cell_length_b                   10.1
_cell_length_c                   10.1 
_cell_angle_alpha                90.0000
_cell_angle_beta                 90.0000
_cell_angle_gamma                90.0000
loop_
_atom_site_label
_atom_site_fract_x
_atom_site_fract_y
_atom_site_fract_z
_atom_site_occupancy
C(1)	0.068151183	-0.030675796	0.016199908	0.5
C(2)	0.059200798	0.117523087	0.045723257	0.5
C(3)	-0.065248872	0.168228697	-0.021951052	0.5
C(4)	-0.11464738	0.038783249	-0.086436686	0.5
C(5)	-0.019605007	0.008822784	-0.20265032	0.5
C(6)	0.107901808	-0.036041764	-0.131335081	0.5
C(7)	-0.079962755	-0.069299042	0.016814733	0.5
C(8)	-0.148966762	-0.051177944	0.151886753	0.5
C(9)	-0.110469466	-0.211357111	-0.029819954	0.5
C(10)	0.15990296	-0.106699038	0.109013563	0.5
O(11)	0.135753996	0.183014561	0.109990717	0.5
H(12)	-0.136371187	0.208151568	0.052073059	0.5
H(13)	-0.042158081	0.24742171	-0.094877784	0.5
H(14)	-0.220624548	0.042448087	-0.115892162	0.5
H(15)	-0.060161189	-0.070566251	-0.26755461	0.5
H(16)	-0.003109342	0.096782484	-0.267013311	0.5
H(17)	0.137059163	-0.138070415	-0.161294786	0.5
H(18)	0.193508819	0.030167831	-0.152724336	0.5
H(19)	-0.258515877	-0.054458286	0.139759881	0.5
H(20)	-0.120719001	-0.131618359	0.221733518	0.5
H(21)	-0.12464702	0.042764197	0.203520113	0.5
H(22)	0.263889071	-0.071469056	0.099049849	0.5
H(23)	0.129620319	-0.094360632	0.214236037	0.5
H(24)	0.158830821	-0.214404	0.085786225	0.5
H(25)	-0.219032878	-0.2244008	-0.044034628	0.5
H(26)	-0.062479642	-0.240259516	-0.124241943	0.5
H(27)	-0.077423453	-0.285362043	0.044864974	0.5
C(30)	-0.013067964	-0.064168779	0.039487176	0.5
C(31)	-0.083347475	0.057582513	0.095645331	0.5
C(32)	-0.076106665	0.16477413	-0.009673663	0.5
C(33)	-0.001038535	0.089029795	-0.119131314	0.5
C(34)	-0.099580739	-0.012651634	-0.17736101	0.5
C(35)	-0.110319075	-0.116846619	-0.066073793	0.5
C(36)	0.098679375	0.001795642	-0.041723163	0.5
C(37)	0.198908606	0.080869979	0.042145577	0.5
C(38)	0.179602447	-0.092787192	-0.130006892	0.5
C(39)	0.027722912	-0.165497135	0.143786835	0.5
O(40)	-0.13532938	0.067834609	0.20276478	0.5
H(41)	-0.019885645	0.251996494	0.027258614	0.5
H(42)	-0.176478734	0.198026027	-0.040410133	0.5
H(43)	0.04408899	0.155061676	-0.19472852	0.5
H(44)	-0.060682106	-0.056527815	-0.270745934	0.5
H(45)	-0.196935266	0.032787508	-0.20203779	0.5
H(46)	-0.080593825	-0.216910021	-0.101558999	0.5
H(47)	-0.212823187	-0.125278157	-0.026181614	0.5
H(48)	0.259494805	0.146636808	-0.022357208	0.5
H(49)	0.267992349	0.0133029	0.095153572	0.5
H(50)	0.15378309	0.144039839	0.119955728	0.5
H(51)	-0.060687484	-0.207134211	0.194826745	0.5
H(52)	0.093086671	-0.120311163	0.220127615	0.5
H(53)	0.082274498	-0.249447711	0.097785066	0.5
H(54)	0.244416077	-0.035299227	-0.19820692	0.5
H(55)	0.11964012	-0.160158686	-0.192601555	0.5
H(56)	0.244504342	-0.157764449	-0.069092868	0.5
C(1)	0.568151183	0.469324204	0.016199908	0.5
C(2)	0.559200798	0.617523087	0.045723257	0.5
C(3)	0.434751128	0.668228697	-0.021951052	0.5
C(4)	0.38535262	0.538783249	-0.086436686	0.5
C(5)	0.480394993	0.508822784	-0.20265032	0.5
C(6)	0.607901808	0.463958236	-0.131335081	0.5
C(7)	0.420037245	0.430700958	0.016814733	0.5
C(8)	0.351033238	0.448822056	0.151886753	0.5
C(9)	0.389530534	0.288642889	-0.029819954	0.5
C(10)	0.65990296	0.393300962	0.109013563	0.5
O(11)	0.635753996	0.683014561	0.109990717	0.5
H(12)	0.363628813	0.708151568	0.052073059	0.5
H(13)	0.457841919	0.74742171	-0.094877784	0.5
H(14)	0.279375452	0.542448087	-0.115892162	0.5
H(15)	0.439838811	0.429433749	-0.26755461	0.5
H(16)	0.496890658	0.596782484	-0.267013311	0.5
H(17)	0.637059163	0.361929585	-0.161294786	0.5
H(18)	0.693508819	0.530167831	-0.152724336	0.5
H(19)	0.241484123	0.445541714	0.139759881	0.5
H(20)	0.379280999	0.368381641	0.221733518	0.5
H(21)	0.37535298	0.542764197	0.203520113	0.5
H(22)	0.763889071	0.428530944	0.099049849	0.5
H(23)	0.629620319	0.405639368	0.214236037	0.5
H(24)	0.658830821	0.285596	0.085786225	0.5
H(25)	0.280967122	0.2755992	-0.044034628	0.5
H(26)	0.437520358	0.259740484	-0.124241943	0.5
H(27)	0.422576547	0.214637957	0.044864974	0.5
C(30)	0.486932036	0.435831221	0.039487176	0.5
C(31)	0.416652525	0.557582513	0.095645331	0.5
C(32)	0.423893335	0.66477413	-0.009673663	0.5
C(33)	0.498961465	0.589029795	-0.119131314	0.5
C(34)	0.400419261	0.487348366	-0.17736101	0.5
C(35)	0.389680925	0.383153381	-0.066073793	0.5
C(36)	0.598679375	0.501795642	-0.041723163	0.5
C(37)	0.698908606	0.580869979	0.042145577	0.5
C(38)	0.679602447	0.407212808	-0.130006892	0.5
C(39)	0.527722912	0.334502865	0.143786835	0.5
O(40)	0.36467062	0.567834609	0.20276478	0.5
H(41)	0.480114355	0.751996494	0.027258614	0.5
H(42)	0.323521266	0.698026027	-0.040410133	0.5
H(43)	0.54408899	0.655061676	-0.19472852	0.5
H(44)	0.439317894	0.443472185	-0.270745934	0.5
H(45)	0.303064734	0.532787508	-0.20203779	0.5
H(46)	0.419406175	0.283089979	-0.101558999	0.5
H(47)	0.287176813	0.374721843	-0.026181614	0.5
H(48)	0.759494805	0.646636808	-0.022357208	0.5
H(49)	0.767992349	0.5133029	0.095153572	0.5
H(50)	0.65378309	0.644039839	0.119955728	0.5
H(51)	0.439312516	0.292865789	0.194826745	0.5
H(52)	0.593086671	0.379688837	0.220127615	0.5
H(53)	0.582274498	0.250552289	0.097785066	0.5
H(54)	0.744416077	0.464700773	-0.19820692	0.5
H(55)	0.61964012	0.339841314	-0.192601555	0.5
H(56)	0.744504342	0.342235551	-0.069092868	0.5
C(1)	1.068151183	-0.030675796	0.016199908	0.5
C(2)	1.059200798	0.117523087	0.045723257	0.5
C(3)	0.934751128	0.168228697	-0.021951052	0.5
C(4)	0.88535262	0.038783249	-0.086436686	0.5
C(5)	0.980394993	0.008822784	-0.20265032	0.5
C(6)	1.107901808	-0.036041764	-0.131335081	0.5
C(7)	0.920037245	-0.069299042	0.016814733	0.5
C(8)	0.851033238	-0.051177944	0.151886753	0.5
C(9)	0.889530534	-0.211357111	-0.029819954	0.5
C(10)	1.15990296	-0.106699038	0.109013563	0.5
O(11)	1.135753996	0.183014561	0.109990717	0.5
H(12)	0.863628813	0.208151568	0.052073059	0.5
H(13)	0.957841919	0.24742171	-0.094877784	0.5
H(14)	0.779375452	0.042448087	-0.115892162	0.5
H(15)	0.939838811	-0.070566251	-0.26755461	0.5
H(16)	0.996890658	0.096782484	-0.267013311	0.5
H(17)	1.137059163	-0.138070415	-0.161294786	0.5
H(18)	1.193508819	0.030167831	-0.152724336	0.5
H(19)	0.741484123	-0.054458286	0.139759881	0.5
H(20)	0.879280999	-0.131618359	0.221733518	0.5
H(21)	0.87535298	0.042764197	0.203520113	0.5
H(22)	1.263889071	-0.071469056	0.099049849	0.5
H(23)	1.129620319	-0.094360632	0.214236037	0.5
H(24)	1.158830821	-0.214404	0.085786225	0.5
H(25)	0.780967122	-0.2244008	-0.044034628	0.5
H(26)	0.937520358	-0.240259516	-0.124241943	0.5
H(27)	0.922576547	-0.285362043	0.044864974	0.5
C(30)	0.986932036	-0.064168779	0.039487176	0.5
C(31)	0.916652525	0.057582513	0.095645331	0.5
C(32)	0.923893335	0.16477413	-0.009673663	0.5
C(33)	0.998961465	0.089029795	-0.119131314	0.5
C(34)	0.900419261	-0.012651634	-0.17736101	0.5
C(35)	0.889680925	-0.116846619	-0.066073793	0.5
C(36)	1.098679375	0.001795642	-0.041723163	0.5
C(37)	1.198908606	0.080869979	0.042145577	0.5
C(38)	1.179602447	-0.092787192	-0.130006892	0.5
C(39)	1.027722912	-0.165497135	0.143786835	0.5
O(40)	0.86467062	0.067834609	0.20276478	0.5
H(41)	0.980114355	0.251996494	0.027258614	0.5
H(42)	0.823521266	0.198026027	-0.040410133	0.5
H(43)	1.04408899	0.155061676	-0.19472852	0.5
H(44)	0.939317894	-0.056527815	-0.270745934	0.5
H(45)	0.803064734	0.032787508	-0.20203779	0.5
H(46)	0.919406175	-0.216910021	-0.101558999	0.5
H(47)	0.787176813	-0.125278157	-0.026181614	0.5
H(48)	1.259494805	0.146636808	-0.022357208	0.5
H(49)	1.267992349	0.0133029	0.095153572	0.5
H(50)	1.15378309	0.144039839	0.119955728	0.5
H(51)	0.939312516	-0.207134211	0.194826745	0.5
H(52)	1.093086671	-0.120311163	0.220127615	0.5
H(53)	1.082274498	-0.249447711	0.097785066	0.5
H(54)	1.244416077	-0.035299227	-0.19820692	0.5
H(55)	1.11964012	-0.160158686	-0.192601555	0.5
H(56)	1.244504342	-0.157764449	-0.069092868	0.5
C(1)	0.068151183	0.969324204	0.016199908	0.5
C(2)	0.059200798	1.117523087	0.045723257	0.5
C(3)	-0.065248872	1.168228697	-0.021951052	0.5
C(4)	-0.11464738	1.038783249	-0.086436686	0.5
C(5)	-0.019605007	1.008822784	-0.20265032	0.5
C(6)	0.107901808	0.963958236	-0.131335081	0.5
C(7)	-0.079962755	0.930700958	0.016814733	0.5
C(8)	-0.148966762	0.948822056	0.151886753	0.5
C(9)	-0.110469466	0.788642889	-0.029819954	0.5
C(10)	0.15990296	0.893300962	0.109013563	0.5
O(11)	0.135753996	1.183014561	0.109990717	0.5
H(12)	-0.136371187	1.208151568	0.052073059	0.5
H(13)	-0.042158081	1.24742171	-0.094877784	0.5
H(14)	-0.220624548	1.042448087	-0.115892162	0.5
H(15)	-0.060161189	0.929433749	-0.26755461	0.5
H(16)	-0.003109342	1.096782484	-0.267013311	0.5
H(17)	0.137059163	0.861929585	-0.161294786	0.5
H(18)	0.193508819	1.030167831	-0.152724336	0.5
H(19)	-0.258515877	0.945541714	0.139759881	0.5
H(20)	-0.120719001	0.868381641	0.221733518	0.5
H(21)	-0.12464702	1.042764197	0.203520113	0.5
H(22)	0.263889071	0.928530944	0.099049849	0.5
H(23)	0.129620319	0.905639368	0.214236037	0.5
H(24)	0.158830821	0.785596	0.085786225	0.5
H(25)	-0.219032878	0.7755992	-0.044034628	0.5
H(26)	-0.062479642	0.759740484	-0.124241943	0.5
H(27)	-0.077423453	0.714637957	0.044864974	0.5
C(30)	-0.013067964	0.935831221	0.039487176	0.5
C(31)	-0.083347475	1.057582513	0.095645331	0.5
C(32)	-0.076106665	1.16477413	-0.009673663	0.5
C(33)	-0.001038535	1.089029795	-0.119131314	0.5
C(34)	-0.099580739	0.987348366	-0.17736101	0.5
C(35)	-0.110319075	0.883153381	-0.066073793	0.5
C(36)	0.098679375	1.001795642	-0.041723163	0.5
C(37)	0.198908606	1.080869979	0.042145577	0.5
C(38)	0.179602447	0.907212808	-0.130006892	0.5
C(39)	0.027722912	0.834502865	0.143786835	0.5
O(40)	-0.13532938	1.067834609	0.20276478	0.5
H(41)	-0.019885645	1.251996494	0.027258614	0.5
H(42)	-0.176478734	1.198026027	-0.040410133	0.5
H(43)	0.04408899	1.155061676	-0.19472852	0.5
H(44)	-0.060682106	0.943472185	-0.270745934	0.5
H(45)	-0.196935266	1.032787508	-0.20203779	0.5
H(46)	-0.080593825	0.783089979	-0.101558999	0.5
H(47)	-0.212823187	0.874721843	-0.026181614	0.5
H(48)	0.259494805	1.146636808	-0.022357208	0.5
H(49)	0.267992349	1.0133029	0.095153572	0.5
H(50)	0.15378309	1.144039839	0.119955728	0.5
H(51)	-0.060687484	0.792865789	0.194826745	0.5
H(52)	0.093086671	0.879688837	0.220127615	0.5
H(53)	0.082274498	0.750552289	0.097785066	0.5
H(54)	0.244416077	0.964700773	-0.19820692	0.5
H(55)	0.11964012	0.839841314	-0.192601555	0.5
H(56)	0.244504342	0.842235551	-0.069092868	0.5
C(1)	1.068151183	0.969324204	0.016199908	0.5
C(2)	1.059200798	1.117523087	0.045723257	0.5
C(3)	0.934751128	1.168228697	-0.021951052	0.5
C(4)	0.88535262	1.038783249	-0.086436686	0.5
C(5)	0.980394993	1.008822784	-0.20265032	0.5
C(6)	1.107901808	0.963958236	-0.131335081	0.5
C(7)	0.920037245	0.930700958	0.016814733	0.5
C(8)	0.851033238	0.948822056	0.151886753	0.5
C(9)	0.889530534	0.788642889	-0.029819954	0.5
C(10)	1.15990296	0.893300962	0.109013563	0.5
O(11)	1.135753996	1.183014561	0.109990717	0.5
H(12)	0.863628813	1.208151568	0.052073059	0.5
H(13)	0.957841919	1.24742171	-0.094877784	0.5
H(14)	0.779375452	1.042448087	-0.115892162	0.5
H(15)	0.939838811	0.929433749	-0.26755461	0.5
H(16)	0.996890658	1.096782484	-0.267013311	0.5
H(17)	1.137059163	0.861929585	-0.161294786	0.5
H(18)	1.193508819	1.030167831	-0.152724336	0.5
H(19)	0.741484123	0.945541714	0.139759881	0.5
H(20)	0.879280999	0.868381641	0.221733518	0.5
H(21)	0.87535298	1.042764197	0.203520113	0.5
H(22)	1.263889071	0.928530944	0.099049849	0.5
H(23)	1.129620319	0.905639368	0.214236037	0.5
H(24)	1.158830821	0.785596	0.085786225	0.5
H(25)	0.780967122	0.7755992	-0.044034628	0.5
H(26)	0.937520358	0.759740484	-0.124241943	0.5
H(27)	0.922576547	0.714637957	0.044864974	0.5
C(30)	0.986932036	0.935831221	0.039487176	0.5
C(31)	0.916652525	1.057582513	0.095645331	0.5
C(32)	0.923893335	1.16477413	-0.009673663	0.5
C(33)	0.998961465	1.089029795	-0.119131314	0.5
C(34)	0.900419261	0.987348366	-0.17736101	0.5
C(35)	0.889680925	0.883153381	-0.066073793	0.5
C(36)	1.098679375	1.001795642	-0.041723163	0.5
C(37)	1.198908606	1.080869979	0.042145577	0.5
C(38)	1.179602447	0.907212808	-0.130006892	0.5
C(39)	1.027722912	0.834502865	0.143786835	0.5
O(40)	0.86467062	1.067834609	0.20276478	0.5
H(41)	0.980114355	1.251996494	0.027258614	0.5
H(42)	0.823521266	1.198026027	-0.040410133	0.5
H(43)	1.04408899	1.155061676	-0.19472852	0.5
H(44)	0.939317894	0.943472185	-0.270745934	0.5
H(45)	0.803064734	1.032787508	-0.20203779	0.5
H(46)	0.919406175	0.783089979	-0.101558999	0.5
H(47)	0.787176813	0.874721843	-0.026181614	0.5
H(48)	1.259494805	1.146636808	-0.022357208	0.5
H(49)	1.267992349	1.0133029	0.095153572	0.5
H(50)	1.15378309	1.144039839	0.119955728	0.5
H(51)	0.939312516	0.792865789	0.194826745	0.5
H(52)	1.093086671	0.879688837	0.220127615	0.5
H(53)	1.082274498	0.750552289	0.097785066	0.5
H(54)	1.244416077	0.964700773	-0.19820692	0.5
H(55)	1.11964012	0.839841314	-0.192601555	0.5
H(56)	1.244504342	0.842235551	-0.069092868	0.5
C(1)	0.568151183	-0.030675796	0.516199908	0.5
C(2)	0.559200798	0.117523087	0.545723257	0.5
C(3)	0.434751128	0.168228697	0.478048948	0.5
C(4)	0.38535262	0.038783249	0.413563314	0.5
C(5)	0.480394993	0.008822784	0.29734968	0.5
C(6)	0.607901808	-0.036041764	0.368664919	0.5
C(7)	0.420037245	-0.069299042	0.516814733	0.5
C(8)	0.351033238	-0.051177944	0.651886753	0.5
C(9)	0.389530534	-0.211357111	0.470180046	0.5
C(10)	0.65990296	-0.106699038	0.609013563	0.5
O(11)	0.635753996	0.183014561	0.609990717	0.5
H(12)	0.363628813	0.208151568	0.552073059	0.5
H(13)	0.457841919	0.24742171	0.405122216	0.5
H(14)	0.279375452	0.042448087	0.384107838	0.5
H(15)	0.439838811	-0.070566251	0.23244539	0.5
H(16)	0.496890658	0.096782484	0.232986689	0.5
H(17)	0.637059163	-0.138070415	0.338705214	0.5
H(18)	0.693508819	0.030167831	0.347275664	0.5
H(19)	0.241484123	-0.054458286	0.639759881	0.5
H(20)	0.379280999	-0.131618359	0.721733518	0.5
H(21)	0.37535298	0.042764197	0.703520113	0.5
H(22)	0.763889071	-0.071469056	0.599049849	0.5
H(23)	0.629620319	-0.094360632	0.714236037	0.5
H(24)	0.658830821	-0.214404	0.585786225	0.5
H(25)	0.280967122	-0.2244008	0.455965372	0.5
H(26)	0.437520358	-0.240259516	0.375758057	0.5
H(27)	0.422576547	-0.285362043	0.544864974	0.5
C(30)	0.486932036	-0.064168779	0.539487176	0.5
C(31)	0.416652525	0.057582513	0.595645331	0.5
C(32)	0.423893335	0.16477413	0.490326337	0.5
C(33)	0.498961465	0.089029795	0.380868686	0.5
C(34)	0.400419261	-0.012651634	0.32263899	0.5
C(35)	0.389680925	-0.116846619	0.433926207	0.5
C(36)	0.598679375	0.001795642	0.458276837	0.5
C(37)	0.698908606	0.080869979	0.542145577	0.5
C(38)	0.679602447	-0.092787192	0.369993108	0.5
C(39)	0.527722912	-0.165497135	0.643786835	0.5
O(40)	0.36467062	0.067834609	0.70276478	0.5
H(41)	0.480114355	0.251996494	0.527258614	0.5
H(42)	0.323521266	0.198026027	0.459589867	0.5
H(43)	0.54408899	0.155061676	0.30527148	0.5
H(44)	0.439317894	-0.056527815	0.229254066	0.5
H(45)	0.303064734	0.032787508	0.29796221	0.5
H(46)	0.419406175	-0.216910021	0.398441001	0.5
H(47)	0.287176813	-0.125278157	0.473818386	0.5
H(48)	0.759494805	0.146636808	0.477642792	0.5
H(49)	0.767992349	0.0133029	0.595153572	0.5
H(50)	0.65378309	0.144039839	0.619955728	0.5
H(51)	0.439312516	-0.207134211	0.694826745	0.5
H(52)	0.593086671	-0.120311163	0.720127615	0.5
H(53)	0.582274498	-0.249447711	0.597785066	0.5
H(54)	0.744416077	-0.035299227	0.30179308	0.5
H(55)	0.61964012	-0.160158686	0.307398445	0.5
H(56)	0.744504342	-0.157764449	0.430907132	0.5
C(1)	0.068151183	0.469324204	0.516199908	0.5
C(2)	0.059200798	0.617523087	0.545723257	0.5
C(3)	-0.065248872	0.668228697	0.478048948	0.5
C(4)	-0.11464738	0.538783249	0.413563314	0.5
C(5)	-0.019605007	0.508822784	0.29734968	0.5
C(6)	0.107901808	0.463958236	0.368664919	0.5
C(7)	-0.079962755	0.430700958	0.516814733	0.5
C(8)	-0.148966762	0.448822056	0.651886753	0.5
C(9)	-0.110469466	0.288642889	0.470180046	0.5
C(10)	0.15990296	0.393300962	0.609013563	0.5
O(11)	0.135753996	0.683014561	0.609990717	0.5
H(12)	-0.136371187	0.708151568	0.552073059	0.5
H(13)	-0.042158081	0.74742171	0.405122216	0.5
H(14)	-0.220624548	0.542448087	0.384107838	0.5
H(15)	-0.060161189	0.429433749	0.23244539	0.5
H(16)	-0.003109342	0.596782484	0.232986689	0.5
H(17)	0.137059163	0.361929585	0.338705214	0.5
H(18)	0.193508819	0.530167831	0.347275664	0.5
H(19)	-0.258515877	0.445541714	0.639759881	0.5
H(20)	-0.120719001	0.368381641	0.721733518	0.5
H(21)	-0.12464702	0.542764197	0.703520113	0.5
H(22)	0.263889071	0.428530944	0.599049849	0.5
H(23)	0.129620319	0.405639368	0.714236037	0.5
H(24)	0.158830821	0.285596	0.585786225	0.5
H(25)	-0.219032878	0.2755992	0.455965372	0.5
H(26)	-0.062479642	0.259740484	0.375758057	0.5
H(27)	-0.077423453	0.214637957	0.544864974	0.5
C(30)	-0.013067964	0.435831221	0.539487176	0.5
C(31)	-0.083347475	0.557582513	0.595645331	0.5
C(32)	-0.076106665	0.66477413	0.490326337	0.5
C(33)	-0.001038535	0.589029795	0.380868686	0.5
C(34)	-0.099580739	0.487348366	0.32263899	0.5
C(35)	-0.110319075	0.383153381	0.433926207	0.5
C(36)	0.098679375	0.501795642	0.458276837	0.5
C(37)	0.198908606	0.580869979	0.542145577	0.5
C(38)	0.179602447	0.407212808	0.369993108	0.5
C(39)	0.027722912	0.334502865	0.643786835	0.5
O(40)	-0.13532938	0.567834609	0.70276478	0.5
H(41)	-0.019885645	0.751996494	0.527258614	0.5
H(42)	-0.176478734	0.698026027	0.459589867	0.5
H(43)	0.04408899	0.655061676	0.30527148	0.5
H(44)	-0.060682106	0.443472185	0.229254066	0.5
H(45)	-0.196935266	0.532787508	0.29796221	0.5
H(46)	-0.080593825	0.283089979	0.398441001	0.5
H(47)	-0.212823187	0.374721843	0.473818386	0.5
H(48)	0.259494805	0.646636808	0.477642792	0.5
H(49)	0.267992349	0.5133029	0.595153572	0.5
H(50)	0.15378309	0.644039839	0.619955728	0.5
H(51)	-0.060687484	0.292865789	0.694826745	0.5
H(52)	0.093086671	0.379688837	0.720127615	0.5
H(53)	0.082274498	0.250552289	0.597785066	0.5
H(54)	0.244416077	0.464700773	0.30179308	0.5
H(55)	0.11964012	0.339841314	0.307398445	0.5
H(56)	0.244504342	0.342235551	0.430907132	0.5
C(1)	1.068151183	0.469324204	0.516199908	0.5
C(2)	1.059200798	0.617523087	0.545723257	0.5
C(3)	0.934751128	0.668228697	0.478048948	0.5
C(4)	0.88535262	0.538783249	0.413563314	0.5
C(5)	0.980394993	0.508822784	0.29734968	0.5
C(6)	1.107901808	0.463958236	0.368664919	0.5
C(7)	0.920037245	0.430700958	0.516814733	0.5
C(8)	0.851033238	0.448822056	0.651886753	0.5
C(9)	0.889530534	0.288642889	0.470180046	0.5
C(10)	1.15990296	0.393300962	0.609013563	0.5
O(11)	1.135753996	0.683014561	0.609990717	0.5
H(12)	0.863628813	0.708151568	0.552073059	0.5
H(13)	0.957841919	0.74742171	0.405122216	0.5
H(14)	0.779375452	0.542448087	0.384107838	0.5
H(15)	0.939838811	0.429433749	0.23244539	0.5
H(16)	0.996890658	0.596782484	0.232986689	0.5
H(17)	1.137059163	0.361929585	0.338705214	0.5
H(18)	1.193508819	0.530167831	0.347275664	0.5
H(19)	0.741484123	0.445541714	0.639759881	0.5
H(20)	0.879280999	0.368381641	0.721733518	0.5
H(21)	0.87535298	0.542764197	0.703520113	0.5
H(22)	1.263889071	0.428530944	0.599049849	0.5
H(23)	1.129620319	0.405639368	0.714236037	0.5
H(24)	1.158830821	0.285596	0.585786225	0.5
H(25)	0.780967122	0.2755992	0.455965372	0.5
H(26)	0.937520358	0.259740484	0.375758057	0.5
H(27)	0.922576547	0.214637957	0.544864974	0.5
C(30)	0.986932036	0.435831221	0.539487176	0.5
C(31)	0.916652525	0.557582513	0.595645331	0.5
C(32)	0.923893335	0.66477413	0.490326337	0.5
C(33)	0.998961465	0.589029795	0.380868686	0.5
C(34)	0.900419261	0.487348366	0.32263899	0.5
C(35)	0.889680925	0.383153381	0.433926207	0.5
C(36)	1.098679375	0.501795642	0.458276837	0.5
C(37)	1.198908606	0.580869979	0.542145577	0.5
C(38)	1.179602447	0.407212808	0.369993108	0.5
C(39)	1.027722912	0.334502865	0.643786835	0.5
O(40)	0.86467062	0.567834609	0.70276478	0.5
H(41)	0.980114355	0.751996494	0.527258614	0.5
H(42)	0.823521266	0.698026027	0.459589867	0.5
H(43)	1.04408899	0.655061676	0.30527148	0.5
H(44)	0.939317894	0.443472185	0.229254066	0.5
H(45)	0.803064734	0.532787508	0.29796221	0.5
H(46)	0.919406175	0.283089979	0.398441001	0.5
H(47)	0.787176813	0.374721843	0.473818386	0.5
H(48)	1.259494805	0.646636808	0.477642792	0.5
H(49)	1.267992349	0.5133029	0.595153572	0.5
H(50)	1.15378309	0.644039839	0.619955728	0.5
H(51)	0.939312516	0.292865789	0.694826745	0.5
H(52)	1.093086671	0.379688837	0.720127615	0.5
H(53)	1.082274498	0.250552289	0.597785066	0.5
H(54)	1.244416077	0.464700773	0.30179308	0.5
H(55)	1.11964012	0.339841314	0.307398445	0.5
H(56)	1.244504342	0.342235551	0.430907132	0.5
C(1)	0.568151183	0.969324204	0.516199908	0.5
C(2)	0.559200798	1.117523087	0.545723257	0.5
C(3)	0.434751128	1.168228697	0.478048948	0.5
C(4)	0.38535262	1.038783249	0.413563314	0.5
C(5)	0.480394993	1.008822784	0.29734968	0.5
C(6)	0.607901808	0.963958236	0.368664919	0.5
C(7)	0.420037245	0.930700958	0.516814733	0.5
C(8)	0.351033238	0.948822056	0.651886753	0.5
C(9)	0.389530534	0.788642889	0.470180046	0.5
C(10)	0.65990296	0.893300962	0.609013563	0.5
O(11)	0.635753996	1.183014561	0.609990717	0.5
H(12)	0.363628813	1.208151568	0.552073059	0.5
H(13)	0.457841919	1.24742171	0.405122216	0.5
H(14)	0.279375452	1.042448087	0.384107838	0.5
H(15)	0.439838811	0.929433749	0.23244539	0.5
H(16)	0.496890658	1.096782484	0.232986689	0.5
H(17)	0.637059163	0.861929585	0.338705214	0.5
H(18)	0.693508819	1.030167831	0.347275664	0.5
H(19)	0.241484123	0.945541714	0.639759881	0.5
H(20)	0.379280999	0.868381641	0.721733518	0.5
H(21)	0.37535298	1.042764197	0.703520113	0.5
H(22)	0.763889071	0.928530944	0.599049849	0.5
H(23)	0.629620319	0.905639368	0.714236037	0.5
H(24)	0.658830821	0.785596	0.585786225	0.5
H(25)	0.280967122	0.7755992	0.455965372	0.5
H(26)	0.437520358	0.759740484	0.375758057	0.5
H(27)	0.422576547	0.714637957	0.544864974	0.5
C(30)	0.486932036	0.935831221	0.539487176	0.5
C(31)	0.416652525	1.057582513	0.595645331	0.5
C(32)	0.423893335	1.16477413	0.490326337	0.5
C(33)	0.498961465	1.089029795	0.380868686	0.5
C(34)	0.400419261	0.987348366	0.32263899	0.5
C(35)	0.389680925	0.883153381	0.433926207	0.5
C(36)	0.598679375	1.001795642	0.458276837	0.5
C(37)	0.698908606	1.080869979	0.542145577	0.5
C(38)	0.679602447	0.907212808	0.369993108	0.5
C(39)	0.527722912	0.834502865	0.643786835	0.5
O(40)	0.36467062	1.067834609	0.70276478	0.5
H(41)	0.480114355	1.251996494	0.527258614	0.5
H(42)	0.323521266	1.198026027	0.459589867	0.5
H(43)	0.54408899	1.155061676	0.30527148	0.5
H(44)	0.439317894	0.943472185	0.229254066	0.5
H(45)	0.303064734	1.032787508	0.29796221	0.5
H(46)	0.419406175	0.783089979	0.398441001	0.5
H(47)	0.287176813	0.874721843	0.473818386	0.5
H(48)	0.759494805	1.146636808	0.477642792	0.5
H(49)	0.767992349	1.0133029	0.595153572	0.5
H(50)	0.65378309	1.144039839	0.619955728	0.5
H(51)	0.439312516	0.792865789	0.694826745	0.5
H(52)	0.593086671	0.879688837	0.720127615	0.5
H(53)	0.582274498	0.750552289	0.597785066	0.5
H(54)	0.744416077	0.964700773	0.30179308	0.5
H(55)	0.61964012	0.839841314	0.307398445	0.5
H(56)	0.744504342	0.842235551	0.430907132	0.5
C(1)	0.068151183	-0.030675796	1.016199908	0.5
C(2)	0.059200798	0.117523087	1.045723257	0.5
C(3)	-0.065248872	0.168228697	0.978048948	0.5
C(4)	-0.11464738	0.038783249	0.913563314	0.5
C(5)	-0.019605007	0.008822784	0.79734968	0.5
C(6)	0.107901808	-0.036041764	0.868664919	0.5
C(7)	-0.079962755	-0.069299042	1.016814733	0.5
C(8)	-0.148966762	-0.051177944	1.151886753	0.5
C(9)	-0.110469466	-0.211357111	0.970180046	0.5
C(10)	0.15990296	-0.106699038	1.109013563	0.5
O(11)	0.135753996	0.183014561	1.109990717	0.5
H(12)	-0.136371187	0.208151568	1.052073059	0.5
H(13)	-0.042158081	0.24742171	0.905122216	0.5
H(14)	-0.220624548	0.042448087	0.884107838	0.5
H(15)	-0.060161189	-0.070566251	0.73244539	0.5
H(16)	-0.003109342	0.096782484	0.732986689	0.5
H(17)	0.137059163	-0.138070415	0.838705214	0.5
H(18)	0.193508819	0.030167831	0.847275664	0.5
H(19)	-0.258515877	-0.054458286	1.139759881	0.5
H(20)	-0.120719001	-0.131618359	1.221733518	0.5
H(21)	-0.12464702	0.042764197	1.203520113	0.5
H(22)	0.263889071	-0.071469056	1.099049849	0.5
H(23)	0.129620319	-0.094360632	1.214236037	0.5
H(24)	0.158830821	-0.214404	1.085786225	0.5
H(25)	-0.219032878	-0.2244008	0.955965372	0.5
H(26)	-0.062479642	-0.240259516	0.875758057	0.5
H(27)	-0.077423453	-0.285362043	1.044864974	0.5
C(30)	-0.013067964	-0.064168779	1.039487176	0.5
C(31)	-0.083347475	0.057582513	1.095645331	0.5
C(32)	-0.076106665	0.16477413	0.990326337	0.5
C(33)	-0.001038535	0.089029795	0.880868686	0.5
C(34)	-0.099580739	-0.012651634	0.82263899	0.5
C(35)	-0.110319075	-0.116846619	0.933926207	0.5
C(36)	0.098679375	0.001795642	0.958276837	0.5
C(37)	0.198908606	0.080869979	1.042145577	0.5
C(38)	0.179602447	-0.092787192	0.869993108	0.5
C(39)	0.027722912	-0.165497135	1.143786835	0.5
O(40)	-0.13532938	0.067834609	1.20276478	0.5
H(41)	-0.019885645	0.251996494	1.027258614	0.5
H(42)	-0.176478734	0.198026027	0.959589867	0.5
H(43)	0.04408899	0.155061676	0.80527148	0.5
H(44)	-0.060682106	-0.056527815	0.729254066	0.5
H(45)	-0.196935266	0.032787508	0.79796221	0.5
H(46)	-0.080593825	-0.216910021	0.898441001	0.5
H(47)	-0.212823187	-0.125278157	0.973818386	0.5
H(48)	0.259494805	0.146636808	0.977642792	0.5
H(49)	0.267992349	0.0133029	1.095153572	0.5
H(50)	0.15378309	0.144039839	1.119955728	0.5
H(51)	-0.060687484	-0.207134211	1.194826745	0.5
H(52)	0.093086671	-0.120311163	1.220127615	0.5
H(53)	0.082274498	-0.249447711	1.097785066	0.5
H(54)	0.244416077	-0.035299227	0.80179308	0.5
H(55)	0.11964012	-0.160158686	0.807398445	0.5
H(56)	0.244504342	-0.157764449	0.930907132	0.5
C(1)	0.568151183	0.469324204	1.016199908	0.5
C(2)	0.559200798	0.617523087	1.045723257	0.5
C(3)	0.434751128	0.668228697	0.978048948	0.5
C(4)	0.38535262	0.538783249	0.913563314	0.5
C(5)	0.480394993	0.508822784	0.79734968	0.5
C(6)	0.607901808	0.463958236	0.868664919	0.5
C(7)	0.420037245	0.430700958	1.016814733	0.5
C(8)	0.351033238	0.448822056	1.151886753	0.5
C(9)	0.389530534	0.288642889	0.970180046	0.5
C(10)	0.65990296	0.393300962	1.109013563	0.5
O(11)	0.635753996	0.683014561	1.109990717	0.5
H(12)	0.363628813	0.708151568	1.052073059	0.5
H(13)	0.457841919	0.74742171	0.905122216	0.5
H(14)	0.279375452	0.542448087	0.884107838	0.5
H(15)	0.439838811	0.429433749	0.73244539	0.5
H(16)	0.496890658	0.596782484	0.732986689	0.5
H(17)	0.637059163	0.361929585	0.838705214	0.5
H(18)	0.693508819	0.530167831	0.847275664	0.5
H(19)	0.241484123	0.445541714	1.139759881	0.5
H(20)	0.379280999	0.368381641	1.221733518	0.5
H(21)	0.37535298	0.542764197	1.203520113	0.5
H(22)	0.763889071	0.428530944	1.099049849	0.5
H(23)	0.629620319	0.405639368	1.214236037	0.5
H(24)	0.658830821	0.285596	1.085786225	0.5
H(25)	0.280967122	0.2755992	0.955965372	0.5
H(26)	0.437520358	0.259740484	0.875758057	0.5
H(27)	0.422576547	0.214637957	1.044864974	0.5
C(30)	0.486932036	0.435831221	1.039487176	0.5
C(31)	0.416652525	0.557582513	1.095645331	0.5
C(32)	0.423893335	0.66477413	0.990326337	0.5
C(33)	0.498961465	0.589029795	0.880868686	0.5
C(34)	0.400419261	0.487348366	0.82263899	0.5
C(35)	0.389680925	0.383153381	0.933926207	0.5
C(36)	0.598679375	0.501795642	0.958276837	0.5
C(37)	0.698908606	0.580869979	1.042145577	0.5
C(38)	0.679602447	0.407212808	0.869993108	0.5
C(39)	0.527722912	0.334502865	1.143786835	0.5
O(40)	0.36467062	0.567834609	1.20276478	0.5
H(41)	0.480114355	0.751996494	1.027258614	0.5
H(42)	0.323521266	0.698026027	0.959589867	0.5
H(43)	0.54408899	0.655061676	0.80527148	0.5
H(44)	0.439317894	0.443472185	0.729254066	0.5
H(45)	0.303064734	0.532787508	0.79796221	0.5
H(46)	0.419406175	0.283089979	0.898441001	0.5
H(47)	0.287176813	0.374721843	0.973818386	0.5
H(48)	0.759494805	0.646636808	0.977642792	0.5
H(49)	0.767992349	0.5133029	1.095153572	0.5
H(50)	0.65378309	0.644039839	1.119955728	0.5
H(51)	0.439312516	0.292865789	1.194826745	0.5
H(52)	0.593086671	0.379688837	1.220127615	0.5
H(53)	0.582274498	0.250552289	1.097785066	0.5
H(54)	0.744416077	0.464700773	0.80179308	0.5
H(55)	0.61964012	0.339841314	0.807398445	0.5
H(56)	0.744504342	0.342235551	0.930907132	0.5
C(1)	1.068151183	-0.030675796	1.016199908	0.5
C(2)	1.059200798	0.117523087	1.045723257	0.5
C(3)	0.934751128	0.168228697	0.978048948	0.5
C(4)	0.88535262	0.038783249	0.913563314	0.5
C(5)	0.980394993	0.008822784	0.79734968	0.5
C(6)	1.107901808	-0.036041764	0.868664919	0.5
C(7)	0.920037245	-0.069299042	1.016814733	0.5
C(8)	0.851033238	-0.051177944	1.151886753	0.5
C(9)	0.889530534	-0.211357111	0.970180046	0.5
C(10)	1.15990296	-0.106699038	1.109013563	0.5
O(11)	1.135753996	0.183014561	1.109990717	0.5
H(12)	0.863628813	0.208151568	1.052073059	0.5
H(13)	0.957841919	0.24742171	0.905122216	0.5
H(14)	0.779375452	0.042448087	0.884107838	0.5
H(15)	0.939838811	-0.070566251	0.73244539	0.5
H(16)	0.996890658	0.096782484	0.732986689	0.5
H(17)	1.137059163	-0.138070415	0.838705214	0.5
H(18)	1.193508819	0.030167831	0.847275664	0.5
H(19)	0.741484123	-0.054458286	1.139759881	0.5
H(20)	0.879280999	-0.131618359	1.221733518	0.5
H(21)	0.87535298	0.042764197	1.203520113	0.5
H(22)	1.263889071	-0.071469056	1.099049849	0.5
H(23)	1.129620319	-0.094360632	1.214236037	0.5
H(24)	1.158830821	-0.214404	1.085786225	0.5
H(25)	0.780967122	-0.2244008	0.955965372	0.5
H(26)	0.937520358	-0.240259516	0.875758057	0.5
H(27)	0.922576547	-0.285362043	1.044864974	0.5
C(30)	0.986932036	-0.064168779	1.039487176	0.5
C(31)	0.916652525	0.057582513	1.095645331	0.5
C(32)	0.923893335	0.16477413	0.990326337	0.5
C(33)	0.998961465	0.089029795	0.880868686	0.5
C(34)	0.900419261	-0.012651634	0.82263899	0.5
C(35)	0.889680925	-0.116846619	0.933926207	0.5
C(36)	1.098679375	0.001795642	0.958276837	0.5
C(37)	1.198908606	0.080869979	1.042145577	0.5
C(38)	1.179602447	-0.092787192	0.869993108	0.5
C(39)	1.027722912	-0.165497135	1.143786835	0.5
O(40)	0.86467062	0.067834609	1.20276478	0.5
H(41)	0.980114355	0.251996494	1.027258614	0.5
H(42)	0.823521266	0.198026027	0.959589867	0.5
H(43)	1.04408899	0.155061676	0.80527148	0.5
H(44)	0.939317894	-0.056527815	0.729254066	0.5
H(45)	0.803064734	0.032787508	0.79796221	0.5
H(46)	0.919406175	-0.216910021	0.898441001	0.5
H(47)	0.787176813	-0.125278157	0.973818386	0.5
H(48)	1.259494805	0.146636808	0.977642792	0.5
H(49)	1.267992349	0.0133029	1.095153572	0.5
H(50)	1.15378309	0.144039839	1.119955728	0.5
H(51)	0.939312516	-0.207134211	1.194826745	0.5
H(52)	1.093086671	-0.120311163	1.220127615	0.5
H(53)	1.082274498	-0.249447711	1.097785066	0.5
H(54)	1.244416077	-0.035299227	0.80179308	0.5
H(55)	1.11964012	-0.160158686	0.807398445	0.5
H(56)	1.244504342	-0.157764449	0.930907132	0.5
C(1)	0.068151183	0.969324204	1.016199908	0.5
C(2)	0.059200798	1.117523087	1.045723257	0.5
C(3)	-0.065248872	1.168228697	0.978048948	0.5
C(4)	-0.11464738	1.038783249	0.913563314	0.5
C(5)	-0.019605007	1.008822784	0.79734968	0.5
C(6)	0.107901808	0.963958236	0.868664919	0.5
C(7)	-0.079962755	0.930700958	1.016814733	0.5
C(8)	-0.148966762	0.948822056	1.151886753	0.5
C(9)	-0.110469466	0.788642889	0.970180046	0.5
C(10)	0.15990296	0.893300962	1.109013563	0.5
O(11)	0.135753996	1.183014561	1.109990717	0.5
H(12)	-0.136371187	1.208151568	1.052073059	0.5
H(13)	-0.042158081	1.24742171	0.905122216	0.5
H(14)	-0.220624548	1.042448087	0.884107838	0.5
H(15)	-0.060161189	0.929433749	0.73244539	0.5
H(16)	-0.003109342	1.096782484	0.732986689	0.5
H(17)	0.137059163	0.861929585	0.838705214	0.5
H(18)	0.193508819	1.030167831	0.847275664	0.5
H(19)	-0.258515877	0.945541714	1.139759881	0.5
H(20)	-0.120719001	0.868381641	1.221733518	0.5
H(21)	-0.12464702	1.042764197	1.203520113	0.5
H(22)	0.263889071	0.928530944	1.099049849	0.5
H(23)	0.129620319	0.905639368	1.214236037	0.5
H(24)	0.158830821	0.785596	1.085786225	0.5
H(25)	-0.219032878	0.7755992	0.955965372	0.5
H(26)	-0.062479642	0.759740484	0.875758057	0.5
H(27)	-0.077423453	0.714637957	1.044864974	0.5
C(30)	-0.013067964	0.935831221	1.039487176	0.5
C(31)	-0.083347475	1.057582513	1.095645331	0.5
C(32)	-0.076106665	1.16477413	0.990326337	0.5
C(33)	-0.001038535	1.089029795	0.880868686	0.5
C(34)	-0.099580739	0.987348366	0.82263899	0.5
C(35)	-0.110319075	0.883153381	0.933926207	0.5
C(36)	0.098679375	1.001795642	0.958276837	0.5
C(37)	0.198908606	1.080869979	1.042145577	0.5
C(38)	0.179602447	0.907212808	0.869993108	0.5
C(39)	0.027722912	0.834502865	1.143786835	0.5
O(40)	-0.13532938	1.067834609	1.20276478	0.5
H(41)	-0.019885645	1.251996494	1.027258614	0.5
H(42)	-0.176478734	1.198026027	0.959589867	0.5
H(43)	0.04408899	1.155061676	0.80527148	0.5
H(44)	-0.060682106	0.943472185	0.729254066	0.5
H(45)	-0.196935266	1.032787508	0.79796221	0.5
H(46)	-0.080593825	0.783089979	0.898441001	0.5
H(47)	-0.212823187	0.874721843	0.973818386	0.5
H(48)	0.259494805	1.146636808	0.977642792	0.5
H(49)	0.267992349	1.0133029	1.095153572	0.5
H(50)	0.15378309	1.144039839	1.119955728	0.5
H(51)	-0.060687484	0.792865789	1.194826745	0.5
H(52)	0.093086671	0.879688837	1.220127615	0.5
H(53)	0.082274498	0.750552289	1.097785066	0.5
H(54)	0.244416077	0.964700773	0.80179308	0.5
H(55)	0.11964012	0.839841314	0.807398445	0.5
H(56)	0.244504342	0.842235551	0.930907132	0.5
C(1)	1.068151183	0.969324204	1.016199908	0.5
C(2)	1.059200798	1.117523087	1.045723257	0.5
C(3)	0.934751128	1.168228697	0.978048948	0.5
C(4)	0.88535262	1.038783249	0.913563314	0.5
C(5)	0.980394993	1.008822784	0.79734968	0.5
C(6)	1.107901808	0.963958236	0.868664919	0.5
C(7)	0.920037245	0.930700958	1.016814733	0.5
C(8)	0.851033238	0.948822056	1.151886753	0.5
C(9)	0.889530534	0.788642889	0.970180046	0.5
C(10)	1.15990296	0.893300962	1.109013563	0.5
O(11)	1.135753996	1.183014561	1.109990717	0.5
H(12)	0.863628813	1.208151568	1.052073059	0.5
H(13)	0.957841919	1.24742171	0.905122216	0.5
H(14)	0.779375452	1.042448087	0.884107838	0.5
H(15)	0.939838811	0.929433749	0.73244539	0.5
H(16)	0.996890658	1.096782484	0.732986689	0.5
H(17)	1.137059163	0.861929585	0.838705214	0.5
H(18)	1.193508819	1.030167831	0.847275664	0.5
H(19)	0.741484123	0.945541714	1.139759881	0.5
H(20)	0.879280999	0.868381641	1.221733518	0.5
H(21)	0.87535298	1.042764197	1.203520113	0.5
H(22)	1.263889071	0.928530944	1.099049849	0.5
H(23)	1.129620319	0.905639368	1.214236037	0.5
H(24)	1.158830821	0.785596	1.085786225	0.5
H(25)	0.780967122	0.7755992	0.955965372	0.5
H(26)	0.937520358	0.759740484	0.875758057	0.5
H(27)	0.922576547	0.714637957	1.044864974	0.5
C(30)	0.986932036	0.935831221	1.039487176	0.5
C(31)	0.916652525	1.057582513	1.095645331	0.5
C(32)	0.923893335	1.16477413	0.990326337	0.5
C(33)	0.998961465	1.089029795	0.880868686	0.5
C(34)	0.900419261	0.987348366	0.82263899	0.5
C(35)	0.889680925	0.883153381	0.933926207	0.5
C(36)	1.098679375	1.001795642	0.958276837	0.5
C(37)	1.198908606	1.080869979	1.042145577	0.5
C(38)	1.179602447	0.907212808	0.869993108	0.5
C(39)	1.027722912	0.834502865	1.143786835	0.5
O(40)	0.86467062	1.067834609	1.20276478	0.5
H(41)	0.980114355	1.251996494	1.027258614	0.5
H(42)	0.823521266	1.198026027	0.959589867	0.5
H(43)	1.04408899	1.155061676	0.80527148	0.5
H(44)	0.939317894	0.943472185	0.729254066	0.5
H(45)	0.803064734	1.032787508	0.79796221	0.5
H(46)	0.919406175	0.783089979	0.898441001	0.5
H(47)	0.787176813	0.874721843	0.973818386	0.5
H(48)	1.259494805	1.146636808	0.977642792	0.5
H(49)	1.267992349	1.0133029	1.095153572	0.5
H(50)	1.15378309	1.144039839	1.119955728	0.5
H(51)	0.939312516	0.792865789	1.194826745	0.5
H(52)	1.093086671	0.879688837	1.220127615	0.5
H(53)	1.082274498	0.750552289	1.097785066	0.5
H(54)	1.244416077	0.964700773	0.80179308	0.5
H(55)	1.11964012	0.839841314	0.807398445	0.5
H(56)	1.244504342	0.842235551	0.930907132	0.5
#END
