# Supplementary material for: A New Look at the Structure and Thermal Behavior of Polyvinylidene Fluoride–Camphor Mixtures
Source: Polymers (Basel). 2022 Nov 30;14(23):5214. doi: 10.3390/polym14235214 (PMC9735715; doi:10.3390/polym14235214)
Supplement: Supplementary file 1 [file polymers-14-05214-s001.zip › DL_Camphor_fcc_Euler_angles_09.cif]

#######################################################################
#
#                 Cambridge Crystallographic Data Centre
#                                CCDC 
#
#######################################################################
#
# If this CIF has been generated from an entry in the Cambridge 
# Structural Database, then it will include bibliographic, chemical, 
# crystal, experimental, refinement or atomic coordinate data resulting 
# from the CCDC's data processing and validation procedures.
#
#######################################################################

data_3D\Atomistic\(2)
_symmetry_cell_setting           triclinic
_symmetry_space_group_name_H-M   'P 1'
_symmetry_Int_Tables_number      1
_space_group_name_Hall           'P 1'
loop_
_symmetry_equiv_pos_site_id
_symmetry_equiv_pos_as_xyz
1 x,y,z
_cell_length_a                   10.1
_cell_length_b                   10.1
_cell_length_c                   10.1 
_cell_angle_alpha                90.0000
_cell_angle_beta                 90.0000
_cell_angle_gamma                90.0000
loop_
_atom_site_label
_atom_site_fract_x
_atom_site_fract_y
_atom_site_fract_z
_atom_site_occupancy
C(1)	0.671510277	0.01105586	-0.010383055	0.5
C(2)	2.021658493	-0.076628939	0.108514623	0.5
C(3)	3.265177276	-0.060593556	0.135244836	0.5
C(4)	2.115309992	0.039519155	0.025485271	0.5
C(5)	4.154905481	0.174015496	0.067861122	0.5
C(6)	3.148053455	0.15296914	0.046113134	0.5
C(7)	1.117802175	-0.002741438	-0.092967972	0.5
C(8)	4.803947481	-0.144304149	-0.143567796	0.5
C(9)	5.829286886	0.090129418	-0.213629116	0.5
C(10)	5.187169291	-0.023658758	-0.078434589	0.5
O(11)	6.648215399	-0.145586385	0.170428595	0.5
H(12)	6.435758658	-0.156688251	0.123302644	0.5
H(13)	7.220431676	-0.022650638	0.236900935	0.5
H(14)	6.27031738	0.04383074	0.003959683	0.5
H(15)	8.058952328	0.256114614	0.005520472	0.5
H(16)	8.123715857	0.199492351	0.17234622	0.5
H(17)	6.624223914	0.226423816	-0.025115557	0.5
H(18)	6.41805051	0.162141498	0.139672791	0.5
H(19)	8.927846382	-0.153405192	-0.178093529	0.5
H(20)	8.254442497	-0.169020863	-0.228643049	0.5
H(21)	5.93329836	-0.223524184	-0.069242104	0.5
H(22)	8.916050424	-0.008700128	-0.010132508	0.5
H(23)	7.510434531	-0.128665635	-0.111804493	0.5
H(24)	8.235138356	0.040180715	-0.16672583	0.5
H(25)	10.06345542	0.087009761	-0.255812373	0.5
H(26)	7.820461303	0.195561447	-0.192740989	0.5
H(27)	9.130378204	0.059429574	-0.293021452	0.5
C(30)	0.612224654	-0.039028699	0.063856857	0.5
C(31)	1.994915989	-0.124250339	-0.061254499	0.5
C(32)	3.386996777	-0.029958768	-0.178468714	0.5
C(33)	2.27697331	0.103751058	-0.1045618	0.5
C(34)	4.397675906	0.116859574	-0.044726342	0.5
C(35)	3.23799408	0.015574689	0.069694115	0.5
C(36)	1.102706254	0.080338666	0.018161571	0.5
C(37)	4.670885431	0.045654237	-0.015506318	0.5
C(38)	5.820425588	0.198172867	0.115051904	0.5
C(39)	4.952291582	-0.11175026	0.188405969	0.5
O(40)	6.544766192	-0.24359653	-0.067207299	0.5
H(41)	6.520144745	-0.041775164	-0.239668953	0.5
H(42)	7.448878636	-0.04700098	-0.24241263	0.5
H(43)	6.510407109	0.189140703	-0.167499784	0.5
H(44)	8.358205369	0.21931	-0.008171058	0.5
H(45)	8.469917313	0.095256385	-0.118386921	0.5
H(46)	6.693205353	0.063839792	0.166677906	0.5
H(47)	6.524406145	-0.064549644	0.056475301	0.5
H(48)	8.853145976	0.127777035	-0.072135438	0.5
H(49)	7.995375279	0.030235712	0.07617081	0.5
H(50)	5.770747098	-0.046137918	-0.074641951	0.5
H(51)	8.663939387	-0.19465734	0.212351294	0.5
H(52)	7.17322639	-0.153637585	0.176114685	0.5
H(53)	7.982590774	-0.043790148	0.275113751	0.5
H(54)	10.10967093	0.285741882	0.066800453	0.5
H(55)	7.886413675	0.230788444	0.152134091	0.5
H(56)	8.992234599	0.173733417	0.204458509	0.5
C(1)	0.574953221	0.51105586	-0.010383055	0.5
C(2)	0.541947694	0.423371061	0.108514623	0.5
C(3)	0.394750706	0.439406444	0.135244836	0.5
C(4)	0.358903578	0.539519155	0.025485271	0.5
C(5)	0.418496469	0.674015496	0.067861122	0.5
C(6)	0.568298856	0.65296914	0.046113134	0.5
C(7)	0.446815647	0.497258562	-0.092967972	0.5
C(8)	0.41972258	0.355695851	-0.143567796	0.5
C(9)	0.436724017	0.590129418	-0.213629116	0.5
C(10)	0.705245893	0.476341242	-0.078434589	0.5
O(11)	0.617388814	0.354413615	0.170428595	0.5
H(12)	0.342262783	0.343311749	0.123302644	0.5
H(13)	0.376058499	0.477349362	0.236900935	0.5
H(14)	0.251059824	0.54383074	0.003959683	0.5
H(15)	0.379338229	0.756114614	0.005520472	0.5
H(16)	0.394301334	0.699492351	0.17234622	0.5
H(17)	0.609389789	0.726423816	-0.025115557	0.5
H(18)	0.626024324	0.662141498	0.139672791	0.5
H(19)	0.315396288	0.346594808	-0.178093529	0.5
H(20)	0.485285163	0.330979137	-0.228643049	0.5
H(21)	0.436529039	0.276475816	-0.069242104	0.5
H(22)	0.790478537	0.491299872	-0.010132508	0.5
H(23)	0.706270079	0.371334365	-0.111804493	0.5
H(24)	0.721683533	0.540180715	-0.16672583	0.5
H(25)	0.334895486	0.587009761	-0.255812373	0.5
H(26)	0.459121732	0.695561447	-0.192740989	0.5
H(27)	0.506731046	0.559429574	-0.293021452	0.5
C(30)	0.515706796	0.460971301	0.063856857	0.5
C(31)	0.514843058	0.375749661	-0.061254499	0.5
C(32)	0.516961967	0.470041232	-0.178468714	0.5
C(33)	0.520547528	0.603751058	-0.1045618	0.5
C(34)	0.660862394	0.616859574	-0.044726342	0.5
C(35)	0.658396137	0.515574689	0.069694115	0.5
C(36)	0.431461531	0.580338666	0.018161571	0.5
C(37)	0.286561294	0.545654237	-0.015506318	0.5
C(38)	0.427481949	0.698172867	0.115051904	0.5
C(39)	0.470886672	0.38824974	0.188405969	0.5
O(40)	0.513154504	0.25640347	-0.067207299	0.5
H(41)	0.426146547	0.458224836	-0.239668953	0.5
H(42)	0.604971684	0.45299902	-0.24241263	0.5
H(43)	0.491237819	0.689140703	-0.167499784	0.5
H(44)	0.678934151	0.71931	-0.008171058	0.5
H(45)	0.739976137	0.595256385	-0.118386921	0.5
H(46)	0.67889245	0.563839792	0.166677906	0.5
H(47)	0.733061551	0.435450356	0.056475301	0.5
H(48)	0.239597888	0.627777035	-0.072135438	0.5
H(49)	0.227355767	0.530235712	0.07617081	0.5
H(50)	0.27397796	0.453862082	-0.074641951	0.5
H(51)	0.539502663	0.30534266	0.212351294	0.5
H(52)	0.369711161	0.346362415	0.176114685	0.5
H(53)	0.469177616	0.456209852	0.275113751	0.5
H(54)	0.381002044	0.785741882	0.066800453	0.5
H(55)	0.52553105	0.730788444	0.152134091	0.5
H(56)	0.367866593	0.673733417	0.204458509	0.5
C(1)	1.074953221	0.01105586	-0.010383055	0.5
C(2)	1.041947694	-0.076628939	0.108514623	0.5
C(3)	0.894750706	-0.060593556	0.135244836	0.5
C(4)	0.858903578	0.039519155	0.025485271	0.5
C(5)	0.918496469	0.174015496	0.067861122	0.5
C(6)	1.068298856	0.15296914	0.046113134	0.5
C(7)	0.946815647	-0.002741438	-0.092967972	0.5
C(8)	0.91972258	-0.144304149	-0.143567796	0.5
C(9)	0.936724017	0.090129418	-0.213629116	0.5
C(10)	1.205245893	-0.023658758	-0.078434589	0.5
O(11)	1.117388814	-0.145586385	0.170428595	0.5
H(12)	0.842262783	-0.156688251	0.123302644	0.5
H(13)	0.876058499	-0.022650638	0.236900935	0.5
H(14)	0.751059824	0.04383074	0.003959683	0.5
H(15)	0.879338229	0.256114614	0.005520472	0.5
H(16)	0.894301334	0.199492351	0.17234622	0.5
H(17)	1.109389789	0.226423816	-0.025115557	0.5
H(18)	1.126024324	0.162141498	0.139672791	0.5
H(19)	0.815396288	-0.153405192	-0.178093529	0.5
H(20)	0.985285163	-0.169020863	-0.228643049	0.5
H(21)	0.936529039	-0.223524184	-0.069242104	0.5
H(22)	1.290478537	-0.008700128	-0.010132508	0.5
H(23)	1.206270079	-0.128665635	-0.111804493	0.5
H(24)	1.221683533	0.040180715	-0.16672583	0.5
H(25)	0.834895486	0.087009761	-0.255812373	0.5
H(26)	0.959121732	0.195561447	-0.192740989	0.5
H(27)	1.006731046	0.059429574	-0.293021452	0.5
C(30)	1.015706796	-0.039028699	0.063856857	0.5
C(31)	1.014843058	-0.124250339	-0.061254499	0.5
C(32)	1.016961967	-0.029958768	-0.178468714	0.5
C(33)	1.020547528	0.103751058	-0.1045618	0.5
C(34)	1.160862394	0.116859574	-0.044726342	0.5
C(35)	1.158396137	0.015574689	0.069694115	0.5
C(36)	0.931461531	0.080338666	0.018161571	0.5
C(37)	0.786561294	0.045654237	-0.015506318	0.5
C(38)	0.927481949	0.198172867	0.115051904	0.5
C(39)	0.970886672	-0.11175026	0.188405969	0.5
O(40)	1.013154504	-0.24359653	-0.067207299	0.5
H(41)	0.926146547	-0.041775164	-0.239668953	0.5
H(42)	1.104971684	-0.04700098	-0.24241263	0.5
H(43)	0.991237819	0.189140703	-0.167499784	0.5
H(44)	1.178934151	0.21931	-0.008171058	0.5
H(45)	1.239976137	0.095256385	-0.118386921	0.5
H(46)	1.17889245	0.063839792	0.166677906	0.5
H(47)	1.233061551	-0.064549644	0.056475301	0.5
H(48)	0.739597888	0.127777035	-0.072135438	0.5
H(49)	0.727355767	0.030235712	0.07617081	0.5
H(50)	0.77397796	-0.046137918	-0.074641951	0.5
H(51)	1.039502663	-0.19465734	0.212351294	0.5
H(52)	0.869711161	-0.153637585	0.176114685	0.5
H(53)	0.969177616	-0.043790148	0.275113751	0.5
H(54)	0.881002044	0.285741882	0.066800453	0.5
H(55)	1.02553105	0.230788444	0.152134091	0.5
H(56)	0.867866593	0.173733417	0.204458509	0.5
C(1)	0.074953221	1.01105586	-0.010383055	0.5
C(2)	0.041947694	0.923371061	0.108514623	0.5
C(3)	-0.105249294	0.939406444	0.135244836	0.5
C(4)	-0.141096422	1.039519155	0.025485271	0.5
C(5)	-0.081503531	1.174015496	0.067861122	0.5
C(6)	0.068298856	1.15296914	0.046113134	0.5
C(7)	-0.053184353	0.997258562	-0.092967972	0.5
C(8)	-0.08027742	0.855695851	-0.143567796	0.5
C(9)	-0.063275983	1.090129418	-0.213629116	0.5
C(10)	0.205245893	0.976341242	-0.078434589	0.5
O(11)	0.117388814	0.854413615	0.170428595	0.5
H(12)	-0.157737217	0.843311749	0.123302644	0.5
H(13)	-0.123941501	0.977349362	0.236900935	0.5
H(14)	-0.248940176	1.04383074	0.003959683	0.5
H(15)	-0.120661771	1.256114614	0.005520472	0.5
H(16)	-0.105698666	1.199492351	0.17234622	0.5
H(17)	0.109389789	1.226423816	-0.025115557	0.5
H(18)	0.126024324	1.162141498	0.139672791	0.5
H(19)	-0.184603712	0.846594808	-0.178093529	0.5
H(20)	-0.014714837	0.830979137	-0.228643049	0.5
H(21)	-0.063470961	0.776475816	-0.069242104	0.5
H(22)	0.290478537	0.991299872	-0.010132508	0.5
H(23)	0.206270079	0.871334365	-0.111804493	0.5
H(24)	0.221683533	1.040180715	-0.16672583	0.5
H(25)	-0.165104514	1.087009761	-0.255812373	0.5
H(26)	-0.040878268	1.195561447	-0.192740989	0.5
H(27)	0.006731046	1.059429574	-0.293021452	0.5
C(30)	0.015706796	0.960971301	0.063856857	0.5
C(31)	0.014843058	0.875749661	-0.061254499	0.5
C(32)	0.016961967	0.970041232	-0.178468714	0.5
C(33)	0.020547528	1.103751058	-0.1045618	0.5
C(34)	0.160862394	1.116859574	-0.044726342	0.5
C(35)	0.158396137	1.015574689	0.069694115	0.5
C(36)	-0.068538469	1.080338666	0.018161571	0.5
C(37)	-0.213438706	1.045654237	-0.015506318	0.5
C(38)	-0.072518051	1.198172867	0.115051904	0.5
C(39)	-0.029113328	0.88824974	0.188405969	0.5
O(40)	0.013154504	0.75640347	-0.067207299	0.5
H(41)	-0.073853453	0.958224836	-0.239668953	0.5
H(42)	0.104971684	0.95299902	-0.24241263	0.5
H(43)	-0.008762181	1.189140703	-0.167499784	0.5
H(44)	0.178934151	1.21931	-0.008171058	0.5
H(45)	0.239976137	1.095256385	-0.118386921	0.5
H(46)	0.17889245	1.063839792	0.166677906	0.5
H(47)	0.233061551	0.935450356	0.056475301	0.5
H(48)	-0.260402112	1.127777035	-0.072135438	0.5
H(49)	-0.272644233	1.030235712	0.07617081	0.5
H(50)	-0.22602204	0.953862082	-0.074641951	0.5
H(51)	0.039502663	0.80534266	0.212351294	0.5
H(52)	-0.130288839	0.846362415	0.176114685	0.5
H(53)	-0.030822384	0.956209852	0.275113751	0.5
H(54)	-0.118997956	1.285741882	0.066800453	0.5
H(55)	0.02553105	1.230788444	0.152134091	0.5
H(56)	-0.132133407	1.173733417	0.204458509	0.5
C(1)	1.074953221	1.01105586	-0.010383055	0.5
C(2)	1.041947694	0.923371061	0.108514623	0.5
C(3)	0.894750706	0.939406444	0.135244836	0.5
C(4)	0.858903578	1.039519155	0.025485271	0.5
C(5)	0.918496469	1.174015496	0.067861122	0.5
C(6)	1.068298856	1.15296914	0.046113134	0.5
C(7)	0.946815647	0.997258562	-0.092967972	0.5
C(8)	0.91972258	0.855695851	-0.143567796	0.5
C(9)	0.936724017	1.090129418	-0.213629116	0.5
C(10)	1.205245893	0.976341242	-0.078434589	0.5
O(11)	1.117388814	0.854413615	0.170428595	0.5
H(12)	0.842262783	0.843311749	0.123302644	0.5
H(13)	0.876058499	0.977349362	0.236900935	0.5
H(14)	0.751059824	1.04383074	0.003959683	0.5
H(15)	0.879338229	1.256114614	0.005520472	0.5
H(16)	0.894301334	1.199492351	0.17234622	0.5
H(17)	1.109389789	1.226423816	-0.025115557	0.5
H(18)	1.126024324	1.162141498	0.139672791	0.5
H(19)	0.815396288	0.846594808	-0.178093529	0.5
H(20)	0.985285163	0.830979137	-0.228643049	0.5
H(21)	0.936529039	0.776475816	-0.069242104	0.5
H(22)	1.290478537	0.991299872	-0.010132508	0.5
H(23)	1.206270079	0.871334365	-0.111804493	0.5
H(24)	1.221683533	1.040180715	-0.16672583	0.5
H(25)	0.834895486	1.087009761	-0.255812373	0.5
H(26)	0.959121732	1.195561447	-0.192740989	0.5
H(27)	1.006731046	1.059429574	-0.293021452	0.5
C(30)	1.015706796	0.960971301	0.063856857	0.5
C(31)	1.014843058	0.875749661	-0.061254499	0.5
C(32)	1.016961967	0.970041232	-0.178468714	0.5
C(33)	1.020547528	1.103751058	-0.1045618	0.5
C(34)	1.160862394	1.116859574	-0.044726342	0.5
C(35)	1.158396137	1.015574689	0.069694115	0.5
C(36)	0.931461531	1.080338666	0.018161571	0.5
C(37)	0.786561294	1.045654237	-0.015506318	0.5
C(38)	0.927481949	1.198172867	0.115051904	0.5
C(39)	0.970886672	0.88824974	0.188405969	0.5
O(40)	1.013154504	0.75640347	-0.067207299	0.5
H(41)	0.926146547	0.958224836	-0.239668953	0.5
H(42)	1.104971684	0.95299902	-0.24241263	0.5
H(43)	0.991237819	1.189140703	-0.167499784	0.5
H(44)	1.178934151	1.21931	-0.008171058	0.5
H(45)	1.239976137	1.095256385	-0.118386921	0.5
H(46)	1.17889245	1.063839792	0.166677906	0.5
H(47)	1.233061551	0.935450356	0.056475301	0.5
H(48)	0.739597888	1.127777035	-0.072135438	0.5
H(49)	0.727355767	1.030235712	0.07617081	0.5
H(50)	0.77397796	0.953862082	-0.074641951	0.5
H(51)	1.039502663	0.80534266	0.212351294	0.5
H(52)	0.869711161	0.846362415	0.176114685	0.5
H(53)	0.969177616	0.956209852	0.275113751	0.5
H(54)	0.881002044	1.285741882	0.066800453	0.5
H(55)	1.02553105	1.230788444	0.152134091	0.5
H(56)	0.867866593	1.173733417	0.204458509	0.5
C(1)	0.574953221	0.01105586	0.489616945	0.5
C(2)	0.541947694	-0.076628939	0.608514623	0.5
C(3)	0.394750706	-0.060593556	0.635244836	0.5
C(4)	0.358903578	0.039519155	0.525485271	0.5
C(5)	0.418496469	0.174015496	0.567861122	0.5
C(6)	0.568298856	0.15296914	0.546113134	0.5
C(7)	0.446815647	-0.002741438	0.407032028	0.5
C(8)	0.41972258	-0.144304149	0.356432204	0.5
C(9)	0.436724017	0.090129418	0.286370884	0.5
C(10)	0.705245893	-0.023658758	0.421565411	0.5
O(11)	0.617388814	-0.145586385	0.670428595	0.5
H(12)	0.342262783	-0.156688251	0.623302644	0.5
H(13)	0.376058499	-0.022650638	0.736900935	0.5
H(14)	0.251059824	0.04383074	0.503959683	0.5
H(15)	0.379338229	0.256114614	0.505520472	0.5
H(16)	0.394301334	0.199492351	0.67234622	0.5
H(17)	0.609389789	0.226423816	0.474884443	0.5
H(18)	0.626024324	0.162141498	0.639672791	0.5
H(19)	0.315396288	-0.153405192	0.321906471	0.5
H(20)	0.485285163	-0.169020863	0.271356951	0.5
H(21)	0.436529039	-0.223524184	0.430757896	0.5
H(22)	0.790478537	-0.008700128	0.489867492	0.5
H(23)	0.706270079	-0.128665635	0.388195507	0.5
H(24)	0.721683533	0.040180715	0.33327417	0.5
H(25)	0.334895486	0.087009761	0.244187627	0.5
H(26)	0.459121732	0.195561447	0.307259011	0.5
H(27)	0.506731046	0.059429574	0.206978548	0.5
C(30)	0.515706796	-0.039028699	0.563856857	0.5
C(31)	0.514843058	-0.124250339	0.438745501	0.5
C(32)	0.516961967	-0.029958768	0.321531286	0.5
C(33)	0.520547528	0.103751058	0.3954382	0.5
C(34)	0.660862394	0.116859574	0.455273658	0.5
C(35)	0.658396137	0.015574689	0.569694115	0.5
C(36)	0.431461531	0.080338666	0.518161571	0.5
C(37)	0.286561294	0.045654237	0.484493682	0.5
C(38)	0.427481949	0.198172867	0.615051904	0.5
C(39)	0.470886672	-0.11175026	0.688405969	0.5
O(40)	0.513154504	-0.24359653	0.432792701	0.5
H(41)	0.426146547	-0.041775164	0.260331047	0.5
H(42)	0.604971684	-0.04700098	0.25758737	0.5
H(43)	0.491237819	0.189140703	0.332500216	0.5
H(44)	0.678934151	0.21931	0.491828942	0.5
H(45)	0.739976137	0.095256385	0.381613079	0.5
H(46)	0.67889245	0.063839792	0.666677906	0.5
H(47)	0.733061551	-0.064549644	0.556475301	0.5
H(48)	0.239597888	0.127777035	0.427864562	0.5
H(49)	0.227355767	0.030235712	0.57617081	0.5
H(50)	0.27397796	-0.046137918	0.425358049	0.5
H(51)	0.539502663	-0.19465734	0.712351294	0.5
H(52)	0.369711161	-0.153637585	0.676114685	0.5
H(53)	0.469177616	-0.043790148	0.775113751	0.5
H(54)	0.381002044	0.285741882	0.566800453	0.5
H(55)	0.52553105	0.230788444	0.652134091	0.5
H(56)	0.367866593	0.173733417	0.704458509	0.5
C(1)	0.074953221	0.51105586	0.489616945	0.5
C(2)	0.041947694	0.423371061	0.608514623	0.5
C(3)	-0.105249294	0.439406444	0.635244836	0.5
C(4)	-0.141096422	0.539519155	0.525485271	0.5
C(5)	-0.081503531	0.674015496	0.567861122	0.5
C(6)	0.068298856	0.65296914	0.546113134	0.5
C(7)	-0.053184353	0.497258562	0.407032028	0.5
C(8)	-0.08027742	0.355695851	0.356432204	0.5
C(9)	-0.063275983	0.590129418	0.286370884	0.5
C(10)	0.205245893	0.476341242	0.421565411	0.5
O(11)	0.117388814	0.354413615	0.670428595	0.5
H(12)	-0.157737217	0.343311749	0.623302644	0.5
H(13)	-0.123941501	0.477349362	0.736900935	0.5
H(14)	-0.248940176	0.54383074	0.503959683	0.5
H(15)	-0.120661771	0.756114614	0.505520472	0.5
H(16)	-0.105698666	0.699492351	0.67234622	0.5
H(17)	0.109389789	0.726423816	0.474884443	0.5
H(18)	0.126024324	0.662141498	0.639672791	0.5
H(19)	-0.184603712	0.346594808	0.321906471	0.5
H(20)	-0.014714837	0.330979137	0.271356951	0.5
H(21)	-0.063470961	0.276475816	0.430757896	0.5
H(22)	0.290478537	0.491299872	0.489867492	0.5
H(23)	0.206270079	0.371334365	0.388195507	0.5
H(24)	0.221683533	0.540180715	0.33327417	0.5
H(25)	-0.165104514	0.587009761	0.244187627	0.5
H(26)	-0.040878268	0.695561447	0.307259011	0.5
H(27)	0.006731046	0.559429574	0.206978548	0.5
C(30)	0.015706796	0.460971301	0.563856857	0.5
C(31)	0.014843058	0.375749661	0.438745501	0.5
C(32)	0.016961967	0.470041232	0.321531286	0.5
C(33)	0.020547528	0.603751058	0.3954382	0.5
C(34)	0.160862394	0.616859574	0.455273658	0.5
C(35)	0.158396137	0.515574689	0.569694115	0.5
C(36)	-0.068538469	0.580338666	0.518161571	0.5
C(37)	-0.213438706	0.545654237	0.484493682	0.5
C(38)	-0.072518051	0.698172867	0.615051904	0.5
C(39)	-0.029113328	0.38824974	0.688405969	0.5
O(40)	0.013154504	0.25640347	0.432792701	0.5
H(41)	-0.073853453	0.458224836	0.260331047	0.5
H(42)	0.104971684	0.45299902	0.25758737	0.5
H(43)	-0.008762181	0.689140703	0.332500216	0.5
H(44)	0.178934151	0.71931	0.491828942	0.5
H(45)	0.239976137	0.595256385	0.381613079	0.5
H(46)	0.17889245	0.563839792	0.666677906	0.5
H(47)	0.233061551	0.435450356	0.556475301	0.5
H(48)	-0.260402112	0.627777035	0.427864562	0.5
H(49)	-0.272644233	0.530235712	0.57617081	0.5
H(50)	-0.22602204	0.453862082	0.425358049	0.5
H(51)	0.039502663	0.30534266	0.712351294	0.5
H(52)	-0.130288839	0.346362415	0.676114685	0.5
H(53)	-0.030822384	0.456209852	0.775113751	0.5
H(54)	-0.118997956	0.785741882	0.566800453	0.5
H(55)	0.02553105	0.730788444	0.652134091	0.5
H(56)	-0.132133407	0.673733417	0.704458509	0.5
C(1)	1.074953221	0.51105586	0.489616945	0.5
C(2)	1.041947694	0.423371061	0.608514623	0.5
C(3)	0.894750706	0.439406444	0.635244836	0.5
C(4)	0.858903578	0.539519155	0.525485271	0.5
C(5)	0.918496469	0.674015496	0.567861122	0.5
C(6)	1.068298856	0.65296914	0.546113134	0.5
C(7)	0.946815647	0.497258562	0.407032028	0.5
C(8)	0.91972258	0.355695851	0.356432204	0.5
C(9)	0.936724017	0.590129418	0.286370884	0.5
C(10)	1.205245893	0.476341242	0.421565411	0.5
O(11)	1.117388814	0.354413615	0.670428595	0.5
H(12)	0.842262783	0.343311749	0.623302644	0.5
H(13)	0.876058499	0.477349362	0.736900935	0.5
H(14)	0.751059824	0.54383074	0.503959683	0.5
H(15)	0.879338229	0.756114614	0.505520472	0.5
H(16)	0.894301334	0.699492351	0.67234622	0.5
H(17)	1.109389789	0.726423816	0.474884443	0.5
H(18)	1.126024324	0.662141498	0.639672791	0.5
H(19)	0.815396288	0.346594808	0.321906471	0.5
H(20)	0.985285163	0.330979137	0.271356951	0.5
H(21)	0.936529039	0.276475816	0.430757896	0.5
H(22)	1.290478537	0.491299872	0.489867492	0.5
H(23)	1.206270079	0.371334365	0.388195507	0.5
H(24)	1.221683533	0.540180715	0.33327417	0.5
H(25)	0.834895486	0.587009761	0.244187627	0.5
H(26)	0.959121732	0.695561447	0.307259011	0.5
H(27)	1.006731046	0.559429574	0.206978548	0.5
C(30)	1.015706796	0.460971301	0.563856857	0.5
C(31)	1.014843058	0.375749661	0.438745501	0.5
C(32)	1.016961967	0.470041232	0.321531286	0.5
C(33)	1.020547528	0.603751058	0.3954382	0.5
C(34)	1.160862394	0.616859574	0.455273658	0.5
C(35)	1.158396137	0.515574689	0.569694115	0.5
C(36)	0.931461531	0.580338666	0.518161571	0.5
C(37)	0.786561294	0.545654237	0.484493682	0.5
C(38)	0.927481949	0.698172867	0.615051904	0.5
C(39)	0.970886672	0.38824974	0.688405969	0.5
O(40)	1.013154504	0.25640347	0.432792701	0.5
H(41)	0.926146547	0.458224836	0.260331047	0.5
H(42)	1.104971684	0.45299902	0.25758737	0.5
H(43)	0.991237819	0.689140703	0.332500216	0.5
H(44)	1.178934151	0.71931	0.491828942	0.5
H(45)	1.239976137	0.595256385	0.381613079	0.5
H(46)	1.17889245	0.563839792	0.666677906	0.5
H(47)	1.233061551	0.435450356	0.556475301	0.5
H(48)	0.739597888	0.627777035	0.427864562	0.5
H(49)	0.727355767	0.530235712	0.57617081	0.5
H(50)	0.77397796	0.453862082	0.425358049	0.5
H(51)	1.039502663	0.30534266	0.712351294	0.5
H(52)	0.869711161	0.346362415	0.676114685	0.5
H(53)	0.969177616	0.456209852	0.775113751	0.5
H(54)	0.881002044	0.785741882	0.566800453	0.5
H(55)	1.02553105	0.730788444	0.652134091	0.5
H(56)	0.867866593	0.673733417	0.704458509	0.5
C(1)	0.574953221	1.01105586	0.489616945	0.5
C(2)	0.541947694	0.923371061	0.608514623	0.5
C(3)	0.394750706	0.939406444	0.635244836	0.5
C(4)	0.358903578	1.039519155	0.525485271	0.5
C(5)	0.418496469	1.174015496	0.567861122	0.5
C(6)	0.568298856	1.15296914	0.546113134	0.5
C(7)	0.446815647	0.997258562	0.407032028	0.5
C(8)	0.41972258	0.855695851	0.356432204	0.5
C(9)	0.436724017	1.090129418	0.286370884	0.5
C(10)	0.705245893	0.976341242	0.421565411	0.5
O(11)	0.617388814	0.854413615	0.670428595	0.5
H(12)	0.342262783	0.843311749	0.623302644	0.5
H(13)	0.376058499	0.977349362	0.736900935	0.5
H(14)	0.251059824	1.04383074	0.503959683	0.5
H(15)	0.379338229	1.256114614	0.505520472	0.5
H(16)	0.394301334	1.199492351	0.67234622	0.5
H(17)	0.609389789	1.226423816	0.474884443	0.5
H(18)	0.626024324	1.162141498	0.639672791	0.5
H(19)	0.315396288	0.846594808	0.321906471	0.5
H(20)	0.485285163	0.830979137	0.271356951	0.5
H(21)	0.436529039	0.776475816	0.430757896	0.5
H(22)	0.790478537	0.991299872	0.489867492	0.5
H(23)	0.706270079	0.871334365	0.388195507	0.5
H(24)	0.721683533	1.040180715	0.33327417	0.5
H(25)	0.334895486	1.087009761	0.244187627	0.5
H(26)	0.459121732	1.195561447	0.307259011	0.5
H(27)	0.506731046	1.059429574	0.206978548	0.5
C(30)	0.515706796	0.960971301	0.563856857	0.5
C(31)	0.514843058	0.875749661	0.438745501	0.5
C(32)	0.516961967	0.970041232	0.321531286	0.5
C(33)	0.520547528	1.103751058	0.3954382	0.5
C(34)	0.660862394	1.116859574	0.455273658	0.5
C(35)	0.658396137	1.015574689	0.569694115	0.5
C(36)	0.431461531	1.080338666	0.518161571	0.5
C(37)	0.286561294	1.045654237	0.484493682	0.5
C(38)	0.427481949	1.198172867	0.615051904	0.5
C(39)	0.470886672	0.88824974	0.688405969	0.5
O(40)	0.513154504	0.75640347	0.432792701	0.5
H(41)	0.426146547	0.958224836	0.260331047	0.5
H(42)	0.604971684	0.95299902	0.25758737	0.5
H(43)	0.491237819	1.189140703	0.332500216	0.5
H(44)	0.678934151	1.21931	0.491828942	0.5
H(45)	0.739976137	1.095256385	0.381613079	0.5
H(46)	0.67889245	1.063839792	0.666677906	0.5
H(47)	0.733061551	0.935450356	0.556475301	0.5
H(48)	0.239597888	1.127777035	0.427864562	0.5
H(49)	0.227355767	1.030235712	0.57617081	0.5
H(50)	0.27397796	0.953862082	0.425358049	0.5
H(51)	0.539502663	0.80534266	0.712351294	0.5
H(52)	0.369711161	0.846362415	0.676114685	0.5
H(53)	0.469177616	0.956209852	0.775113751	0.5
H(54)	0.381002044	1.285741882	0.566800453	0.5
H(55)	0.52553105	1.230788444	0.652134091	0.5
H(56)	0.367866593	1.173733417	0.704458509	0.5
C(1)	0.074953221	0.01105586	0.989616945	0.5
C(2)	0.041947694	-0.076628939	1.108514623	0.5
C(3)	-0.105249294	-0.060593556	1.135244836	0.5
C(4)	-0.141096422	0.039519155	1.025485271	0.5
C(5)	-0.081503531	0.174015496	1.067861122	0.5
C(6)	0.068298856	0.15296914	1.046113134	0.5
C(7)	-0.053184353	-0.002741438	0.907032028	0.5
C(8)	-0.08027742	-0.144304149	0.856432204	0.5
C(9)	-0.063275983	0.090129418	0.786370884	0.5
C(10)	0.205245893	-0.023658758	0.921565411	0.5
O(11)	0.117388814	-0.145586385	1.170428595	0.5
H(12)	-0.157737217	-0.156688251	1.123302644	0.5
H(13)	-0.123941501	-0.022650638	1.236900935	0.5
H(14)	-0.248940176	0.04383074	1.003959683	0.5
H(15)	-0.120661771	0.256114614	1.005520472	0.5
H(16)	-0.105698666	0.199492351	1.17234622	0.5
H(17)	0.109389789	0.226423816	0.974884443	0.5
H(18)	0.126024324	0.162141498	1.139672791	0.5
H(19)	-0.184603712	-0.153405192	0.821906471	0.5
H(20)	-0.014714837	-0.169020863	0.771356951	0.5
H(21)	-0.063470961	-0.223524184	0.930757896	0.5
H(22)	0.290478537	-0.008700128	0.989867492	0.5
H(23)	0.206270079	-0.128665635	0.888195507	0.5
H(24)	0.221683533	0.040180715	0.83327417	0.5
H(25)	-0.165104514	0.087009761	0.744187627	0.5
H(26)	-0.040878268	0.195561447	0.807259011	0.5
H(27)	0.006731046	0.059429574	0.706978548	0.5
C(30)	0.015706796	-0.039028699	1.063856857	0.5
C(31)	0.014843058	-0.124250339	0.938745501	0.5
C(32)	0.016961967	-0.029958768	0.821531286	0.5
C(33)	0.020547528	0.103751058	0.8954382	0.5
C(34)	0.160862394	0.116859574	0.955273658	0.5
C(35)	0.158396137	0.015574689	1.069694115	0.5
C(36)	-0.068538469	0.080338666	1.018161571	0.5
C(37)	-0.213438706	0.045654237	0.984493682	0.5
C(38)	-0.072518051	0.198172867	1.115051904	0.5
C(39)	-0.029113328	-0.11175026	1.188405969	0.5
O(40)	0.013154504	-0.24359653	0.932792701	0.5
H(41)	-0.073853453	-0.041775164	0.760331047	0.5
H(42)	0.104971684	-0.04700098	0.75758737	0.5
H(43)	-0.008762181	0.189140703	0.832500216	0.5
H(44)	0.178934151	0.21931	0.991828942	0.5
H(45)	0.239976137	0.095256385	0.881613079	0.5
H(46)	0.17889245	0.063839792	1.166677906	0.5
H(47)	0.233061551	-0.064549644	1.056475301	0.5
H(48)	-0.260402112	0.127777035	0.927864562	0.5
H(49)	-0.272644233	0.030235712	1.07617081	0.5
H(50)	-0.22602204	-0.046137918	0.925358049	0.5
H(51)	0.039502663	-0.19465734	1.212351294	0.5
H(52)	-0.130288839	-0.153637585	1.176114685	0.5
H(53)	-0.030822384	-0.043790148	1.275113751	0.5
H(54)	-0.118997956	0.285741882	1.066800453	0.5
H(55)	0.02553105	0.230788444	1.152134091	0.5
H(56)	-0.132133407	0.173733417	1.204458509	0.5
C(1)	0.574953221	0.51105586	0.989616945	0.5
C(2)	0.541947694	0.423371061	1.108514623	0.5
C(3)	0.394750706	0.439406444	1.135244836	0.5
C(4)	0.358903578	0.539519155	1.025485271	0.5
C(5)	0.418496469	0.674015496	1.067861122	0.5
C(6)	0.568298856	0.65296914	1.046113134	0.5
C(7)	0.446815647	0.497258562	0.907032028	0.5
C(8)	0.41972258	0.355695851	0.856432204	0.5
C(9)	0.436724017	0.590129418	0.786370884	0.5
C(10)	0.705245893	0.476341242	0.921565411	0.5
O(11)	0.617388814	0.354413615	1.170428595	0.5
H(12)	0.342262783	0.343311749	1.123302644	0.5
H(13)	0.376058499	0.477349362	1.236900935	0.5
H(14)	0.251059824	0.54383074	1.003959683	0.5
H(15)	0.379338229	0.756114614	1.005520472	0.5
H(16)	0.394301334	0.699492351	1.17234622	0.5
H(17)	0.609389789	0.726423816	0.974884443	0.5
H(18)	0.626024324	0.662141498	1.139672791	0.5
H(19)	0.315396288	0.346594808	0.821906471	0.5
H(20)	0.485285163	0.330979137	0.771356951	0.5
H(21)	0.436529039	0.276475816	0.930757896	0.5
H(22)	0.790478537	0.491299872	0.989867492	0.5
H(23)	0.706270079	0.371334365	0.888195507	0.5
H(24)	0.721683533	0.540180715	0.83327417	0.5
H(25)	0.334895486	0.587009761	0.744187627	0.5
H(26)	0.459121732	0.695561447	0.807259011	0.5
H(27)	0.506731046	0.559429574	0.706978548	0.5
C(30)	0.515706796	0.460971301	1.063856857	0.5
C(31)	0.514843058	0.375749661	0.938745501	0.5
C(32)	0.516961967	0.470041232	0.821531286	0.5
C(33)	0.520547528	0.603751058	0.8954382	0.5
C(34)	0.660862394	0.616859574	0.955273658	0.5
C(35)	0.658396137	0.515574689	1.069694115	0.5
C(36)	0.431461531	0.580338666	1.018161571	0.5
C(37)	0.286561294	0.545654237	0.984493682	0.5
C(38)	0.427481949	0.698172867	1.115051904	0.5
C(39)	0.470886672	0.38824974	1.188405969	0.5
O(40)	0.513154504	0.25640347	0.932792701	0.5
H(41)	0.426146547	0.458224836	0.760331047	0.5
H(42)	0.604971684	0.45299902	0.75758737	0.5
H(43)	0.491237819	0.689140703	0.832500216	0.5
H(44)	0.678934151	0.71931	0.991828942	0.5
H(45)	0.739976137	0.595256385	0.881613079	0.5
H(46)	0.67889245	0.563839792	1.166677906	0.5
H(47)	0.733061551	0.435450356	1.056475301	0.5
H(48)	0.239597888	0.627777035	0.927864562	0.5
H(49)	0.227355767	0.530235712	1.07617081	0.5
H(50)	0.27397796	0.453862082	0.925358049	0.5
H(51)	0.539502663	0.30534266	1.212351294	0.5
H(52)	0.369711161	0.346362415	1.176114685	0.5
H(53)	0.469177616	0.456209852	1.275113751	0.5
H(54)	0.381002044	0.785741882	1.066800453	0.5
H(55)	0.52553105	0.730788444	1.152134091	0.5
H(56)	0.367866593	0.673733417	1.204458509	0.5
C(1)	1.074953221	0.01105586	0.989616945	0.5
C(2)	1.041947694	-0.076628939	1.108514623	0.5
C(3)	0.894750706	-0.060593556	1.135244836	0.5
C(4)	0.858903578	0.039519155	1.025485271	0.5
C(5)	0.918496469	0.174015496	1.067861122	0.5
C(6)	1.068298856	0.15296914	1.046113134	0.5
C(7)	0.946815647	-0.002741438	0.907032028	0.5
C(8)	0.91972258	-0.144304149	0.856432204	0.5
C(9)	0.936724017	0.090129418	0.786370884	0.5
C(10)	1.205245893	-0.023658758	0.921565411	0.5
O(11)	1.117388814	-0.145586385	1.170428595	0.5
H(12)	0.842262783	-0.156688251	1.123302644	0.5
H(13)	0.876058499	-0.022650638	1.236900935	0.5
H(14)	0.751059824	0.04383074	1.003959683	0.5
H(15)	0.879338229	0.256114614	1.005520472	0.5
H(16)	0.894301334	0.199492351	1.17234622	0.5
H(17)	1.109389789	0.226423816	0.974884443	0.5
H(18)	1.126024324	0.162141498	1.139672791	0.5
H(19)	0.815396288	-0.153405192	0.821906471	0.5
H(20)	0.985285163	-0.169020863	0.771356951	0.5
H(21)	0.936529039	-0.223524184	0.930757896	0.5
H(22)	1.290478537	-0.008700128	0.989867492	0.5
H(23)	1.206270079	-0.128665635	0.888195507	0.5
H(24)	1.221683533	0.040180715	0.83327417	0.5
H(25)	0.834895486	0.087009761	0.744187627	0.5
H(26)	0.959121732	0.195561447	0.807259011	0.5
H(27)	1.006731046	0.059429574	0.706978548	0.5
C(30)	1.015706796	-0.039028699	1.063856857	0.5
C(31)	1.014843058	-0.124250339	0.938745501	0.5
C(32)	1.016961967	-0.029958768	0.821531286	0.5
C(33)	1.020547528	0.103751058	0.8954382	0.5
C(34)	1.160862394	0.116859574	0.955273658	0.5
C(35)	1.158396137	0.015574689	1.069694115	0.5
C(36)	0.931461531	0.080338666	1.018161571	0.5
C(37)	0.786561294	0.045654237	0.984493682	0.5
C(38)	0.927481949	0.198172867	1.115051904	0.5
C(39)	0.970886672	-0.11175026	1.188405969	0.5
O(40)	1.013154504	-0.24359653	0.932792701	0.5
H(41)	0.926146547	-0.041775164	0.760331047	0.5
H(42)	1.104971684	-0.04700098	0.75758737	0.5
H(43)	0.991237819	0.189140703	0.832500216	0.5
H(44)	1.178934151	0.21931	0.991828942	0.5
H(45)	1.239976137	0.095256385	0.881613079	0.5
H(46)	1.17889245	0.063839792	1.166677906	0.5
H(47)	1.233061551	-0.064549644	1.056475301	0.5
H(48)	0.739597888	0.127777035	0.927864562	0.5
H(49)	0.727355767	0.030235712	1.07617081	0.5
H(50)	0.77397796	-0.046137918	0.925358049	0.5
H(51)	1.039502663	-0.19465734	1.212351294	0.5
H(52)	0.869711161	-0.153637585	1.176114685	0.5
H(53)	0.969177616	-0.043790148	1.275113751	0.5
H(54)	0.881002044	0.285741882	1.066800453	0.5
H(55)	1.02553105	0.230788444	1.152134091	0.5
H(56)	0.867866593	0.173733417	1.204458509	0.5
C(1)	0.074953221	1.01105586	0.989616945	0.5
C(2)	0.041947694	0.923371061	1.108514623	0.5
C(3)	-0.105249294	0.939406444	1.135244836	0.5
C(4)	-0.141096422	1.039519155	1.025485271	0.5
C(5)	-0.081503531	1.174015496	1.067861122	0.5
C(6)	0.068298856	1.15296914	1.046113134	0.5
C(7)	-0.053184353	0.997258562	0.907032028	0.5
C(8)	-0.08027742	0.855695851	0.856432204	0.5
C(9)	-0.063275983	1.090129418	0.786370884	0.5
C(10)	0.205245893	0.976341242	0.921565411	0.5
O(11)	0.117388814	0.854413615	1.170428595	0.5
H(12)	-0.157737217	0.843311749	1.123302644	0.5
H(13)	-0.123941501	0.977349362	1.236900935	0.5
H(14)	-0.248940176	1.04383074	1.003959683	0.5
H(15)	-0.120661771	1.256114614	1.005520472	0.5
H(16)	-0.105698666	1.199492351	1.17234622	0.5
H(17)	0.109389789	1.226423816	0.974884443	0.5
H(18)	0.126024324	1.162141498	1.139672791	0.5
H(19)	-0.184603712	0.846594808	0.821906471	0.5
H(20)	-0.014714837	0.830979137	0.771356951	0.5
H(21)	-0.063470961	0.776475816	0.930757896	0.5
H(22)	0.290478537	0.991299872	0.989867492	0.5
H(23)	0.206270079	0.871334365	0.888195507	0.5
H(24)	0.221683533	1.040180715	0.83327417	0.5
H(25)	-0.165104514	1.087009761	0.744187627	0.5
H(26)	-0.040878268	1.195561447	0.807259011	0.5
H(27)	0.006731046	1.059429574	0.706978548	0.5
C(30)	0.015706796	0.960971301	1.063856857	0.5
C(31)	0.014843058	0.875749661	0.938745501	0.5
C(32)	0.016961967	0.970041232	0.821531286	0.5
C(33)	0.020547528	1.103751058	0.8954382	0.5
C(34)	0.160862394	1.116859574	0.955273658	0.5
C(35)	0.158396137	1.015574689	1.069694115	0.5
C(36)	-0.068538469	1.080338666	1.018161571	0.5
C(37)	-0.213438706	1.045654237	0.984493682	0.5
C(38)	-0.072518051	1.198172867	1.115051904	0.5
C(39)	-0.029113328	0.88824974	1.188405969	0.5
O(40)	0.013154504	0.75640347	0.932792701	0.5
H(41)	-0.073853453	0.958224836	0.760331047	0.5
H(42)	0.104971684	0.95299902	0.75758737	0.5
H(43)	-0.008762181	1.189140703	0.832500216	0.5
H(44)	0.178934151	1.21931	0.991828942	0.5
H(45)	0.239976137	1.095256385	0.881613079	0.5
H(46)	0.17889245	1.063839792	1.166677906	0.5
H(47)	0.233061551	0.935450356	1.056475301	0.5
H(48)	-0.260402112	1.127777035	0.927864562	0.5
H(49)	-0.272644233	1.030235712	1.07617081	0.5
H(50)	-0.22602204	0.953862082	0.925358049	0.5
H(51)	0.039502663	0.80534266	1.212351294	0.5
H(52)	-0.130288839	0.846362415	1.176114685	0.5
H(53)	-0.030822384	0.956209852	1.275113751	0.5
H(54)	-0.118997956	1.285741882	1.066800453	0.5
H(55)	0.02553105	1.230788444	1.152134091	0.5
H(56)	-0.132133407	1.173733417	1.204458509	0.5
C(1)	1.074953221	1.01105586	0.989616945	0.5
C(2)	1.041947694	0.923371061	1.108514623	0.5
C(3)	0.894750706	0.939406444	1.135244836	0.5
C(4)	0.858903578	1.039519155	1.025485271	0.5
C(5)	0.918496469	1.174015496	1.067861122	0.5
C(6)	1.068298856	1.15296914	1.046113134	0.5
C(7)	0.946815647	0.997258562	0.907032028	0.5
C(8)	0.91972258	0.855695851	0.856432204	0.5
C(9)	0.936724017	1.090129418	0.786370884	0.5
C(10)	1.205245893	0.976341242	0.921565411	0.5
O(11)	1.117388814	0.854413615	1.170428595	0.5
H(12)	0.842262783	0.843311749	1.123302644	0.5
H(13)	0.876058499	0.977349362	1.236900935	0.5
H(14)	0.751059824	1.04383074	1.003959683	0.5
H(15)	0.879338229	1.256114614	1.005520472	0.5
H(16)	0.894301334	1.199492351	1.17234622	0.5
H(17)	1.109389789	1.226423816	0.974884443	0.5
H(18)	1.126024324	1.162141498	1.139672791	0.5
H(19)	0.815396288	0.846594808	0.821906471	0.5
H(20)	0.985285163	0.830979137	0.771356951	0.5
H(21)	0.936529039	0.776475816	0.930757896	0.5
H(22)	1.290478537	0.991299872	0.989867492	0.5
H(23)	1.206270079	0.871334365	0.888195507	0.5
H(24)	1.221683533	1.040180715	0.83327417	0.5
H(25)	0.834895486	1.087009761	0.744187627	0.5
H(26)	0.959121732	1.195561447	0.807259011	0.5
H(27)	1.006731046	1.059429574	0.706978548	0.5
C(30)	1.015706796	0.960971301	1.063856857	0.5
C(31)	1.014843058	0.875749661	0.938745501	0.5
C(32)	1.016961967	0.970041232	0.821531286	0.5
C(33)	1.020547528	1.103751058	0.8954382	0.5
C(34)	1.160862394	1.116859574	0.955273658	0.5
C(35)	1.158396137	1.015574689	1.069694115	0.5
C(36)	0.931461531	1.080338666	1.018161571	0.5
C(37)	0.786561294	1.045654237	0.984493682	0.5
C(38)	0.927481949	1.198172867	1.115051904	0.5
C(39)	0.970886672	0.88824974	1.188405969	0.5
O(40)	1.013154504	0.75640347	0.932792701	0.5
H(41)	0.926146547	0.958224836	0.760331047	0.5
H(42)	1.104971684	0.95299902	0.75758737	0.5
H(43)	0.991237819	1.189140703	0.832500216	0.5
H(44)	1.178934151	1.21931	0.991828942	0.5
H(45)	1.239976137	1.095256385	0.881613079	0.5
H(46)	1.17889245	1.063839792	1.166677906	0.5
H(47)	1.233061551	0.935450356	1.056475301	0.5
H(48)	0.739597888	1.127777035	0.927864562	0.5
H(49)	0.727355767	1.030235712	1.07617081	0.5
H(50)	0.77397796	0.953862082	0.925358049	0.5
H(51)	1.039502663	0.80534266	1.212351294	0.5
H(52)	0.869711161	0.846362415	1.176114685	0.5
H(53)	0.969177616	0.956209852	1.275113751	0.5
H(54)	0.881002044	1.285741882	1.066800453	0.5
H(55)	1.02553105	1.230788444	1.152134091	0.5
H(56)	0.867866593	1.173733417	1.204458509	0.5
#END
