# Supplementary material for: A New Look at the Structure and Thermal Behavior of Polyvinylidene Fluoride–Camphor Mixtures
Source: Polymers (Basel). 2022 Nov 30;14(23):5214. doi: 10.3390/polym14235214 (PMC9735715; doi:10.3390/polym14235214)
Supplement: Supplementary file 1 [file polymers-14-05214-s001.zip › DL_Camphor_fcc_Euler_angles_10.cif]

#######################################################################
#
#                 Cambridge Crystallographic Data Centre
#                                CCDC 
#
#######################################################################
#
# If this CIF has been generated from an entry in the Cambridge 
# Structural Database, then it will include bibliographic, chemical, 
# crystal, experimental, refinement or atomic coordinate data resulting 
# from the CCDC's data processing and validation procedures.
#
#######################################################################

data_3D\Atomistic\(2)
_symmetry_cell_setting           triclinic
_symmetry_space_group_name_H-M   'P 1'
_symmetry_Int_Tables_number      1
_space_group_name_Hall           'P 1'
loop_
_symmetry_equiv_pos_site_id
_symmetry_equiv_pos_as_xyz
1 x,y,z
_cell_length_a                   10.1
_cell_length_b                   10.1
_cell_length_c                   10.1 
_cell_angle_alpha                90.0000
_cell_angle_beta                 90.0000
_cell_angle_gamma                90.0000
loop_
_atom_site_label
_atom_site_fract_x
_atom_site_fract_y
_atom_site_fract_z
_atom_site_occupancy
C(1)	-0.014883314	0.074506443	-0.008677684	0.5
C(2)	0.132651018	0.042484594	0.002406927	0.5
C(3)	0.143118685	-0.099019774	0.052462225	0.5
C(4)	-0.00523185	-0.132930409	0.06649509	0.5
C(5)	-0.056564052	-0.055044078	0.187882963	0.5
C(6)	-0.060003018	0.088915101	0.136691095	0.5
C(7)	-0.07074592	-0.061173922	-0.052267588	0.5
C(8)	-0.021319155	-0.10842023	-0.18886612	0.5
C(9)	-0.222988564	-0.071376048	-0.054278182	0.5
C(10)	-0.045821928	0.19351809	-0.096377891	0.5
O(11)	0.224273736	0.11485636	-0.023037854	0.5
H(12)	0.194047865	-0.162852701	-0.02145235	0.5
H(13)	0.198396565	-0.104244337	0.147541592	0.5
H(14)	-0.024894742	-0.241080596	0.07189174	0.5
H(15)	-0.156701069	-0.090064196	0.217985434	0.5
H(16)	0.008731228	-0.066869241	0.275907404	0.5
H(17)	-0.16148304	0.131554879	0.143112554	0.5
H(18)	0.007174956	0.155360392	0.193628905	0.5
H(19)	-0.042675386	-0.215751608	-0.202383407	0.5
H(20)	-0.071905749	-0.053850763	-0.270170097	0.5
H(21)	0.086298383	-0.094135801	-0.206099813	0.5
H(22)	-0.001886096	0.285602928	-0.054621888	0.5
H(23)	-0.00587848	0.179743773	-0.198141503	0.5
H(24)	-0.154593697	0.209165042	-0.104433495	0.5
H(25)	-0.254055685	-0.176239206	-0.068305346	0.5
H(26)	-0.272871422	-0.035478559	0.03669959	0.5
H(27)	-0.265387344	-0.012579239	-0.137295567	0.5
C(30)	0.040365676	-0.064363135	-0.008697129	0.5
C(31)	0.027999647	-0.018896945	0.135164722	0.5
C(32)	-0.079884644	0.085898297	0.138838915	0.5
C(33)	-0.119846944	0.087644266	-0.008651328	0.5
C(34)	-0.19627932	-0.042420356	-0.03476	0.5
C(35)	-0.085687493	-0.147848486	-0.031426992	0.5
C(36)	0.012764504	0.066635207	-0.082936617	0.5
C(37)	0.116426648	0.17599488	-0.05789192	0.5
C(38)	-0.002485116	0.053811376	-0.234235893	0.5
C(39)	0.169740847	-0.135725152	-0.039990544	0.5
O(40)	0.090966641	-0.058118822	0.228858917	0.5
H(41)	-0.039227504	0.182556415	0.172554519	0.5
H(42)	-0.162082896	0.056885355	0.206119434	0.5
H(43)	-0.175412652	0.178093581	-0.037686031	0.5
H(44)	-0.247040513	-0.03958738	-0.132608058	0.5
H(45)	-0.274410583	-0.06095095	0.04076275	0.5
H(46)	-0.080258956	-0.203564934	-0.126409532	0.5
H(47)	-0.10049502	-0.221716245	0.049157505	0.5
H(48)	0.077889128	0.273772131	-0.091224208	0.5
H(49)	0.2092611	0.15591442	-0.113804896	0.5
H(50)	0.146934349	0.187017229	0.047126893	0.5
H(51)	0.178202818	-0.229043548	0.018105829	0.5
H(52)	0.256985449	-0.07272653	-0.016291163	0.5
H(53)	0.175099746	-0.162333717	-0.146775392	0.5
H(54)	-0.040349729	0.14814953	-0.276938356	0.5
H(55)	-0.07082556	-0.025535751	-0.267192042	0.5
H(56)	0.094445078	0.032074572	-0.281952422	0.5
C(1)	0.485116686	0.574506443	-0.008677684	0.5
C(2)	0.632651018	0.542484594	0.002406927	0.5
C(3)	0.643118685	0.400980226	0.052462225	0.5
C(4)	0.49476815	0.367069591	0.06649509	0.5
C(5)	0.443435948	0.444955922	0.187882963	0.5
C(6)	0.439996982	0.588915101	0.136691095	0.5
C(7)	0.42925408	0.438826078	-0.052267588	0.5
C(8)	0.478680845	0.39157977	-0.18886612	0.5
C(9)	0.277011436	0.428623952	-0.054278182	0.5
C(10)	0.454178072	0.69351809	-0.096377891	0.5
O(11)	0.724273736	0.61485636	-0.023037854	0.5
H(12)	0.694047865	0.337147299	-0.02145235	0.5
H(13)	0.698396565	0.395755663	0.147541592	0.5
H(14)	0.475105258	0.258919404	0.07189174	0.5
H(15)	0.343298931	0.409935804	0.217985434	0.5
H(16)	0.508731228	0.433130759	0.275907404	0.5
H(17)	0.33851696	0.631554879	0.143112554	0.5
H(18)	0.507174956	0.655360392	0.193628905	0.5
H(19)	0.457324614	0.284248392	-0.202383407	0.5
H(20)	0.428094251	0.446149237	-0.270170097	0.5
H(21)	0.586298383	0.405864199	-0.206099813	0.5
H(22)	0.498113904	0.785602928	-0.054621888	0.5
H(23)	0.49412152	0.679743773	-0.198141503	0.5
H(24)	0.345406303	0.709165042	-0.104433495	0.5
H(25)	0.245944315	0.323760794	-0.068305346	0.5
H(26)	0.227128578	0.464521441	0.03669959	0.5
H(27)	0.234612656	0.487420761	-0.137295567	0.5
C(30)	0.540365676	0.435636865	-0.008697129	0.5
C(31)	0.527999647	0.481103055	0.135164722	0.5
C(32)	0.420115356	0.585898297	0.138838915	0.5
C(33)	0.380153056	0.587644266	-0.008651328	0.5
C(34)	0.30372068	0.457579644	-0.03476	0.5
C(35)	0.414312507	0.352151514	-0.031426992	0.5
C(36)	0.512764504	0.566635207	-0.082936617	0.5
C(37)	0.616426648	0.67599488	-0.05789192	0.5
C(38)	0.497514884	0.553811376	-0.234235893	0.5
C(39)	0.669740847	0.364274848	-0.039990544	0.5
O(40)	0.590966641	0.441881178	0.228858917	0.5
H(41)	0.460772496	0.682556415	0.172554519	0.5
H(42)	0.337917104	0.556885355	0.206119434	0.5
H(43)	0.324587348	0.678093581	-0.037686031	0.5
H(44)	0.252959487	0.46041262	-0.132608058	0.5
H(45)	0.225589417	0.43904905	0.04076275	0.5
H(46)	0.419741044	0.296435066	-0.126409532	0.5
H(47)	0.39950498	0.278283755	0.049157505	0.5
H(48)	0.577889128	0.773772131	-0.091224208	0.5
H(49)	0.7092611	0.65591442	-0.113804896	0.5
H(50)	0.646934349	0.687017229	0.047126893	0.5
H(51)	0.678202818	0.270956452	0.018105829	0.5
H(52)	0.756985449	0.42727347	-0.016291163	0.5
H(53)	0.675099746	0.337666283	-0.146775392	0.5
H(54)	0.459650271	0.64814953	-0.276938356	0.5
H(55)	0.42917444	0.474464249	-0.267192042	0.5
H(56)	0.594445078	0.532074572	-0.281952422	0.5
C(1)	0.985116686	0.074506443	-0.008677684	0.5
C(2)	1.132651018	0.042484594	0.002406927	0.5
C(3)	1.143118685	-0.099019774	0.052462225	0.5
C(4)	0.99476815	-0.132930409	0.06649509	0.5
C(5)	0.943435948	-0.055044078	0.187882963	0.5
C(6)	0.939996982	0.088915101	0.136691095	0.5
C(7)	0.92925408	-0.061173922	-0.052267588	0.5
C(8)	0.978680845	-0.10842023	-0.18886612	0.5
C(9)	0.777011436	-0.071376048	-0.054278182	0.5
C(10)	0.954178072	0.19351809	-0.096377891	0.5
O(11)	1.224273736	0.11485636	-0.023037854	0.5
H(12)	1.194047865	-0.162852701	-0.02145235	0.5
H(13)	1.198396565	-0.104244337	0.147541592	0.5
H(14)	0.975105258	-0.241080596	0.07189174	0.5
H(15)	0.843298931	-0.090064196	0.217985434	0.5
H(16)	1.008731228	-0.066869241	0.275907404	0.5
H(17)	0.83851696	0.131554879	0.143112554	0.5
H(18)	1.007174956	0.155360392	0.193628905	0.5
H(19)	0.957324614	-0.215751608	-0.202383407	0.5
H(20)	0.928094251	-0.053850763	-0.270170097	0.5
H(21)	1.086298383	-0.094135801	-0.206099813	0.5
H(22)	0.998113904	0.285602928	-0.054621888	0.5
H(23)	0.99412152	0.179743773	-0.198141503	0.5
H(24)	0.845406303	0.209165042	-0.104433495	0.5
H(25)	0.745944315	-0.176239206	-0.068305346	0.5
H(26)	0.727128578	-0.035478559	0.03669959	0.5
H(27)	0.734612656	-0.012579239	-0.137295567	0.5
C(30)	1.040365676	-0.064363135	-0.008697129	0.5
C(31)	1.027999647	-0.018896945	0.135164722	0.5
C(32)	0.920115356	0.085898297	0.138838915	0.5
C(33)	0.880153056	0.087644266	-0.008651328	0.5
C(34)	0.80372068	-0.042420356	-0.03476	0.5
C(35)	0.914312507	-0.147848486	-0.031426992	0.5
C(36)	1.012764504	0.066635207	-0.082936617	0.5
C(37)	1.116426648	0.17599488	-0.05789192	0.5
C(38)	0.997514884	0.053811376	-0.234235893	0.5
C(39)	1.169740847	-0.135725152	-0.039990544	0.5
O(40)	1.090966641	-0.058118822	0.228858917	0.5
H(41)	0.960772496	0.182556415	0.172554519	0.5
H(42)	0.837917104	0.056885355	0.206119434	0.5
H(43)	0.824587348	0.178093581	-0.037686031	0.5
H(44)	0.752959487	-0.03958738	-0.132608058	0.5
H(45)	0.725589417	-0.06095095	0.04076275	0.5
H(46)	0.919741044	-0.203564934	-0.126409532	0.5
H(47)	0.89950498	-0.221716245	0.049157505	0.5
H(48)	1.077889128	0.273772131	-0.091224208	0.5
H(49)	1.2092611	0.15591442	-0.113804896	0.5
H(50)	1.146934349	0.187017229	0.047126893	0.5
H(51)	1.178202818	-0.229043548	0.018105829	0.5
H(52)	1.256985449	-0.07272653	-0.016291163	0.5
H(53)	1.175099746	-0.162333717	-0.146775392	0.5
H(54)	0.959650271	0.14814953	-0.276938356	0.5
H(55)	0.92917444	-0.025535751	-0.267192042	0.5
H(56)	1.094445078	0.032074572	-0.281952422	0.5
C(1)	-0.014883314	1.074506443	-0.008677684	0.5
C(2)	0.132651018	1.042484594	0.002406927	0.5
C(3)	0.143118685	0.900980226	0.052462225	0.5
C(4)	-0.00523185	0.867069591	0.06649509	0.5
C(5)	-0.056564052	0.944955922	0.187882963	0.5
C(6)	-0.060003018	1.088915101	0.136691095	0.5
C(7)	-0.07074592	0.938826078	-0.052267588	0.5
C(8)	-0.021319155	0.89157977	-0.18886612	0.5
C(9)	-0.222988564	0.928623952	-0.054278182	0.5
C(10)	-0.045821928	1.19351809	-0.096377891	0.5
O(11)	0.224273736	1.11485636	-0.023037854	0.5
H(12)	0.194047865	0.837147299	-0.02145235	0.5
H(13)	0.198396565	0.895755663	0.147541592	0.5
H(14)	-0.024894742	0.758919404	0.07189174	0.5
H(15)	-0.156701069	0.909935804	0.217985434	0.5
H(16)	0.008731228	0.933130759	0.275907404	0.5
H(17)	-0.16148304	1.131554879	0.143112554	0.5
H(18)	0.007174956	1.155360392	0.193628905	0.5
H(19)	-0.042675386	0.784248392	-0.202383407	0.5
H(20)	-0.071905749	0.946149237	-0.270170097	0.5
H(21)	0.086298383	0.905864199	-0.206099813	0.5
H(22)	-0.001886096	1.285602928	-0.054621888	0.5
H(23)	-0.00587848	1.179743773	-0.198141503	0.5
H(24)	-0.154593697	1.209165042	-0.104433495	0.5
H(25)	-0.254055685	0.823760794	-0.068305346	0.5
H(26)	-0.272871422	0.964521441	0.03669959	0.5
H(27)	-0.265387344	0.987420761	-0.137295567	0.5
C(30)	0.040365676	0.935636865	-0.008697129	0.5
C(31)	0.027999647	0.981103055	0.135164722	0.5
C(32)	-0.079884644	1.085898297	0.138838915	0.5
C(33)	-0.119846944	1.087644266	-0.008651328	0.5
C(34)	-0.19627932	0.957579644	-0.03476	0.5
C(35)	-0.085687493	0.852151514	-0.031426992	0.5
C(36)	0.012764504	1.066635207	-0.082936617	0.5
C(37)	0.116426648	1.17599488	-0.05789192	0.5
C(38)	-0.002485116	1.053811376	-0.234235893	0.5
C(39)	0.169740847	0.864274848	-0.039990544	0.5
O(40)	0.090966641	0.941881178	0.228858917	0.5
H(41)	-0.039227504	1.182556415	0.172554519	0.5
H(42)	-0.162082896	1.056885355	0.206119434	0.5
H(43)	-0.175412652	1.178093581	-0.037686031	0.5
H(44)	-0.247040513	0.96041262	-0.132608058	0.5
H(45)	-0.274410583	0.93904905	0.04076275	0.5
H(46)	-0.080258956	0.796435066	-0.126409532	0.5
H(47)	-0.10049502	0.778283755	0.049157505	0.5
H(48)	0.077889128	1.273772131	-0.091224208	0.5
H(49)	0.2092611	1.15591442	-0.113804896	0.5
H(50)	0.146934349	1.187017229	0.047126893	0.5
H(51)	0.178202818	0.770956452	0.018105829	0.5
H(52)	0.256985449	0.92727347	-0.016291163	0.5
H(53)	0.175099746	0.837666283	-0.146775392	0.5
H(54)	-0.040349729	1.14814953	-0.276938356	0.5
H(55)	-0.07082556	0.974464249	-0.267192042	0.5
H(56)	0.094445078	1.032074572	-0.281952422	0.5
C(1)	0.985116686	1.074506443	-0.008677684	0.5
C(2)	1.132651018	1.042484594	0.002406927	0.5
C(3)	1.143118685	0.900980226	0.052462225	0.5
C(4)	0.99476815	0.867069591	0.06649509	0.5
C(5)	0.943435948	0.944955922	0.187882963	0.5
C(6)	0.939996982	1.088915101	0.136691095	0.5
C(7)	0.92925408	0.938826078	-0.052267588	0.5
C(8)	0.978680845	0.89157977	-0.18886612	0.5
C(9)	0.777011436	0.928623952	-0.054278182	0.5
C(10)	0.954178072	1.19351809	-0.096377891	0.5
O(11)	1.224273736	1.11485636	-0.023037854	0.5
H(12)	1.194047865	0.837147299	-0.02145235	0.5
H(13)	1.198396565	0.895755663	0.147541592	0.5
H(14)	0.975105258	0.758919404	0.07189174	0.5
H(15)	0.843298931	0.909935804	0.217985434	0.5
H(16)	1.008731228	0.933130759	0.275907404	0.5
H(17)	0.83851696	1.131554879	0.143112554	0.5
H(18)	1.007174956	1.155360392	0.193628905	0.5
H(19)	0.957324614	0.784248392	-0.202383407	0.5
H(20)	0.928094251	0.946149237	-0.270170097	0.5
H(21)	1.086298383	0.905864199	-0.206099813	0.5
H(22)	0.998113904	1.285602928	-0.054621888	0.5
H(23)	0.99412152	1.179743773	-0.198141503	0.5
H(24)	0.845406303	1.209165042	-0.104433495	0.5
H(25)	0.745944315	0.823760794	-0.068305346	0.5
H(26)	0.727128578	0.964521441	0.03669959	0.5
H(27)	0.734612656	0.987420761	-0.137295567	0.5
C(30)	1.040365676	0.935636865	-0.008697129	0.5
C(31)	1.027999647	0.981103055	0.135164722	0.5
C(32)	0.920115356	1.085898297	0.138838915	0.5
C(33)	0.880153056	1.087644266	-0.008651328	0.5
C(34)	0.80372068	0.957579644	-0.03476	0.5
C(35)	0.914312507	0.852151514	-0.031426992	0.5
C(36)	1.012764504	1.066635207	-0.082936617	0.5
C(37)	1.116426648	1.17599488	-0.05789192	0.5
C(38)	0.997514884	1.053811376	-0.234235893	0.5
C(39)	1.169740847	0.864274848	-0.039990544	0.5
O(40)	1.090966641	0.941881178	0.228858917	0.5
H(41)	0.960772496	1.182556415	0.172554519	0.5
H(42)	0.837917104	1.056885355	0.206119434	0.5
H(43)	0.824587348	1.178093581	-0.037686031	0.5
H(44)	0.752959487	0.96041262	-0.132608058	0.5
H(45)	0.725589417	0.93904905	0.04076275	0.5
H(46)	0.919741044	0.796435066	-0.126409532	0.5
H(47)	0.89950498	0.778283755	0.049157505	0.5
H(48)	1.077889128	1.273772131	-0.091224208	0.5
H(49)	1.2092611	1.15591442	-0.113804896	0.5
H(50)	1.146934349	1.187017229	0.047126893	0.5
H(51)	1.178202818	0.770956452	0.018105829	0.5
H(52)	1.256985449	0.92727347	-0.016291163	0.5
H(53)	1.175099746	0.837666283	-0.146775392	0.5
H(54)	0.959650271	1.14814953	-0.276938356	0.5
H(55)	0.92917444	0.974464249	-0.267192042	0.5
H(56)	1.094445078	1.032074572	-0.281952422	0.5
C(1)	0.485116686	0.074506443	0.491322316	0.5
C(2)	0.632651018	0.042484594	0.502406927	0.5
C(3)	0.643118685	-0.099019774	0.552462225	0.5
C(4)	0.49476815	-0.132930409	0.56649509	0.5
C(5)	0.443435948	-0.055044078	0.687882963	0.5
C(6)	0.439996982	0.088915101	0.636691095	0.5
C(7)	0.42925408	-0.061173922	0.447732412	0.5
C(8)	0.478680845	-0.10842023	0.31113388	0.5
C(9)	0.277011436	-0.071376048	0.445721818	0.5
C(10)	0.454178072	0.19351809	0.403622109	0.5
O(11)	0.724273736	0.11485636	0.476962146	0.5
H(12)	0.694047865	-0.162852701	0.47854765	0.5
H(13)	0.698396565	-0.104244337	0.647541592	0.5
H(14)	0.475105258	-0.241080596	0.57189174	0.5
H(15)	0.343298931	-0.090064196	0.717985434	0.5
H(16)	0.508731228	-0.066869241	0.775907404	0.5
H(17)	0.33851696	0.131554879	0.643112554	0.5
H(18)	0.507174956	0.155360392	0.693628905	0.5
H(19)	0.457324614	-0.215751608	0.297616593	0.5
H(20)	0.428094251	-0.053850763	0.229829903	0.5
H(21)	0.586298383	-0.094135801	0.293900187	0.5
H(22)	0.498113904	0.285602928	0.445378112	0.5
H(23)	0.49412152	0.179743773	0.301858497	0.5
H(24)	0.345406303	0.209165042	0.395566505	0.5
H(25)	0.245944315	-0.176239206	0.431694654	0.5
H(26)	0.227128578	-0.035478559	0.53669959	0.5
H(27)	0.234612656	-0.012579239	0.362704433	0.5
C(30)	0.540365676	-0.064363135	0.491302871	0.5
C(31)	0.527999647	-0.018896945	0.635164722	0.5
C(32)	0.420115356	0.085898297	0.638838915	0.5
C(33)	0.380153056	0.087644266	0.491348672	0.5
C(34)	0.30372068	-0.042420356	0.46524	0.5
C(35)	0.414312507	-0.147848486	0.468573008	0.5
C(36)	0.512764504	0.066635207	0.417063383	0.5
C(37)	0.616426648	0.17599488	0.44210808	0.5
C(38)	0.497514884	0.053811376	0.265764107	0.5
C(39)	0.669740847	-0.135725152	0.460009456	0.5
O(40)	0.590966641	-0.058118822	0.728858917	0.5
H(41)	0.460772496	0.182556415	0.672554519	0.5
H(42)	0.337917104	0.056885355	0.706119434	0.5
H(43)	0.324587348	0.178093581	0.462313969	0.5
H(44)	0.252959487	-0.03958738	0.367391942	0.5
H(45)	0.225589417	-0.06095095	0.54076275	0.5
H(46)	0.419741044	-0.203564934	0.373590468	0.5
H(47)	0.39950498	-0.221716245	0.549157505	0.5
H(48)	0.577889128	0.273772131	0.408775792	0.5
H(49)	0.7092611	0.15591442	0.386195104	0.5
H(50)	0.646934349	0.187017229	0.547126893	0.5
H(51)	0.678202818	-0.229043548	0.518105829	0.5
H(52)	0.756985449	-0.07272653	0.483708837	0.5
H(53)	0.675099746	-0.162333717	0.353224608	0.5
H(54)	0.459650271	0.14814953	0.223061644	0.5
H(55)	0.42917444	-0.025535751	0.232807958	0.5
H(56)	0.594445078	0.032074572	0.218047578	0.5
C(1)	-0.014883314	0.574506443	0.491322316	0.5
C(2)	0.132651018	0.542484594	0.502406927	0.5
C(3)	0.143118685	0.400980226	0.552462225	0.5
C(4)	-0.00523185	0.367069591	0.56649509	0.5
C(5)	-0.056564052	0.444955922	0.687882963	0.5
C(6)	-0.060003018	0.588915101	0.636691095	0.5
C(7)	-0.07074592	0.438826078	0.447732412	0.5
C(8)	-0.021319155	0.39157977	0.31113388	0.5
C(9)	-0.222988564	0.428623952	0.445721818	0.5
C(10)	-0.045821928	0.69351809	0.403622109	0.5
O(11)	0.224273736	0.61485636	0.476962146	0.5
H(12)	0.194047865	0.337147299	0.47854765	0.5
H(13)	0.198396565	0.395755663	0.647541592	0.5
H(14)	-0.024894742	0.258919404	0.57189174	0.5
H(15)	-0.156701069	0.409935804	0.717985434	0.5
H(16)	0.008731228	0.433130759	0.775907404	0.5
H(17)	-0.16148304	0.631554879	0.643112554	0.5
H(18)	0.007174956	0.655360392	0.693628905	0.5
H(19)	-0.042675386	0.284248392	0.297616593	0.5
H(20)	-0.071905749	0.446149237	0.229829903	0.5
H(21)	0.086298383	0.405864199	0.293900187	0.5
H(22)	-0.001886096	0.785602928	0.445378112	0.5
H(23)	-0.00587848	0.679743773	0.301858497	0.5
H(24)	-0.154593697	0.709165042	0.395566505	0.5
H(25)	-0.254055685	0.323760794	0.431694654	0.5
H(26)	-0.272871422	0.464521441	0.53669959	0.5
H(27)	-0.265387344	0.487420761	0.362704433	0.5
C(30)	0.040365676	0.435636865	0.491302871	0.5
C(31)	0.027999647	0.481103055	0.635164722	0.5
C(32)	-0.079884644	0.585898297	0.638838915	0.5
C(33)	-0.119846944	0.587644266	0.491348672	0.5
C(34)	-0.19627932	0.457579644	0.46524	0.5
C(35)	-0.085687493	0.352151514	0.468573008	0.5
C(36)	0.012764504	0.566635207	0.417063383	0.5
C(37)	0.116426648	0.67599488	0.44210808	0.5
C(38)	-0.002485116	0.553811376	0.265764107	0.5
C(39)	0.169740847	0.364274848	0.460009456	0.5
O(40)	0.090966641	0.441881178	0.728858917	0.5
H(41)	-0.039227504	0.682556415	0.672554519	0.5
H(42)	-0.162082896	0.556885355	0.706119434	0.5
H(43)	-0.175412652	0.678093581	0.462313969	0.5
H(44)	-0.247040513	0.46041262	0.367391942	0.5
H(45)	-0.274410583	0.43904905	0.54076275	0.5
H(46)	-0.080258956	0.296435066	0.373590468	0.5
H(47)	-0.10049502	0.278283755	0.549157505	0.5
H(48)	0.077889128	0.773772131	0.408775792	0.5
H(49)	0.2092611	0.65591442	0.386195104	0.5
H(50)	0.146934349	0.687017229	0.547126893	0.5
H(51)	0.178202818	0.270956452	0.518105829	0.5
H(52)	0.256985449	0.42727347	0.483708837	0.5
H(53)	0.175099746	0.337666283	0.353224608	0.5
H(54)	-0.040349729	0.64814953	0.223061644	0.5
H(55)	-0.07082556	0.474464249	0.232807958	0.5
H(56)	0.094445078	0.532074572	0.218047578	0.5
C(1)	0.985116686	0.574506443	0.491322316	0.5
C(2)	1.132651018	0.542484594	0.502406927	0.5
C(3)	1.143118685	0.400980226	0.552462225	0.5
C(4)	0.99476815	0.367069591	0.56649509	0.5
C(5)	0.943435948	0.444955922	0.687882963	0.5
C(6)	0.939996982	0.588915101	0.636691095	0.5
C(7)	0.92925408	0.438826078	0.447732412	0.5
C(8)	0.978680845	0.39157977	0.31113388	0.5
C(9)	0.777011436	0.428623952	0.445721818	0.5
C(10)	0.954178072	0.69351809	0.403622109	0.5
O(11)	1.224273736	0.61485636	0.476962146	0.5
H(12)	1.194047865	0.337147299	0.47854765	0.5
H(13)	1.198396565	0.395755663	0.647541592	0.5
H(14)	0.975105258	0.258919404	0.57189174	0.5
H(15)	0.843298931	0.409935804	0.717985434	0.5
H(16)	1.008731228	0.433130759	0.775907404	0.5
H(17)	0.83851696	0.631554879	0.643112554	0.5
H(18)	1.007174956	0.655360392	0.693628905	0.5
H(19)	0.957324614	0.284248392	0.297616593	0.5
H(20)	0.928094251	0.446149237	0.229829903	0.5
H(21)	1.086298383	0.405864199	0.293900187	0.5
H(22)	0.998113904	0.785602928	0.445378112	0.5
H(23)	0.99412152	0.679743773	0.301858497	0.5
H(24)	0.845406303	0.709165042	0.395566505	0.5
H(25)	0.745944315	0.323760794	0.431694654	0.5
H(26)	0.727128578	0.464521441	0.53669959	0.5
H(27)	0.734612656	0.487420761	0.362704433	0.5
C(30)	1.040365676	0.435636865	0.491302871	0.5
C(31)	1.027999647	0.481103055	0.635164722	0.5
C(32)	0.920115356	0.585898297	0.638838915	0.5
C(33)	0.880153056	0.587644266	0.491348672	0.5
C(34)	0.80372068	0.457579644	0.46524	0.5
C(35)	0.914312507	0.352151514	0.468573008	0.5
C(36)	1.012764504	0.566635207	0.417063383	0.5
C(37)	1.116426648	0.67599488	0.44210808	0.5
C(38)	0.997514884	0.553811376	0.265764107	0.5
C(39)	1.169740847	0.364274848	0.460009456	0.5
O(40)	1.090966641	0.441881178	0.728858917	0.5
H(41)	0.960772496	0.682556415	0.672554519	0.5
H(42)	0.837917104	0.556885355	0.706119434	0.5
H(43)	0.824587348	0.678093581	0.462313969	0.5
H(44)	0.752959487	0.46041262	0.367391942	0.5
H(45)	0.725589417	0.43904905	0.54076275	0.5
H(46)	0.919741044	0.296435066	0.373590468	0.5
H(47)	0.89950498	0.278283755	0.549157505	0.5
H(48)	1.077889128	0.773772131	0.408775792	0.5
H(49)	1.2092611	0.65591442	0.386195104	0.5
H(50)	1.146934349	0.687017229	0.547126893	0.5
H(51)	1.178202818	0.270956452	0.518105829	0.5
H(52)	1.256985449	0.42727347	0.483708837	0.5
H(53)	1.175099746	0.337666283	0.353224608	0.5
H(54)	0.959650271	0.64814953	0.223061644	0.5
H(55)	0.92917444	0.474464249	0.232807958	0.5
H(56)	1.094445078	0.532074572	0.218047578	0.5
C(1)	0.485116686	1.074506443	0.491322316	0.5
C(2)	0.632651018	1.042484594	0.502406927	0.5
C(3)	0.643118685	0.900980226	0.552462225	0.5
C(4)	0.49476815	0.867069591	0.56649509	0.5
C(5)	0.443435948	0.944955922	0.687882963	0.5
C(6)	0.439996982	1.088915101	0.636691095	0.5
C(7)	0.42925408	0.938826078	0.447732412	0.5
C(8)	0.478680845	0.89157977	0.31113388	0.5
C(9)	0.277011436	0.928623952	0.445721818	0.5
C(10)	0.454178072	1.19351809	0.403622109	0.5
O(11)	0.724273736	1.11485636	0.476962146	0.5
H(12)	0.694047865	0.837147299	0.47854765	0.5
H(13)	0.698396565	0.895755663	0.647541592	0.5
H(14)	0.475105258	0.758919404	0.57189174	0.5
H(15)	0.343298931	0.909935804	0.717985434	0.5
H(16)	0.508731228	0.933130759	0.775907404	0.5
H(17)	0.33851696	1.131554879	0.643112554	0.5
H(18)	0.507174956	1.155360392	0.693628905	0.5
H(19)	0.457324614	0.784248392	0.297616593	0.5
H(20)	0.428094251	0.946149237	0.229829903	0.5
H(21)	0.586298383	0.905864199	0.293900187	0.5
H(22)	0.498113904	1.285602928	0.445378112	0.5
H(23)	0.49412152	1.179743773	0.301858497	0.5
H(24)	0.345406303	1.209165042	0.395566505	0.5
H(25)	0.245944315	0.823760794	0.431694654	0.5
H(26)	0.227128578	0.964521441	0.53669959	0.5
H(27)	0.234612656	0.987420761	0.362704433	0.5
C(30)	0.540365676	0.935636865	0.491302871	0.5
C(31)	0.527999647	0.981103055	0.635164722	0.5
C(32)	0.420115356	1.085898297	0.638838915	0.5
C(33)	0.380153056	1.087644266	0.491348672	0.5
C(34)	0.30372068	0.957579644	0.46524	0.5
C(35)	0.414312507	0.852151514	0.468573008	0.5
C(36)	0.512764504	1.066635207	0.417063383	0.5
C(37)	0.616426648	1.17599488	0.44210808	0.5
C(38)	0.497514884	1.053811376	0.265764107	0.5
C(39)	0.669740847	0.864274848	0.460009456	0.5
O(40)	0.590966641	0.941881178	0.728858917	0.5
H(41)	0.460772496	1.182556415	0.672554519	0.5
H(42)	0.337917104	1.056885355	0.706119434	0.5
H(43)	0.324587348	1.178093581	0.462313969	0.5
H(44)	0.252959487	0.96041262	0.367391942	0.5
H(45)	0.225589417	0.93904905	0.54076275	0.5
H(46)	0.419741044	0.796435066	0.373590468	0.5
H(47)	0.39950498	0.778283755	0.549157505	0.5
H(48)	0.577889128	1.273772131	0.408775792	0.5
H(49)	0.7092611	1.15591442	0.386195104	0.5
H(50)	0.646934349	1.187017229	0.547126893	0.5
H(51)	0.678202818	0.770956452	0.518105829	0.5
H(52)	0.756985449	0.92727347	0.483708837	0.5
H(53)	0.675099746	0.837666283	0.353224608	0.5
H(54)	0.459650271	1.14814953	0.223061644	0.5
H(55)	0.42917444	0.974464249	0.232807958	0.5
H(56)	0.594445078	1.032074572	0.218047578	0.5
C(1)	-0.014883314	0.074506443	0.991322316	0.5
C(2)	0.132651018	0.042484594	1.002406927	0.5
C(3)	0.143118685	-0.099019774	1.052462225	0.5
C(4)	-0.00523185	-0.132930409	1.06649509	0.5
C(5)	-0.056564052	-0.055044078	1.187882963	0.5
C(6)	-0.060003018	0.088915101	1.136691095	0.5
C(7)	-0.07074592	-0.061173922	0.947732412	0.5
C(8)	-0.021319155	-0.10842023	0.81113388	0.5
C(9)	-0.222988564	-0.071376048	0.945721818	0.5
C(10)	-0.045821928	0.19351809	0.903622109	0.5
O(11)	0.224273736	0.11485636	0.976962146	0.5
H(12)	0.194047865	-0.162852701	0.97854765	0.5
H(13)	0.198396565	-0.104244337	1.147541592	0.5
H(14)	-0.024894742	-0.241080596	1.07189174	0.5
H(15)	-0.156701069	-0.090064196	1.217985434	0.5
H(16)	0.008731228	-0.066869241	1.275907404	0.5
H(17)	-0.16148304	0.131554879	1.143112554	0.5
H(18)	0.007174956	0.155360392	1.193628905	0.5
H(19)	-0.042675386	-0.215751608	0.797616593	0.5
H(20)	-0.071905749	-0.053850763	0.729829903	0.5
H(21)	0.086298383	-0.094135801	0.793900187	0.5
H(22)	-0.001886096	0.285602928	0.945378112	0.5
H(23)	-0.00587848	0.179743773	0.801858497	0.5
H(24)	-0.154593697	0.209165042	0.895566505	0.5
H(25)	-0.254055685	-0.176239206	0.931694654	0.5
H(26)	-0.272871422	-0.035478559	1.03669959	0.5
H(27)	-0.265387344	-0.012579239	0.862704433	0.5
C(30)	0.040365676	-0.064363135	0.991302871	0.5
C(31)	0.027999647	-0.018896945	1.135164722	0.5
C(32)	-0.079884644	0.085898297	1.138838915	0.5
C(33)	-0.119846944	0.087644266	0.991348672	0.5
C(34)	-0.19627932	-0.042420356	0.96524	0.5
C(35)	-0.085687493	-0.147848486	0.968573008	0.5
C(36)	0.012764504	0.066635207	0.917063383	0.5
C(37)	0.116426648	0.17599488	0.94210808	0.5
C(38)	-0.002485116	0.053811376	0.765764107	0.5
C(39)	0.169740847	-0.135725152	0.960009456	0.5
O(40)	0.090966641	-0.058118822	1.228858917	0.5
H(41)	-0.039227504	0.182556415	1.172554519	0.5
H(42)	-0.162082896	0.056885355	1.206119434	0.5
H(43)	-0.175412652	0.178093581	0.962313969	0.5
H(44)	-0.247040513	-0.03958738	0.867391942	0.5
H(45)	-0.274410583	-0.06095095	1.04076275	0.5
H(46)	-0.080258956	-0.203564934	0.873590468	0.5
H(47)	-0.10049502	-0.221716245	1.049157505	0.5
H(48)	0.077889128	0.273772131	0.908775792	0.5
H(49)	0.2092611	0.15591442	0.886195104	0.5
H(50)	0.146934349	0.187017229	1.047126893	0.5
H(51)	0.178202818	-0.229043548	1.018105829	0.5
H(52)	0.256985449	-0.07272653	0.983708837	0.5
H(53)	0.175099746	-0.162333717	0.853224608	0.5
H(54)	-0.040349729	0.14814953	0.723061644	0.5
H(55)	-0.07082556	-0.025535751	0.732807958	0.5
H(56)	0.094445078	0.032074572	0.718047578	0.5
C(1)	0.485116686	0.574506443	0.991322316	0.5
C(2)	0.632651018	0.542484594	1.002406927	0.5
C(3)	0.643118685	0.400980226	1.052462225	0.5
C(4)	0.49476815	0.367069591	1.06649509	0.5
C(5)	0.443435948	0.444955922	1.187882963	0.5
C(6)	0.439996982	0.588915101	1.136691095	0.5
C(7)	0.42925408	0.438826078	0.947732412	0.5
C(8)	0.478680845	0.39157977	0.81113388	0.5
C(9)	0.277011436	0.428623952	0.945721818	0.5
C(10)	0.454178072	0.69351809	0.903622109	0.5
O(11)	0.724273736	0.61485636	0.976962146	0.5
H(12)	0.694047865	0.337147299	0.97854765	0.5
H(13)	0.698396565	0.395755663	1.147541592	0.5
H(14)	0.475105258	0.258919404	1.07189174	0.5
H(15)	0.343298931	0.409935804	1.217985434	0.5
H(16)	0.508731228	0.433130759	1.275907404	0.5
H(17)	0.33851696	0.631554879	1.143112554	0.5
H(18)	0.507174956	0.655360392	1.193628905	0.5
H(19)	0.457324614	0.284248392	0.797616593	0.5
H(20)	0.428094251	0.446149237	0.729829903	0.5
H(21)	0.586298383	0.405864199	0.793900187	0.5
H(22)	0.498113904	0.785602928	0.945378112	0.5
H(23)	0.49412152	0.679743773	0.801858497	0.5
H(24)	0.345406303	0.709165042	0.895566505	0.5
H(25)	0.245944315	0.323760794	0.931694654	0.5
H(26)	0.227128578	0.464521441	1.03669959	0.5
H(27)	0.234612656	0.487420761	0.862704433	0.5
C(30)	0.540365676	0.435636865	0.991302871	0.5
C(31)	0.527999647	0.481103055	1.135164722	0.5
C(32)	0.420115356	0.585898297	1.138838915	0.5
C(33)	0.380153056	0.587644266	0.991348672	0.5
C(34)	0.30372068	0.457579644	0.96524	0.5
C(35)	0.414312507	0.352151514	0.968573008	0.5
C(36)	0.512764504	0.566635207	0.917063383	0.5
C(37)	0.616426648	0.67599488	0.94210808	0.5
C(38)	0.497514884	0.553811376	0.765764107	0.5
C(39)	0.669740847	0.364274848	0.960009456	0.5
O(40)	0.590966641	0.441881178	1.228858917	0.5
H(41)	0.460772496	0.682556415	1.172554519	0.5
H(42)	0.337917104	0.556885355	1.206119434	0.5
H(43)	0.324587348	0.678093581	0.962313969	0.5
H(44)	0.252959487	0.46041262	0.867391942	0.5
H(45)	0.225589417	0.43904905	1.04076275	0.5
H(46)	0.419741044	0.296435066	0.873590468	0.5
H(47)	0.39950498	0.278283755	1.049157505	0.5
H(48)	0.577889128	0.773772131	0.908775792	0.5
H(49)	0.7092611	0.65591442	0.886195104	0.5
H(50)	0.646934349	0.687017229	1.047126893	0.5
H(51)	0.678202818	0.270956452	1.018105829	0.5
H(52)	0.756985449	0.42727347	0.983708837	0.5
H(53)	0.675099746	0.337666283	0.853224608	0.5
H(54)	0.459650271	0.64814953	0.723061644	0.5
H(55)	0.42917444	0.474464249	0.732807958	0.5
H(56)	0.594445078	0.532074572	0.718047578	0.5
C(1)	0.985116686	0.074506443	0.991322316	0.5
C(2)	1.132651018	0.042484594	1.002406927	0.5
C(3)	1.143118685	-0.099019774	1.052462225	0.5
C(4)	0.99476815	-0.132930409	1.06649509	0.5
C(5)	0.943435948	-0.055044078	1.187882963	0.5
C(6)	0.939996982	0.088915101	1.136691095	0.5
C(7)	0.92925408	-0.061173922	0.947732412	0.5
C(8)	0.978680845	-0.10842023	0.81113388	0.5
C(9)	0.777011436	-0.071376048	0.945721818	0.5
C(10)	0.954178072	0.19351809	0.903622109	0.5
O(11)	1.224273736	0.11485636	0.976962146	0.5
H(12)	1.194047865	-0.162852701	0.97854765	0.5
H(13)	1.198396565	-0.104244337	1.147541592	0.5
H(14)	0.975105258	-0.241080596	1.07189174	0.5
H(15)	0.843298931	-0.090064196	1.217985434	0.5
H(16)	1.008731228	-0.066869241	1.275907404	0.5
H(17)	0.83851696	0.131554879	1.143112554	0.5
H(18)	1.007174956	0.155360392	1.193628905	0.5
H(19)	0.957324614	-0.215751608	0.797616593	0.5
H(20)	0.928094251	-0.053850763	0.729829903	0.5
H(21)	1.086298383	-0.094135801	0.793900187	0.5
H(22)	0.998113904	0.285602928	0.945378112	0.5
H(23)	0.99412152	0.179743773	0.801858497	0.5
H(24)	0.845406303	0.209165042	0.895566505	0.5
H(25)	0.745944315	-0.176239206	0.931694654	0.5
H(26)	0.727128578	-0.035478559	1.03669959	0.5
H(27)	0.734612656	-0.012579239	0.862704433	0.5
C(30)	1.040365676	-0.064363135	0.991302871	0.5
C(31)	1.027999647	-0.018896945	1.135164722	0.5
C(32)	0.920115356	0.085898297	1.138838915	0.5
C(33)	0.880153056	0.087644266	0.991348672	0.5
C(34)	0.80372068	-0.042420356	0.96524	0.5
C(35)	0.914312507	-0.147848486	0.968573008	0.5
C(36)	1.012764504	0.066635207	0.917063383	0.5
C(37)	1.116426648	0.17599488	0.94210808	0.5
C(38)	0.997514884	0.053811376	0.765764107	0.5
C(39)	1.169740847	-0.135725152	0.960009456	0.5
O(40)	1.090966641	-0.058118822	1.228858917	0.5
H(41)	0.960772496	0.182556415	1.172554519	0.5
H(42)	0.837917104	0.056885355	1.206119434	0.5
H(43)	0.824587348	0.178093581	0.962313969	0.5
H(44)	0.752959487	-0.03958738	0.867391942	0.5
H(45)	0.725589417	-0.06095095	1.04076275	0.5
H(46)	0.919741044	-0.203564934	0.873590468	0.5
H(47)	0.89950498	-0.221716245	1.049157505	0.5
H(48)	1.077889128	0.273772131	0.908775792	0.5
H(49)	1.2092611	0.15591442	0.886195104	0.5
H(50)	1.146934349	0.187017229	1.047126893	0.5
H(51)	1.178202818	-0.229043548	1.018105829	0.5
H(52)	1.256985449	-0.07272653	0.983708837	0.5
H(53)	1.175099746	-0.162333717	0.853224608	0.5
H(54)	0.959650271	0.14814953	0.723061644	0.5
H(55)	0.92917444	-0.025535751	0.732807958	0.5
H(56)	1.094445078	0.032074572	0.718047578	0.5
C(1)	-0.014883314	1.074506443	0.991322316	0.5
C(2)	0.132651018	1.042484594	1.002406927	0.5
C(3)	0.143118685	0.900980226	1.052462225	0.5
C(4)	-0.00523185	0.867069591	1.06649509	0.5
C(5)	-0.056564052	0.944955922	1.187882963	0.5
C(6)	-0.060003018	1.088915101	1.136691095	0.5
C(7)	-0.07074592	0.938826078	0.947732412	0.5
C(8)	-0.021319155	0.89157977	0.81113388	0.5
C(9)	-0.222988564	0.928623952	0.945721818	0.5
C(10)	-0.045821928	1.19351809	0.903622109	0.5
O(11)	0.224273736	1.11485636	0.976962146	0.5
H(12)	0.194047865	0.837147299	0.97854765	0.5
H(13)	0.198396565	0.895755663	1.147541592	0.5
H(14)	-0.024894742	0.758919404	1.07189174	0.5
H(15)	-0.156701069	0.909935804	1.217985434	0.5
H(16)	0.008731228	0.933130759	1.275907404	0.5
H(17)	-0.16148304	1.131554879	1.143112554	0.5
H(18)	0.007174956	1.155360392	1.193628905	0.5
H(19)	-0.042675386	0.784248392	0.797616593	0.5
H(20)	-0.071905749	0.946149237	0.729829903	0.5
H(21)	0.086298383	0.905864199	0.793900187	0.5
H(22)	-0.001886096	1.285602928	0.945378112	0.5
H(23)	-0.00587848	1.179743773	0.801858497	0.5
H(24)	-0.154593697	1.209165042	0.895566505	0.5
H(25)	-0.254055685	0.823760794	0.931694654	0.5
H(26)	-0.272871422	0.964521441	1.03669959	0.5
H(27)	-0.265387344	0.987420761	0.862704433	0.5
C(30)	0.040365676	0.935636865	0.991302871	0.5
C(31)	0.027999647	0.981103055	1.135164722	0.5
C(32)	-0.079884644	1.085898297	1.138838915	0.5
C(33)	-0.119846944	1.087644266	0.991348672	0.5
C(34)	-0.19627932	0.957579644	0.96524	0.5
C(35)	-0.085687493	0.852151514	0.968573008	0.5
C(36)	0.012764504	1.066635207	0.917063383	0.5
C(37)	0.116426648	1.17599488	0.94210808	0.5
C(38)	-0.002485116	1.053811376	0.765764107	0.5
C(39)	0.169740847	0.864274848	0.960009456	0.5
O(40)	0.090966641	0.941881178	1.228858917	0.5
H(41)	-0.039227504	1.182556415	1.172554519	0.5
H(42)	-0.162082896	1.056885355	1.206119434	0.5
H(43)	-0.175412652	1.178093581	0.962313969	0.5
H(44)	-0.247040513	0.96041262	0.867391942	0.5
H(45)	-0.274410583	0.93904905	1.04076275	0.5
H(46)	-0.080258956	0.796435066	0.873590468	0.5
H(47)	-0.10049502	0.778283755	1.049157505	0.5
H(48)	0.077889128	1.273772131	0.908775792	0.5
H(49)	0.2092611	1.15591442	0.886195104	0.5
H(50)	0.146934349	1.187017229	1.047126893	0.5
H(51)	0.178202818	0.770956452	1.018105829	0.5
H(52)	0.256985449	0.92727347	0.983708837	0.5
H(53)	0.175099746	0.837666283	0.853224608	0.5
H(54)	-0.040349729	1.14814953	0.723061644	0.5
H(55)	-0.07082556	0.974464249	0.732807958	0.5
H(56)	0.094445078	1.032074572	0.718047578	0.5
C(1)	0.985116686	1.074506443	0.991322316	0.5
C(2)	1.132651018	1.042484594	1.002406927	0.5
C(3)	1.143118685	0.900980226	1.052462225	0.5
C(4)	0.99476815	0.867069591	1.06649509	0.5
C(5)	0.943435948	0.944955922	1.187882963	0.5
C(6)	0.939996982	1.088915101	1.136691095	0.5
C(7)	0.92925408	0.938826078	0.947732412	0.5
C(8)	0.978680845	0.89157977	0.81113388	0.5
C(9)	0.777011436	0.928623952	0.945721818	0.5
C(10)	0.954178072	1.19351809	0.903622109	0.5
O(11)	1.224273736	1.11485636	0.976962146	0.5
H(12)	1.194047865	0.837147299	0.97854765	0.5
H(13)	1.198396565	0.895755663	1.147541592	0.5
H(14)	0.975105258	0.758919404	1.07189174	0.5
H(15)	0.843298931	0.909935804	1.217985434	0.5
H(16)	1.008731228	0.933130759	1.275907404	0.5
H(17)	0.83851696	1.131554879	1.143112554	0.5
H(18)	1.007174956	1.155360392	1.193628905	0.5
H(19)	0.957324614	0.784248392	0.797616593	0.5
H(20)	0.928094251	0.946149237	0.729829903	0.5
H(21)	1.086298383	0.905864199	0.793900187	0.5
H(22)	0.998113904	1.285602928	0.945378112	0.5
H(23)	0.99412152	1.179743773	0.801858497	0.5
H(24)	0.845406303	1.209165042	0.895566505	0.5
H(25)	0.745944315	0.823760794	0.931694654	0.5
H(26)	0.727128578	0.964521441	1.03669959	0.5
H(27)	0.734612656	0.987420761	0.862704433	0.5
C(30)	1.040365676	0.935636865	0.991302871	0.5
C(31)	1.027999647	0.981103055	1.135164722	0.5
C(32)	0.920115356	1.085898297	1.138838915	0.5
C(33)	0.880153056	1.087644266	0.991348672	0.5
C(34)	0.80372068	0.957579644	0.96524	0.5
C(35)	0.914312507	0.852151514	0.968573008	0.5
C(36)	1.012764504	1.066635207	0.917063383	0.5
C(37)	1.116426648	1.17599488	0.94210808	0.5
C(38)	0.997514884	1.053811376	0.765764107	0.5
C(39)	1.169740847	0.864274848	0.960009456	0.5
O(40)	1.090966641	0.941881178	1.228858917	0.5
H(41)	0.960772496	1.182556415	1.172554519	0.5
H(42)	0.837917104	1.056885355	1.206119434	0.5
H(43)	0.824587348	1.178093581	0.962313969	0.5
H(44)	0.752959487	0.96041262	0.867391942	0.5
H(45)	0.725589417	0.93904905	1.04076275	0.5
H(46)	0.919741044	0.796435066	0.873590468	0.5
H(47)	0.89950498	0.778283755	1.049157505	0.5
H(48)	1.077889128	1.273772131	0.908775792	0.5
H(49)	1.2092611	1.15591442	0.886195104	0.5
H(50)	1.146934349	1.187017229	1.047126893	0.5
H(51)	1.178202818	0.770956452	1.018105829	0.5
H(52)	1.256985449	0.92727347	0.983708837	0.5
H(53)	1.175099746	0.837666283	0.853224608	0.5
H(54)	0.959650271	1.14814953	0.723061644	0.5
H(55)	0.92917444	0.974464249	0.732807958	0.5
H(56)	1.094445078	1.032074572	0.718047578	0.5
#END
