# Supplementary material for: A New Look at the Structure and Thermal Behavior of Polyvinylidene Fluoride–Camphor Mixtures
Source: Polymers (Basel). 2022 Nov 30;14(23):5214. doi: 10.3390/polym14235214 (PMC9735715; doi:10.3390/polym14235214)
Supplement: Supplementary file 1 [file polymers-14-05214-s001.zip › DL_Camphor_fcc_Euler_angles_11.cif]

#######################################################################
#
#                 Cambridge Crystallographic Data Centre
#                                CCDC 
#
#######################################################################
#
# If this CIF has been generated from an entry in the Cambridge 
# Structural Database, then it will include bibliographic, chemical, 
# crystal, experimental, refinement or atomic coordinate data resulting 
# from the CCDC's data processing and validation procedures.
#
#######################################################################

data_3D\Atomistic\(2)
_symmetry_cell_setting           triclinic
_symmetry_space_group_name_H-M   'P 1'
_symmetry_Int_Tables_number      1
_space_group_name_Hall           'P 1'
loop_
_symmetry_equiv_pos_site_id
_symmetry_equiv_pos_as_xyz
1 x,y,z
_cell_length_a                   10.1
_cell_length_b                   10.1
_cell_length_c                   10.1 
_cell_angle_alpha                90.0000
_cell_angle_beta                 90.0000
_cell_angle_gamma                90.0000
loop_
_atom_site_label
_atom_site_fract_x
_atom_site_fract_y
_atom_site_fract_z
_atom_site_occupancy
C(1)	0.015902168	0.073015089	-0.016246326	0.5
C(2)	0.081414517	0.022925448	0.110693843	0.5
C(3)	0.014500002	-0.107087317	0.146158185	0.5
C(4)	-0.086781329	-0.116439176	0.032099566	0.5
C(5)	-0.19430572	-0.011208545	0.060407003	0.5
C(6)	-0.122019461	0.11998632	0.030087322	0.5
C(7)	-0.011549768	-0.059006896	-0.088678767	0.5
C(8)	0.114159953	-0.136935416	-0.126870251	0.5
C(9)	-0.096682308	-0.047669916	-0.214813108	0.5
C(10)	0.096376145	0.177180046	-0.090313168	0.5
O(11)	0.169264068	0.07567069	0.1721774	0.5
H(12)	0.087086359	-0.189920296	0.144851741	0.5
H(13)	-0.032096901	-0.102662816	0.245818501	0.5
H(14)	-0.126980171	-0.217876284	0.017719637	0.5
H(15)	-0.281969917	-0.025555396	-0.004931699	0.5
H(16)	-0.231233805	-0.015916937	0.164165174	0.5
H(17)	-0.173550826	0.177059264	-0.048936587	0.5
H(18)	-0.114963969	0.185481224	0.118576918	0.5
H(19)	0.088335943	-0.240788894	-0.153448551	0.5
H(20)	0.163741523	-0.091504974	-0.21419098	0.5
H(21)	0.190889674	-0.141474723	-0.04829211	0.5
H(22)	0.108612408	0.268148867	-0.02925184	0.5
H(23)	0.196707089	0.139523318	-0.115939641	0.5
H(24)	0.04614364	0.206385038	-0.183933579	0.5
H(25)	-0.126910837	-0.14783559	-0.2496166	0.5
H(26)	-0.188786714	0.010952476	-0.203233908	0.5
H(27)	-0.040215782	0.000397064	-0.296346564	0.5
C(30)	0.059608971	0.040884657	0.024957089	0.5
C(31)	-0.022703315	-0.021167018	0.135820078	0.5
C(32)	-0.112390241	-0.123541769	0.071709017	0.5
C(33)	-0.068614399	-0.109246938	-0.074005564	0.5
C(34)	0.070852103	-0.171604748	-0.084054181	0.5
C(35)	0.158898975	-0.069151288	-0.012585389	0.5
C(36)	-0.041746515	0.041003744	-0.089764064	0.5
C(37)	-0.164020832	0.12924574	-0.065372334	0.5
C(38)	0.014398844	0.079785028	-0.22626382	0.5
C(39)	0.122850602	0.173053982	0.061583799	0.5
O(40)	-0.01809363	0.004965548	0.252343209	0.5
H(41)	-0.218338763	-0.097338126	0.086568918	0.5
H(42)	-0.094865667	-0.224098983	0.113014074	0.5
H(43)	-0.140969508	-0.151148139	-0.145564408	0.5
H(44)	0.10084692	-0.18483163	-0.189336314	0.5
H(45)	0.075640619	-0.271248812	-0.037153289	0.5
H(46)	0.238056846	-0.030731898	-0.079019241	0.5
H(47)	0.208420361	-0.11123986	0.076553571	0.5
H(48)	-0.243959157	0.104794762	-0.137265216	0.5
H(49)	-0.138991137	0.23580222	-0.078293329	0.5
H(50)	-0.207112383	0.1209837	0.035404747	0.5
H(51)	0.194773905	0.160652975	0.144217752	0.5
H(52)	0.0469237	0.24641608	0.093130838	0.5
H(53)	0.177536982	0.215532206	-0.024117646	0.5
H(54)	-0.059708354	0.059251797	-0.305279174	0.5
H(55)	0.106527014	0.02738096	-0.254876833	0.5
H(56)	0.038286647	0.187303755	-0.229994033	0.5
C(1)	0.515902168	0.573015089	-0.016246326	0.5
C(2)	0.581414517	0.522925448	0.110693843	0.5
C(3)	0.514500002	0.392912683	0.146158185	0.5
C(4)	0.413218671	0.383560824	0.032099566	0.5
C(5)	0.30569428	0.488791455	0.060407003	0.5
C(6)	0.377980539	0.61998632	0.030087322	0.5
C(7)	0.488450232	0.440993104	-0.088678767	0.5
C(8)	0.614159953	0.363064584	-0.126870251	0.5
C(9)	0.403317692	0.452330084	-0.214813108	0.5
C(10)	0.596376145	0.677180046	-0.090313168	0.5
O(11)	0.669264068	0.57567069	0.1721774	0.5
H(12)	0.587086359	0.310079704	0.144851741	0.5
H(13)	0.467903099	0.397337184	0.245818501	0.5
H(14)	0.373019829	0.282123716	0.017719637	0.5
H(15)	0.218030083	0.474444604	-0.004931699	0.5
H(16)	0.268766195	0.484083063	0.164165174	0.5
H(17)	0.326449174	0.677059264	-0.048936587	0.5
H(18)	0.385036031	0.685481224	0.118576918	0.5
H(19)	0.588335943	0.259211106	-0.153448551	0.5
H(20)	0.663741523	0.408495026	-0.21419098	0.5
H(21)	0.690889674	0.358525277	-0.04829211	0.5
H(22)	0.608612408	0.768148867	-0.02925184	0.5
H(23)	0.696707089	0.639523318	-0.115939641	0.5
H(24)	0.54614364	0.706385038	-0.183933579	0.5
H(25)	0.373089163	0.35216441	-0.2496166	0.5
H(26)	0.311213286	0.510952476	-0.203233908	0.5
H(27)	0.459784218	0.500397064	-0.296346564	0.5
C(30)	0.559608971	0.540884657	0.024957089	0.5
C(31)	0.477296685	0.478832982	0.135820078	0.5
C(32)	0.387609759	0.376458231	0.071709017	0.5
C(33)	0.431385601	0.390753062	-0.074005564	0.5
C(34)	0.570852103	0.328395252	-0.084054181	0.5
C(35)	0.658898975	0.430848712	-0.012585389	0.5
C(36)	0.458253485	0.541003744	-0.089764064	0.5
C(37)	0.335979168	0.62924574	-0.065372334	0.5
C(38)	0.514398844	0.579785028	-0.22626382	0.5
C(39)	0.622850602	0.673053982	0.061583799	0.5
O(40)	0.48190637	0.504965548	0.252343209	0.5
H(41)	0.281661237	0.402661874	0.086568918	0.5
H(42)	0.405134333	0.275901017	0.113014074	0.5
H(43)	0.359030492	0.348851861	-0.145564408	0.5
H(44)	0.60084692	0.31516837	-0.189336314	0.5
H(45)	0.575640619	0.228751188	-0.037153289	0.5
H(46)	0.738056846	0.469268102	-0.079019241	0.5
H(47)	0.708420361	0.38876014	0.076553571	0.5
H(48)	0.256040843	0.604794762	-0.137265216	0.5
H(49)	0.361008863	0.73580222	-0.078293329	0.5
H(50)	0.292887617	0.6209837	0.035404747	0.5
H(51)	0.694773905	0.660652975	0.144217752	0.5
H(52)	0.5469237	0.74641608	0.093130838	0.5
H(53)	0.677536982	0.715532206	-0.024117646	0.5
H(54)	0.440291646	0.559251797	-0.305279174	0.5
H(55)	0.606527014	0.52738096	-0.254876833	0.5
H(56)	0.538286647	0.687303755	-0.229994033	0.5
C(1)	1.015902168	0.073015089	-0.016246326	0.5
C(2)	1.081414517	0.022925448	0.110693843	0.5
C(3)	1.014500002	-0.107087317	0.146158185	0.5
C(4)	0.913218671	-0.116439176	0.032099566	0.5
C(5)	0.80569428	-0.011208545	0.060407003	0.5
C(6)	0.877980539	0.11998632	0.030087322	0.5
C(7)	0.988450232	-0.059006896	-0.088678767	0.5
C(8)	1.114159953	-0.136935416	-0.126870251	0.5
C(9)	0.903317692	-0.047669916	-0.214813108	0.5
C(10)	1.096376145	0.177180046	-0.090313168	0.5
O(11)	1.169264068	0.07567069	0.1721774	0.5
H(12)	1.087086359	-0.189920296	0.144851741	0.5
H(13)	0.967903099	-0.102662816	0.245818501	0.5
H(14)	0.873019829	-0.217876284	0.017719637	0.5
H(15)	0.718030083	-0.025555396	-0.004931699	0.5
H(16)	0.768766195	-0.015916937	0.164165174	0.5
H(17)	0.826449174	0.177059264	-0.048936587	0.5
H(18)	0.885036031	0.185481224	0.118576918	0.5
H(19)	1.088335943	-0.240788894	-0.153448551	0.5
H(20)	1.163741523	-0.091504974	-0.21419098	0.5
H(21)	1.190889674	-0.141474723	-0.04829211	0.5
H(22)	1.108612408	0.268148867	-0.02925184	0.5
H(23)	1.196707089	0.139523318	-0.115939641	0.5
H(24)	1.04614364	0.206385038	-0.183933579	0.5
H(25)	0.873089163	-0.14783559	-0.2496166	0.5
H(26)	0.811213286	0.010952476	-0.203233908	0.5
H(27)	0.959784218	0.000397064	-0.296346564	0.5
C(30)	1.059608971	0.040884657	0.024957089	0.5
C(31)	0.977296685	-0.021167018	0.135820078	0.5
C(32)	0.887609759	-0.123541769	0.071709017	0.5
C(33)	0.931385601	-0.109246938	-0.074005564	0.5
C(34)	1.070852103	-0.171604748	-0.084054181	0.5
C(35)	1.158898975	-0.069151288	-0.012585389	0.5
C(36)	0.958253485	0.041003744	-0.089764064	0.5
C(37)	0.835979168	0.12924574	-0.065372334	0.5
C(38)	1.014398844	0.079785028	-0.22626382	0.5
C(39)	1.122850602	0.173053982	0.061583799	0.5
O(40)	0.98190637	0.004965548	0.252343209	0.5
H(41)	0.781661237	-0.097338126	0.086568918	0.5
H(42)	0.905134333	-0.224098983	0.113014074	0.5
H(43)	0.859030492	-0.151148139	-0.145564408	0.5
H(44)	1.10084692	-0.18483163	-0.189336314	0.5
H(45)	1.075640619	-0.271248812	-0.037153289	0.5
H(46)	1.238056846	-0.030731898	-0.079019241	0.5
H(47)	1.208420361	-0.11123986	0.076553571	0.5
H(48)	0.756040843	0.104794762	-0.137265216	0.5
H(49)	0.861008863	0.23580222	-0.078293329	0.5
H(50)	0.792887617	0.1209837	0.035404747	0.5
H(51)	1.194773905	0.160652975	0.144217752	0.5
H(52)	1.0469237	0.24641608	0.093130838	0.5
H(53)	1.177536982	0.215532206	-0.024117646	0.5
H(54)	0.940291646	0.059251797	-0.305279174	0.5
H(55)	1.106527014	0.02738096	-0.254876833	0.5
H(56)	1.038286647	0.187303755	-0.229994033	0.5
C(1)	0.015902168	1.073015089	-0.016246326	0.5
C(2)	0.081414517	1.022925448	0.110693843	0.5
C(3)	0.014500002	0.892912683	0.146158185	0.5
C(4)	-0.086781329	0.883560824	0.032099566	0.5
C(5)	-0.19430572	0.988791455	0.060407003	0.5
C(6)	-0.122019461	1.11998632	0.030087322	0.5
C(7)	-0.011549768	0.940993104	-0.088678767	0.5
C(8)	0.114159953	0.863064584	-0.126870251	0.5
C(9)	-0.096682308	0.952330084	-0.214813108	0.5
C(10)	0.096376145	1.177180046	-0.090313168	0.5
O(11)	0.169264068	1.07567069	0.1721774	0.5
H(12)	0.087086359	0.810079704	0.144851741	0.5
H(13)	-0.032096901	0.897337184	0.245818501	0.5
H(14)	-0.126980171	0.782123716	0.017719637	0.5
H(15)	-0.281969917	0.974444604	-0.004931699	0.5
H(16)	-0.231233805	0.984083063	0.164165174	0.5
H(17)	-0.173550826	1.177059264	-0.048936587	0.5
H(18)	-0.114963969	1.185481224	0.118576918	0.5
H(19)	0.088335943	0.759211106	-0.153448551	0.5
H(20)	0.163741523	0.908495026	-0.21419098	0.5
H(21)	0.190889674	0.858525277	-0.04829211	0.5
H(22)	0.108612408	1.268148867	-0.02925184	0.5
H(23)	0.196707089	1.139523318	-0.115939641	0.5
H(24)	0.04614364	1.206385038	-0.183933579	0.5
H(25)	-0.126910837	0.85216441	-0.2496166	0.5
H(26)	-0.188786714	1.010952476	-0.203233908	0.5
H(27)	-0.040215782	1.000397064	-0.296346564	0.5
C(30)	0.059608971	1.040884657	0.024957089	0.5
C(31)	-0.022703315	0.978832982	0.135820078	0.5
C(32)	-0.112390241	0.876458231	0.071709017	0.5
C(33)	-0.068614399	0.890753062	-0.074005564	0.5
C(34)	0.070852103	0.828395252	-0.084054181	0.5
C(35)	0.158898975	0.930848712	-0.012585389	0.5
C(36)	-0.041746515	1.041003744	-0.089764064	0.5
C(37)	-0.164020832	1.12924574	-0.065372334	0.5
C(38)	0.014398844	1.079785028	-0.22626382	0.5
C(39)	0.122850602	1.173053982	0.061583799	0.5
O(40)	-0.01809363	1.004965548	0.252343209	0.5
H(41)	-0.218338763	0.902661874	0.086568918	0.5
H(42)	-0.094865667	0.775901017	0.113014074	0.5
H(43)	-0.140969508	0.848851861	-0.145564408	0.5
H(44)	0.10084692	0.81516837	-0.189336314	0.5
H(45)	0.075640619	0.728751188	-0.037153289	0.5
H(46)	0.238056846	0.969268102	-0.079019241	0.5
H(47)	0.208420361	0.88876014	0.076553571	0.5
H(48)	-0.243959157	1.104794762	-0.137265216	0.5
H(49)	-0.138991137	1.23580222	-0.078293329	0.5
H(50)	-0.207112383	1.1209837	0.035404747	0.5
H(51)	0.194773905	1.160652975	0.144217752	0.5
H(52)	0.0469237	1.24641608	0.093130838	0.5
H(53)	0.177536982	1.215532206	-0.024117646	0.5
H(54)	-0.059708354	1.059251797	-0.305279174	0.5
H(55)	0.106527014	1.02738096	-0.254876833	0.5
H(56)	0.038286647	1.187303755	-0.229994033	0.5
C(1)	1.015902168	1.073015089	-0.016246326	0.5
C(2)	1.081414517	1.022925448	0.110693843	0.5
C(3)	1.014500002	0.892912683	0.146158185	0.5
C(4)	0.913218671	0.883560824	0.032099566	0.5
C(5)	0.80569428	0.988791455	0.060407003	0.5
C(6)	0.877980539	1.11998632	0.030087322	0.5
C(7)	0.988450232	0.940993104	-0.088678767	0.5
C(8)	1.114159953	0.863064584	-0.126870251	0.5
C(9)	0.903317692	0.952330084	-0.214813108	0.5
C(10)	1.096376145	1.177180046	-0.090313168	0.5
O(11)	1.169264068	1.07567069	0.1721774	0.5
H(12)	1.087086359	0.810079704	0.144851741	0.5
H(13)	0.967903099	0.897337184	0.245818501	0.5
H(14)	0.873019829	0.782123716	0.017719637	0.5
H(15)	0.718030083	0.974444604	-0.004931699	0.5
H(16)	0.768766195	0.984083063	0.164165174	0.5
H(17)	0.826449174	1.177059264	-0.048936587	0.5
H(18)	0.885036031	1.185481224	0.118576918	0.5
H(19)	1.088335943	0.759211106	-0.153448551	0.5
H(20)	1.163741523	0.908495026	-0.21419098	0.5
H(21)	1.190889674	0.858525277	-0.04829211	0.5
H(22)	1.108612408	1.268148867	-0.02925184	0.5
H(23)	1.196707089	1.139523318	-0.115939641	0.5
H(24)	1.04614364	1.206385038	-0.183933579	0.5
H(25)	0.873089163	0.85216441	-0.2496166	0.5
H(26)	0.811213286	1.010952476	-0.203233908	0.5
H(27)	0.959784218	1.000397064	-0.296346564	0.5
C(30)	1.059608971	1.040884657	0.024957089	0.5
C(31)	0.977296685	0.978832982	0.135820078	0.5
C(32)	0.887609759	0.876458231	0.071709017	0.5
C(33)	0.931385601	0.890753062	-0.074005564	0.5
C(34)	1.070852103	0.828395252	-0.084054181	0.5
C(35)	1.158898975	0.930848712	-0.012585389	0.5
C(36)	0.958253485	1.041003744	-0.089764064	0.5
C(37)	0.835979168	1.12924574	-0.065372334	0.5
C(38)	1.014398844	1.079785028	-0.22626382	0.5
C(39)	1.122850602	1.173053982	0.061583799	0.5
O(40)	0.98190637	1.004965548	0.252343209	0.5
H(41)	0.781661237	0.902661874	0.086568918	0.5
H(42)	0.905134333	0.775901017	0.113014074	0.5
H(43)	0.859030492	0.848851861	-0.145564408	0.5
H(44)	1.10084692	0.81516837	-0.189336314	0.5
H(45)	1.075640619	0.728751188	-0.037153289	0.5
H(46)	1.238056846	0.969268102	-0.079019241	0.5
H(47)	1.208420361	0.88876014	0.076553571	0.5
H(48)	0.756040843	1.104794762	-0.137265216	0.5
H(49)	0.861008863	1.23580222	-0.078293329	0.5
H(50)	0.792887617	1.1209837	0.035404747	0.5
H(51)	1.194773905	1.160652975	0.144217752	0.5
H(52)	1.0469237	1.24641608	0.093130838	0.5
H(53)	1.177536982	1.215532206	-0.024117646	0.5
H(54)	0.940291646	1.059251797	-0.305279174	0.5
H(55)	1.106527014	1.02738096	-0.254876833	0.5
H(56)	1.038286647	1.187303755	-0.229994033	0.5
C(1)	0.515902168	0.073015089	0.483753674	0.5
C(2)	0.581414517	0.022925448	0.610693843	0.5
C(3)	0.514500002	-0.107087317	0.646158185	0.5
C(4)	0.413218671	-0.116439176	0.532099566	0.5
C(5)	0.30569428	-0.011208545	0.560407003	0.5
C(6)	0.377980539	0.11998632	0.530087322	0.5
C(7)	0.488450232	-0.059006896	0.411321233	0.5
C(8)	0.614159953	-0.136935416	0.373129749	0.5
C(9)	0.403317692	-0.047669916	0.285186892	0.5
C(10)	0.596376145	0.177180046	0.409686832	0.5
O(11)	0.669264068	0.07567069	0.6721774	0.5
H(12)	0.587086359	-0.189920296	0.644851741	0.5
H(13)	0.467903099	-0.102662816	0.745818501	0.5
H(14)	0.373019829	-0.217876284	0.517719637	0.5
H(15)	0.218030083	-0.025555396	0.495068301	0.5
H(16)	0.268766195	-0.015916937	0.664165174	0.5
H(17)	0.326449174	0.177059264	0.451063413	0.5
H(18)	0.385036031	0.185481224	0.618576918	0.5
H(19)	0.588335943	-0.240788894	0.346551449	0.5
H(20)	0.663741523	-0.091504974	0.28580902	0.5
H(21)	0.690889674	-0.141474723	0.45170789	0.5
H(22)	0.608612408	0.268148867	0.47074816	0.5
H(23)	0.696707089	0.139523318	0.384060359	0.5
H(24)	0.54614364	0.206385038	0.316066421	0.5
H(25)	0.373089163	-0.14783559	0.2503834	0.5
H(26)	0.311213286	0.010952476	0.296766092	0.5
H(27)	0.459784218	0.000397064	0.203653436	0.5
C(30)	0.559608971	0.040884657	0.524957089	0.5
C(31)	0.477296685	-0.021167018	0.635820078	0.5
C(32)	0.387609759	-0.123541769	0.571709017	0.5
C(33)	0.431385601	-0.109246938	0.425994436	0.5
C(34)	0.570852103	-0.171604748	0.415945819	0.5
C(35)	0.658898975	-0.069151288	0.487414611	0.5
C(36)	0.458253485	0.041003744	0.410235936	0.5
C(37)	0.335979168	0.12924574	0.434627666	0.5
C(38)	0.514398844	0.079785028	0.27373618	0.5
C(39)	0.622850602	0.173053982	0.561583799	0.5
O(40)	0.48190637	0.004965548	0.752343209	0.5
H(41)	0.281661237	-0.097338126	0.586568918	0.5
H(42)	0.405134333	-0.224098983	0.613014074	0.5
H(43)	0.359030492	-0.151148139	0.354435592	0.5
H(44)	0.60084692	-0.18483163	0.310663686	0.5
H(45)	0.575640619	-0.271248812	0.462846711	0.5
H(46)	0.738056846	-0.030731898	0.420980759	0.5
H(47)	0.708420361	-0.11123986	0.576553571	0.5
H(48)	0.256040843	0.104794762	0.362734784	0.5
H(49)	0.361008863	0.23580222	0.421706671	0.5
H(50)	0.292887617	0.1209837	0.535404747	0.5
H(51)	0.694773905	0.160652975	0.644217752	0.5
H(52)	0.5469237	0.24641608	0.593130838	0.5
H(53)	0.677536982	0.215532206	0.475882354	0.5
H(54)	0.440291646	0.059251797	0.194720826	0.5
H(55)	0.606527014	0.02738096	0.245123167	0.5
H(56)	0.538286647	0.187303755	0.270005967	0.5
C(1)	0.015902168	0.573015089	0.483753674	0.5
C(2)	0.081414517	0.522925448	0.610693843	0.5
C(3)	0.014500002	0.392912683	0.646158185	0.5
C(4)	-0.086781329	0.383560824	0.532099566	0.5
C(5)	-0.19430572	0.488791455	0.560407003	0.5
C(6)	-0.122019461	0.61998632	0.530087322	0.5
C(7)	-0.011549768	0.440993104	0.411321233	0.5
C(8)	0.114159953	0.363064584	0.373129749	0.5
C(9)	-0.096682308	0.452330084	0.285186892	0.5
C(10)	0.096376145	0.677180046	0.409686832	0.5
O(11)	0.169264068	0.57567069	0.6721774	0.5
H(12)	0.087086359	0.310079704	0.644851741	0.5
H(13)	-0.032096901	0.397337184	0.745818501	0.5
H(14)	-0.126980171	0.282123716	0.517719637	0.5
H(15)	-0.281969917	0.474444604	0.495068301	0.5
H(16)	-0.231233805	0.484083063	0.664165174	0.5
H(17)	-0.173550826	0.677059264	0.451063413	0.5
H(18)	-0.114963969	0.685481224	0.618576918	0.5
H(19)	0.088335943	0.259211106	0.346551449	0.5
H(20)	0.163741523	0.408495026	0.28580902	0.5
H(21)	0.190889674	0.358525277	0.45170789	0.5
H(22)	0.108612408	0.768148867	0.47074816	0.5
H(23)	0.196707089	0.639523318	0.384060359	0.5
H(24)	0.04614364	0.706385038	0.316066421	0.5
H(25)	-0.126910837	0.35216441	0.2503834	0.5
H(26)	-0.188786714	0.510952476	0.296766092	0.5
H(27)	-0.040215782	0.500397064	0.203653436	0.5
C(30)	0.059608971	0.540884657	0.524957089	0.5
C(31)	-0.022703315	0.478832982	0.635820078	0.5
C(32)	-0.112390241	0.376458231	0.571709017	0.5
C(33)	-0.068614399	0.390753062	0.425994436	0.5
C(34)	0.070852103	0.328395252	0.415945819	0.5
C(35)	0.158898975	0.430848712	0.487414611	0.5
C(36)	-0.041746515	0.541003744	0.410235936	0.5
C(37)	-0.164020832	0.62924574	0.434627666	0.5
C(38)	0.014398844	0.579785028	0.27373618	0.5
C(39)	0.122850602	0.673053982	0.561583799	0.5
O(40)	-0.01809363	0.504965548	0.752343209	0.5
H(41)	-0.218338763	0.402661874	0.586568918	0.5
H(42)	-0.094865667	0.275901017	0.613014074	0.5
H(43)	-0.140969508	0.348851861	0.354435592	0.5
H(44)	0.10084692	0.31516837	0.310663686	0.5
H(45)	0.075640619	0.228751188	0.462846711	0.5
H(46)	0.238056846	0.469268102	0.420980759	0.5
H(47)	0.208420361	0.38876014	0.576553571	0.5
H(48)	-0.243959157	0.604794762	0.362734784	0.5
H(49)	-0.138991137	0.73580222	0.421706671	0.5
H(50)	-0.207112383	0.6209837	0.535404747	0.5
H(51)	0.194773905	0.660652975	0.644217752	0.5
H(52)	0.0469237	0.74641608	0.593130838	0.5
H(53)	0.177536982	0.715532206	0.475882354	0.5
H(54)	-0.059708354	0.559251797	0.194720826	0.5
H(55)	0.106527014	0.52738096	0.245123167	0.5
H(56)	0.038286647	0.687303755	0.270005967	0.5
C(1)	1.015902168	0.573015089	0.483753674	0.5
C(2)	1.081414517	0.522925448	0.610693843	0.5
C(3)	1.014500002	0.392912683	0.646158185	0.5
C(4)	0.913218671	0.383560824	0.532099566	0.5
C(5)	0.80569428	0.488791455	0.560407003	0.5
C(6)	0.877980539	0.61998632	0.530087322	0.5
C(7)	0.988450232	0.440993104	0.411321233	0.5
C(8)	1.114159953	0.363064584	0.373129749	0.5
C(9)	0.903317692	0.452330084	0.285186892	0.5
C(10)	1.096376145	0.677180046	0.409686832	0.5
O(11)	1.169264068	0.57567069	0.6721774	0.5
H(12)	1.087086359	0.310079704	0.644851741	0.5
H(13)	0.967903099	0.397337184	0.745818501	0.5
H(14)	0.873019829	0.282123716	0.517719637	0.5
H(15)	0.718030083	0.474444604	0.495068301	0.5
H(16)	0.768766195	0.484083063	0.664165174	0.5
H(17)	0.826449174	0.677059264	0.451063413	0.5
H(18)	0.885036031	0.685481224	0.618576918	0.5
H(19)	1.088335943	0.259211106	0.346551449	0.5
H(20)	1.163741523	0.408495026	0.28580902	0.5
H(21)	1.190889674	0.358525277	0.45170789	0.5
H(22)	1.108612408	0.768148867	0.47074816	0.5
H(23)	1.196707089	0.639523318	0.384060359	0.5
H(24)	1.04614364	0.706385038	0.316066421	0.5
H(25)	0.873089163	0.35216441	0.2503834	0.5
H(26)	0.811213286	0.510952476	0.296766092	0.5
H(27)	0.959784218	0.500397064	0.203653436	0.5
C(30)	1.059608971	0.540884657	0.524957089	0.5
C(31)	0.977296685	0.478832982	0.635820078	0.5
C(32)	0.887609759	0.376458231	0.571709017	0.5
C(33)	0.931385601	0.390753062	0.425994436	0.5
C(34)	1.070852103	0.328395252	0.415945819	0.5
C(35)	1.158898975	0.430848712	0.487414611	0.5
C(36)	0.958253485	0.541003744	0.410235936	0.5
C(37)	0.835979168	0.62924574	0.434627666	0.5
C(38)	1.014398844	0.579785028	0.27373618	0.5
C(39)	1.122850602	0.673053982	0.561583799	0.5
O(40)	0.98190637	0.504965548	0.752343209	0.5
H(41)	0.781661237	0.402661874	0.586568918	0.5
H(42)	0.905134333	0.275901017	0.613014074	0.5
H(43)	0.859030492	0.348851861	0.354435592	0.5
H(44)	1.10084692	0.31516837	0.310663686	0.5
H(45)	1.075640619	0.228751188	0.462846711	0.5
H(46)	1.238056846	0.469268102	0.420980759	0.5
H(47)	1.208420361	0.38876014	0.576553571	0.5
H(48)	0.756040843	0.604794762	0.362734784	0.5
H(49)	0.861008863	0.73580222	0.421706671	0.5
H(50)	0.792887617	0.6209837	0.535404747	0.5
H(51)	1.194773905	0.660652975	0.644217752	0.5
H(52)	1.0469237	0.74641608	0.593130838	0.5
H(53)	1.177536982	0.715532206	0.475882354	0.5
H(54)	0.940291646	0.559251797	0.194720826	0.5
H(55)	1.106527014	0.52738096	0.245123167	0.5
H(56)	1.038286647	0.687303755	0.270005967	0.5
C(1)	0.515902168	1.073015089	0.483753674	0.5
C(2)	0.581414517	1.022925448	0.610693843	0.5
C(3)	0.514500002	0.892912683	0.646158185	0.5
C(4)	0.413218671	0.883560824	0.532099566	0.5
C(5)	0.30569428	0.988791455	0.560407003	0.5
C(6)	0.377980539	1.11998632	0.530087322	0.5
C(7)	0.488450232	0.940993104	0.411321233	0.5
C(8)	0.614159953	0.863064584	0.373129749	0.5
C(9)	0.403317692	0.952330084	0.285186892	0.5
C(10)	0.596376145	1.177180046	0.409686832	0.5
O(11)	0.669264068	1.07567069	0.6721774	0.5
H(12)	0.587086359	0.810079704	0.644851741	0.5
H(13)	0.467903099	0.897337184	0.745818501	0.5
H(14)	0.373019829	0.782123716	0.517719637	0.5
H(15)	0.218030083	0.974444604	0.495068301	0.5
H(16)	0.268766195	0.984083063	0.664165174	0.5
H(17)	0.326449174	1.177059264	0.451063413	0.5
H(18)	0.385036031	1.185481224	0.618576918	0.5
H(19)	0.588335943	0.759211106	0.346551449	0.5
H(20)	0.663741523	0.908495026	0.28580902	0.5
H(21)	0.690889674	0.858525277	0.45170789	0.5
H(22)	0.608612408	1.268148867	0.47074816	0.5
H(23)	0.696707089	1.139523318	0.384060359	0.5
H(24)	0.54614364	1.206385038	0.316066421	0.5
H(25)	0.373089163	0.85216441	0.2503834	0.5
H(26)	0.311213286	1.010952476	0.296766092	0.5
H(27)	0.459784218	1.000397064	0.203653436	0.5
C(30)	0.559608971	1.040884657	0.524957089	0.5
C(31)	0.477296685	0.978832982	0.635820078	0.5
C(32)	0.387609759	0.876458231	0.571709017	0.5
C(33)	0.431385601	0.890753062	0.425994436	0.5
C(34)	0.570852103	0.828395252	0.415945819	0.5
C(35)	0.658898975	0.930848712	0.487414611	0.5
C(36)	0.458253485	1.041003744	0.410235936	0.5
C(37)	0.335979168	1.12924574	0.434627666	0.5
C(38)	0.514398844	1.079785028	0.27373618	0.5
C(39)	0.622850602	1.173053982	0.561583799	0.5
O(40)	0.48190637	1.004965548	0.752343209	0.5
H(41)	0.281661237	0.902661874	0.586568918	0.5
H(42)	0.405134333	0.775901017	0.613014074	0.5
H(43)	0.359030492	0.848851861	0.354435592	0.5
H(44)	0.60084692	0.81516837	0.310663686	0.5
H(45)	0.575640619	0.728751188	0.462846711	0.5
H(46)	0.738056846	0.969268102	0.420980759	0.5
H(47)	0.708420361	0.88876014	0.576553571	0.5
H(48)	0.256040843	1.104794762	0.362734784	0.5
H(49)	0.361008863	1.23580222	0.421706671	0.5
H(50)	0.292887617	1.1209837	0.535404747	0.5
H(51)	0.694773905	1.160652975	0.644217752	0.5
H(52)	0.5469237	1.24641608	0.593130838	0.5
H(53)	0.677536982	1.215532206	0.475882354	0.5
H(54)	0.440291646	1.059251797	0.194720826	0.5
H(55)	0.606527014	1.02738096	0.245123167	0.5
H(56)	0.538286647	1.187303755	0.270005967	0.5
C(1)	0.015902168	0.073015089	0.983753674	0.5
C(2)	0.081414517	0.022925448	1.110693843	0.5
C(3)	0.014500002	-0.107087317	1.146158185	0.5
C(4)	-0.086781329	-0.116439176	1.032099566	0.5
C(5)	-0.19430572	-0.011208545	1.060407003	0.5
C(6)	-0.122019461	0.11998632	1.030087322	0.5
C(7)	-0.011549768	-0.059006896	0.911321233	0.5
C(8)	0.114159953	-0.136935416	0.873129749	0.5
C(9)	-0.096682308	-0.047669916	0.785186892	0.5
C(10)	0.096376145	0.177180046	0.909686832	0.5
O(11)	0.169264068	0.07567069	1.1721774	0.5
H(12)	0.087086359	-0.189920296	1.144851741	0.5
H(13)	-0.032096901	-0.102662816	1.245818501	0.5
H(14)	-0.126980171	-0.217876284	1.017719637	0.5
H(15)	-0.281969917	-0.025555396	0.995068301	0.5
H(16)	-0.231233805	-0.015916937	1.164165174	0.5
H(17)	-0.173550826	0.177059264	0.951063413	0.5
H(18)	-0.114963969	0.185481224	1.118576918	0.5
H(19)	0.088335943	-0.240788894	0.846551449	0.5
H(20)	0.163741523	-0.091504974	0.78580902	0.5
H(21)	0.190889674	-0.141474723	0.95170789	0.5
H(22)	0.108612408	0.268148867	0.97074816	0.5
H(23)	0.196707089	0.139523318	0.884060359	0.5
H(24)	0.04614364	0.206385038	0.816066421	0.5
H(25)	-0.126910837	-0.14783559	0.7503834	0.5
H(26)	-0.188786714	0.010952476	0.796766092	0.5
H(27)	-0.040215782	0.000397064	0.703653436	0.5
C(30)	0.059608971	0.040884657	1.024957089	0.5
C(31)	-0.022703315	-0.021167018	1.135820078	0.5
C(32)	-0.112390241	-0.123541769	1.071709017	0.5
C(33)	-0.068614399	-0.109246938	0.925994436	0.5
C(34)	0.070852103	-0.171604748	0.915945819	0.5
C(35)	0.158898975	-0.069151288	0.987414611	0.5
C(36)	-0.041746515	0.041003744	0.910235936	0.5
C(37)	-0.164020832	0.12924574	0.934627666	0.5
C(38)	0.014398844	0.079785028	0.77373618	0.5
C(39)	0.122850602	0.173053982	1.061583799	0.5
O(40)	-0.01809363	0.004965548	1.252343209	0.5
H(41)	-0.218338763	-0.097338126	1.086568918	0.5
H(42)	-0.094865667	-0.224098983	1.113014074	0.5
H(43)	-0.140969508	-0.151148139	0.854435592	0.5
H(44)	0.10084692	-0.18483163	0.810663686	0.5
H(45)	0.075640619	-0.271248812	0.962846711	0.5
H(46)	0.238056846	-0.030731898	0.920980759	0.5
H(47)	0.208420361	-0.11123986	1.076553571	0.5
H(48)	-0.243959157	0.104794762	0.862734784	0.5
H(49)	-0.138991137	0.23580222	0.921706671	0.5
H(50)	-0.207112383	0.1209837	1.035404747	0.5
H(51)	0.194773905	0.160652975	1.144217752	0.5
H(52)	0.0469237	0.24641608	1.093130838	0.5
H(53)	0.177536982	0.215532206	0.975882354	0.5
H(54)	-0.059708354	0.059251797	0.694720826	0.5
H(55)	0.106527014	0.02738096	0.745123167	0.5
H(56)	0.038286647	0.187303755	0.770005967	0.5
C(1)	0.515902168	0.573015089	0.983753674	0.5
C(2)	0.581414517	0.522925448	1.110693843	0.5
C(3)	0.514500002	0.392912683	1.146158185	0.5
C(4)	0.413218671	0.383560824	1.032099566	0.5
C(5)	0.30569428	0.488791455	1.060407003	0.5
C(6)	0.377980539	0.61998632	1.030087322	0.5
C(7)	0.488450232	0.440993104	0.911321233	0.5
C(8)	0.614159953	0.363064584	0.873129749	0.5
C(9)	0.403317692	0.452330084	0.785186892	0.5
C(10)	0.596376145	0.677180046	0.909686832	0.5
O(11)	0.669264068	0.57567069	1.1721774	0.5
H(12)	0.587086359	0.310079704	1.144851741	0.5
H(13)	0.467903099	0.397337184	1.245818501	0.5
H(14)	0.373019829	0.282123716	1.017719637	0.5
H(15)	0.218030083	0.474444604	0.995068301	0.5
H(16)	0.268766195	0.484083063	1.164165174	0.5
H(17)	0.326449174	0.677059264	0.951063413	0.5
H(18)	0.385036031	0.685481224	1.118576918	0.5
H(19)	0.588335943	0.259211106	0.846551449	0.5
H(20)	0.663741523	0.408495026	0.78580902	0.5
H(21)	0.690889674	0.358525277	0.95170789	0.5
H(22)	0.608612408	0.768148867	0.97074816	0.5
H(23)	0.696707089	0.639523318	0.884060359	0.5
H(24)	0.54614364	0.706385038	0.816066421	0.5
H(25)	0.373089163	0.35216441	0.7503834	0.5
H(26)	0.311213286	0.510952476	0.796766092	0.5
H(27)	0.459784218	0.500397064	0.703653436	0.5
C(30)	0.559608971	0.540884657	1.024957089	0.5
C(31)	0.477296685	0.478832982	1.135820078	0.5
C(32)	0.387609759	0.376458231	1.071709017	0.5
C(33)	0.431385601	0.390753062	0.925994436	0.5
C(34)	0.570852103	0.328395252	0.915945819	0.5
C(35)	0.658898975	0.430848712	0.987414611	0.5
C(36)	0.458253485	0.541003744	0.910235936	0.5
C(37)	0.335979168	0.62924574	0.934627666	0.5
C(38)	0.514398844	0.579785028	0.77373618	0.5
C(39)	0.622850602	0.673053982	1.061583799	0.5
O(40)	0.48190637	0.504965548	1.252343209	0.5
H(41)	0.281661237	0.402661874	1.086568918	0.5
H(42)	0.405134333	0.275901017	1.113014074	0.5
H(43)	0.359030492	0.348851861	0.854435592	0.5
H(44)	0.60084692	0.31516837	0.810663686	0.5
H(45)	0.575640619	0.228751188	0.962846711	0.5
H(46)	0.738056846	0.469268102	0.920980759	0.5
H(47)	0.708420361	0.38876014	1.076553571	0.5
H(48)	0.256040843	0.604794762	0.862734784	0.5
H(49)	0.361008863	0.73580222	0.921706671	0.5
H(50)	0.292887617	0.6209837	1.035404747	0.5
H(51)	0.694773905	0.660652975	1.144217752	0.5
H(52)	0.5469237	0.74641608	1.093130838	0.5
H(53)	0.677536982	0.715532206	0.975882354	0.5
H(54)	0.440291646	0.559251797	0.694720826	0.5
H(55)	0.606527014	0.52738096	0.745123167	0.5
H(56)	0.538286647	0.687303755	0.770005967	0.5
C(1)	1.015902168	0.073015089	0.983753674	0.5
C(2)	1.081414517	0.022925448	1.110693843	0.5
C(3)	1.014500002	-0.107087317	1.146158185	0.5
C(4)	0.913218671	-0.116439176	1.032099566	0.5
C(5)	0.80569428	-0.011208545	1.060407003	0.5
C(6)	0.877980539	0.11998632	1.030087322	0.5
C(7)	0.988450232	-0.059006896	0.911321233	0.5
C(8)	1.114159953	-0.136935416	0.873129749	0.5
C(9)	0.903317692	-0.047669916	0.785186892	0.5
C(10)	1.096376145	0.177180046	0.909686832	0.5
O(11)	1.169264068	0.07567069	1.1721774	0.5
H(12)	1.087086359	-0.189920296	1.144851741	0.5
H(13)	0.967903099	-0.102662816	1.245818501	0.5
H(14)	0.873019829	-0.217876284	1.017719637	0.5
H(15)	0.718030083	-0.025555396	0.995068301	0.5
H(16)	0.768766195	-0.015916937	1.164165174	0.5
H(17)	0.826449174	0.177059264	0.951063413	0.5
H(18)	0.885036031	0.185481224	1.118576918	0.5
H(19)	1.088335943	-0.240788894	0.846551449	0.5
H(20)	1.163741523	-0.091504974	0.78580902	0.5
H(21)	1.190889674	-0.141474723	0.95170789	0.5
H(22)	1.108612408	0.268148867	0.97074816	0.5
H(23)	1.196707089	0.139523318	0.884060359	0.5
H(24)	1.04614364	0.206385038	0.816066421	0.5
H(25)	0.873089163	-0.14783559	0.7503834	0.5
H(26)	0.811213286	0.010952476	0.796766092	0.5
H(27)	0.959784218	0.000397064	0.703653436	0.5
C(30)	1.059608971	0.040884657	1.024957089	0.5
C(31)	0.977296685	-0.021167018	1.135820078	0.5
C(32)	0.887609759	-0.123541769	1.071709017	0.5
C(33)	0.931385601	-0.109246938	0.925994436	0.5
C(34)	1.070852103	-0.171604748	0.915945819	0.5
C(35)	1.158898975	-0.069151288	0.987414611	0.5
C(36)	0.958253485	0.041003744	0.910235936	0.5
C(37)	0.835979168	0.12924574	0.934627666	0.5
C(38)	1.014398844	0.079785028	0.77373618	0.5
C(39)	1.122850602	0.173053982	1.061583799	0.5
O(40)	0.98190637	0.004965548	1.252343209	0.5
H(41)	0.781661237	-0.097338126	1.086568918	0.5
H(42)	0.905134333	-0.224098983	1.113014074	0.5
H(43)	0.859030492	-0.151148139	0.854435592	0.5
H(44)	1.10084692	-0.18483163	0.810663686	0.5
H(45)	1.075640619	-0.271248812	0.962846711	0.5
H(46)	1.238056846	-0.030731898	0.920980759	0.5
H(47)	1.208420361	-0.11123986	1.076553571	0.5
H(48)	0.756040843	0.104794762	0.862734784	0.5
H(49)	0.861008863	0.23580222	0.921706671	0.5
H(50)	0.792887617	0.1209837	1.035404747	0.5
H(51)	1.194773905	0.160652975	1.144217752	0.5
H(52)	1.0469237	0.24641608	1.093130838	0.5
H(53)	1.177536982	0.215532206	0.975882354	0.5
H(54)	0.940291646	0.059251797	0.694720826	0.5
H(55)	1.106527014	0.02738096	0.745123167	0.5
H(56)	1.038286647	0.187303755	0.770005967	0.5
C(1)	0.015902168	1.073015089	0.983753674	0.5
C(2)	0.081414517	1.022925448	1.110693843	0.5
C(3)	0.014500002	0.892912683	1.146158185	0.5
C(4)	-0.086781329	0.883560824	1.032099566	0.5
C(5)	-0.19430572	0.988791455	1.060407003	0.5
C(6)	-0.122019461	1.11998632	1.030087322	0.5
C(7)	-0.011549768	0.940993104	0.911321233	0.5
C(8)	0.114159953	0.863064584	0.873129749	0.5
C(9)	-0.096682308	0.952330084	0.785186892	0.5
C(10)	0.096376145	1.177180046	0.909686832	0.5
O(11)	0.169264068	1.07567069	1.1721774	0.5
H(12)	0.087086359	0.810079704	1.144851741	0.5
H(13)	-0.032096901	0.897337184	1.245818501	0.5
H(14)	-0.126980171	0.782123716	1.017719637	0.5
H(15)	-0.281969917	0.974444604	0.995068301	0.5
H(16)	-0.231233805	0.984083063	1.164165174	0.5
H(17)	-0.173550826	1.177059264	0.951063413	0.5
H(18)	-0.114963969	1.185481224	1.118576918	0.5
H(19)	0.088335943	0.759211106	0.846551449	0.5
H(20)	0.163741523	0.908495026	0.78580902	0.5
H(21)	0.190889674	0.858525277	0.95170789	0.5
H(22)	0.108612408	1.268148867	0.97074816	0.5
H(23)	0.196707089	1.139523318	0.884060359	0.5
H(24)	0.04614364	1.206385038	0.816066421	0.5
H(25)	-0.126910837	0.85216441	0.7503834	0.5
H(26)	-0.188786714	1.010952476	0.796766092	0.5
H(27)	-0.040215782	1.000397064	0.703653436	0.5
C(30)	0.059608971	1.040884657	1.024957089	0.5
C(31)	-0.022703315	0.978832982	1.135820078	0.5
C(32)	-0.112390241	0.876458231	1.071709017	0.5
C(33)	-0.068614399	0.890753062	0.925994436	0.5
C(34)	0.070852103	0.828395252	0.915945819	0.5
C(35)	0.158898975	0.930848712	0.987414611	0.5
C(36)	-0.041746515	1.041003744	0.910235936	0.5
C(37)	-0.164020832	1.12924574	0.934627666	0.5
C(38)	0.014398844	1.079785028	0.77373618	0.5
C(39)	0.122850602	1.173053982	1.061583799	0.5
O(40)	-0.01809363	1.004965548	1.252343209	0.5
H(41)	-0.218338763	0.902661874	1.086568918	0.5
H(42)	-0.094865667	0.775901017	1.113014074	0.5
H(43)	-0.140969508	0.848851861	0.854435592	0.5
H(44)	0.10084692	0.81516837	0.810663686	0.5
H(45)	0.075640619	0.728751188	0.962846711	0.5
H(46)	0.238056846	0.969268102	0.920980759	0.5
H(47)	0.208420361	0.88876014	1.076553571	0.5
H(48)	-0.243959157	1.104794762	0.862734784	0.5
H(49)	-0.138991137	1.23580222	0.921706671	0.5
H(50)	-0.207112383	1.1209837	1.035404747	0.5
H(51)	0.194773905	1.160652975	1.144217752	0.5
H(52)	0.0469237	1.24641608	1.093130838	0.5
H(53)	0.177536982	1.215532206	0.975882354	0.5
H(54)	-0.059708354	1.059251797	0.694720826	0.5
H(55)	0.106527014	1.02738096	0.745123167	0.5
H(56)	0.038286647	1.187303755	0.770005967	0.5
C(1)	1.015902168	1.073015089	0.983753674	0.5
C(2)	1.081414517	1.022925448	1.110693843	0.5
C(3)	1.014500002	0.892912683	1.146158185	0.5
C(4)	0.913218671	0.883560824	1.032099566	0.5
C(5)	0.80569428	0.988791455	1.060407003	0.5
C(6)	0.877980539	1.11998632	1.030087322	0.5
C(7)	0.988450232	0.940993104	0.911321233	0.5
C(8)	1.114159953	0.863064584	0.873129749	0.5
C(9)	0.903317692	0.952330084	0.785186892	0.5
C(10)	1.096376145	1.177180046	0.909686832	0.5
O(11)	1.169264068	1.07567069	1.1721774	0.5
H(12)	1.087086359	0.810079704	1.144851741	0.5
H(13)	0.967903099	0.897337184	1.245818501	0.5
H(14)	0.873019829	0.782123716	1.017719637	0.5
H(15)	0.718030083	0.974444604	0.995068301	0.5
H(16)	0.768766195	0.984083063	1.164165174	0.5
H(17)	0.826449174	1.177059264	0.951063413	0.5
H(18)	0.885036031	1.185481224	1.118576918	0.5
H(19)	1.088335943	0.759211106	0.846551449	0.5
H(20)	1.163741523	0.908495026	0.78580902	0.5
H(21)	1.190889674	0.858525277	0.95170789	0.5
H(22)	1.108612408	1.268148867	0.97074816	0.5
H(23)	1.196707089	1.139523318	0.884060359	0.5
H(24)	1.04614364	1.206385038	0.816066421	0.5
H(25)	0.873089163	0.85216441	0.7503834	0.5
H(26)	0.811213286	1.010952476	0.796766092	0.5
H(27)	0.959784218	1.000397064	0.703653436	0.5
C(30)	1.059608971	1.040884657	1.024957089	0.5
C(31)	0.977296685	0.978832982	1.135820078	0.5
C(32)	0.887609759	0.876458231	1.071709017	0.5
C(33)	0.931385601	0.890753062	0.925994436	0.5
C(34)	1.070852103	0.828395252	0.915945819	0.5
C(35)	1.158898975	0.930848712	0.987414611	0.5
C(36)	0.958253485	1.041003744	0.910235936	0.5
C(37)	0.835979168	1.12924574	0.934627666	0.5
C(38)	1.014398844	1.079785028	0.77373618	0.5
C(39)	1.122850602	1.173053982	1.061583799	0.5
O(40)	0.98190637	1.004965548	1.252343209	0.5
H(41)	0.781661237	0.902661874	1.086568918	0.5
H(42)	0.905134333	0.775901017	1.113014074	0.5
H(43)	0.859030492	0.848851861	0.854435592	0.5
H(44)	1.10084692	0.81516837	0.810663686	0.5
H(45)	1.075640619	0.728751188	0.962846711	0.5
H(46)	1.238056846	0.969268102	0.920980759	0.5
H(47)	1.208420361	0.88876014	1.076553571	0.5
H(48)	0.756040843	1.104794762	0.862734784	0.5
H(49)	0.861008863	1.23580222	0.921706671	0.5
H(50)	0.792887617	1.1209837	1.035404747	0.5
H(51)	1.194773905	1.160652975	1.144217752	0.5
H(52)	1.0469237	1.24641608	1.093130838	0.5
H(53)	1.177536982	1.215532206	0.975882354	0.5
H(54)	0.940291646	1.059251797	0.694720826	0.5
H(55)	1.106527014	1.02738096	0.745123167	0.5
H(56)	1.038286647	1.187303755	0.770005967	0.5
#END
