# Supplementary material for: A New Look at the Structure and Thermal Behavior of Polyvinylidene Fluoride–Camphor Mixtures
Source: Polymers (Basel). 2022 Nov 30;14(23):5214. doi: 10.3390/polym14235214 (PMC9735715; doi:10.3390/polym14235214)
Supplement: Supplementary file 1 [file polymers-14-05214-s001.zip › DL_Camphor_fcc_Euler_angles_12.cif]

#######################################################################
#
#                 Cambridge Crystallographic Data Centre
#                                CCDC 
#
#######################################################################
#
# If this CIF has been generated from an entry in the Cambridge 
# Structural Database, then it will include bibliographic, chemical, 
# crystal, experimental, refinement or atomic coordinate data resulting 
# from the CCDC's data processing and validation procedures.
#
#######################################################################

data_3D\Atomistic\(2)
_symmetry_cell_setting           triclinic
_symmetry_space_group_name_H-M   'P 1'
_symmetry_Int_Tables_number      1
_space_group_name_Hall           'P 1'
loop_
_symmetry_equiv_pos_site_id
_symmetry_equiv_pos_as_xyz
1 x,y,z
_cell_length_a                   10.1
_cell_length_b                   10.1
_cell_length_c                   10.1 
_cell_angle_alpha                90.0000
_cell_angle_beta                 90.0000
_cell_angle_gamma                90.0000
loop_
_atom_site_label
_atom_site_fract_x
_atom_site_fract_y
_atom_site_fract_z
_atom_site_occupancy
C(1)	-0.066626843	0.000884142	-0.037524756	0.5
C(2)	0.033930876	-0.09732216	-0.093723634	0.5
C(3)	0.167248667	-0.06311042	-0.032941113	0.5
C(4)	0.126868344	0.056410589	0.053307895	0.5
C(5)	0.099772989	0.172465492	-0.042782647	0.5
C(6)	-0.032479104	0.132222982	-0.107948615	0.5
C(7)	-0.012870658	0.019185431	0.104620266	0.5
C(8)	-0.016475683	-0.107525313	0.189859745	0.5
C(9)	-0.080143581	0.129305353	0.186069055	0.5
C(10)	-0.210450412	-0.042891064	-0.052044008	0.5
O(11)	0.012914422	-0.185380234	-0.171723095	0.5
H(12)	0.205503627	-0.147223958	0.027002687	0.5
H(13)	0.241655629	-0.03819946	-0.110181479	0.5
H(14)	0.200232393	0.080283523	0.131793661	0.5
H(15)	0.09101452	0.267883717	0.011794281	0.5
H(16)	0.180713238	0.185618134	-0.116452821	0.5
H(17)	-0.110525753	0.208245097	-0.091009335	0.5
H(18)	-0.023116388	0.118540165	-0.217012318	0.5
H(19)	0.046768748	-0.095375021	0.279365849	0.5
H(20)	-0.118975686	-0.129124457	0.224129166	0.5
H(21)	0.017248819	-0.198485725	0.138173761	0.5
H(22)	-0.238418041	-0.051390941	-0.158341244	0.5
H(23)	-0.227553396	-0.140723836	-0.004323151	0.5
H(24)	-0.278613137	0.030023989	-0.005372223	0.5
H(25)	-0.023685166	0.148050171	0.278909177	0.5
H(26)	-0.089275891	0.225818914	0.134536369	0.5
H(27)	-0.182598219	0.100340942	0.21454216	0.5
C(30)	-0.029297098	0.069082002	-0.014730854	0.5
C(31)	-0.111496903	-0.012728862	0.082565086	0.5
C(32)	-0.025344313	-0.127942728	0.126588476	0.5
C(33)	0.101938944	-0.09716947	0.047814211	0.5
C(34)	0.166547684	0.024342803	0.114902621	0.5
C(35)	0.073701489	0.13872548	0.074246271	0.5
C(36)	0.050153774	-0.041103772	-0.085303837	0.5
C(37)	-0.035677657	-0.139008055	-0.165180816	0.5
C(38)	0.160368565	0.007773608	-0.178856892	0.5
C(39)	-0.110797821	0.162042774	-0.101481515	0.5
O(40)	-0.223329971	0.00907138	0.118619413	0.5
H(41)	-0.070721501	-0.223961422	0.097367626	0.5
H(42)	-0.010409449	-0.127814593	0.235684329	0.5
H(43)	0.1694486	-0.183591757	0.038579759	0.5
H(44)	0.269254226	0.040043603	0.077972714	0.5
H(45)	0.173793365	0.012845861	0.224295873	0.5
H(46)	0.128086959	0.217019818	0.018859522	0.5
H(47)	0.026083169	0.187098613	0.161206637	0.5
H(48)	0.022480021	-0.22917552	-0.190559653	0.5
H(49)	-0.069755588	-0.093613452	-0.259656982	0.5
H(50)	-0.126921727	-0.172412696	-0.113801707	0.5
H(51)	-0.162454399	0.237771369	-0.040228806	0.5
H(52)	-0.186947616	0.106811481	-0.15886462	0.5
H(53)	-0.046388891	0.215435669	-0.173178278	0.5
H(54)	0.223943388	-0.076624353	-0.210355186	0.5
H(55)	0.22725332	0.083456729	-0.135833813	0.5
H(56)	0.117697483	0.053193048	-0.269747329	0.5
C(1)	0.433373157	0.500884142	-0.037524756	0.5
C(2)	0.533930876	0.40267784	-0.093723634	0.5
C(3)	0.667248667	0.43688958	-0.032941113	0.5
C(4)	0.626868344	0.556410589	0.053307895	0.5
C(5)	0.599772989	0.672465492	-0.042782647	0.5
C(6)	0.467520896	0.632222982	-0.107948615	0.5
C(7)	0.487129342	0.519185431	0.104620266	0.5
C(8)	0.483524317	0.392474687	0.189859745	0.5
C(9)	0.419856419	0.629305353	0.186069055	0.5
C(10)	0.289549588	0.457108936	-0.052044008	0.5
O(11)	0.512914422	0.314619766	-0.171723095	0.5
H(12)	0.705503627	0.352776042	0.027002687	0.5
H(13)	0.741655629	0.46180054	-0.110181479	0.5
H(14)	0.700232393	0.580283523	0.131793661	0.5
H(15)	0.59101452	0.767883717	0.011794281	0.5
H(16)	0.680713238	0.685618134	-0.116452821	0.5
H(17)	0.389474247	0.708245097	-0.091009335	0.5
H(18)	0.476883612	0.618540165	-0.217012318	0.5
H(19)	0.546768748	0.404624979	0.279365849	0.5
H(20)	0.381024314	0.370875543	0.224129166	0.5
H(21)	0.517248819	0.301514275	0.138173761	0.5
H(22)	0.261581959	0.448609059	-0.158341244	0.5
H(23)	0.272446604	0.359276164	-0.004323151	0.5
H(24)	0.221386863	0.530023989	-0.005372223	0.5
H(25)	0.476314834	0.648050171	0.278909177	0.5
H(26)	0.410724109	0.725818914	0.134536369	0.5
H(27)	0.317401781	0.600340942	0.21454216	0.5
C(30)	0.470702902	0.569082002	-0.014730854	0.5
C(31)	0.388503097	0.487271138	0.082565086	0.5
C(32)	0.474655687	0.372057272	0.126588476	0.5
C(33)	0.601938944	0.40283053	0.047814211	0.5
C(34)	0.666547684	0.524342803	0.114902621	0.5
C(35)	0.573701489	0.63872548	0.074246271	0.5
C(36)	0.550153774	0.458896228	-0.085303837	0.5
C(37)	0.464322343	0.360991945	-0.165180816	0.5
C(38)	0.660368565	0.507773608	-0.178856892	0.5
C(39)	0.389202179	0.662042774	-0.101481515	0.5
O(40)	0.276670029	0.50907138	0.118619413	0.5
H(41)	0.429278499	0.276038578	0.097367626	0.5
H(42)	0.489590551	0.372185407	0.235684329	0.5
H(43)	0.6694486	0.316408243	0.038579759	0.5
H(44)	0.769254226	0.540043603	0.077972714	0.5
H(45)	0.673793365	0.512845861	0.224295873	0.5
H(46)	0.628086959	0.717019818	0.018859522	0.5
H(47)	0.526083169	0.687098613	0.161206637	0.5
H(48)	0.522480021	0.27082448	-0.190559653	0.5
H(49)	0.430244412	0.406386548	-0.259656982	0.5
H(50)	0.373078273	0.327587304	-0.113801707	0.5
H(51)	0.337545601	0.737771369	-0.040228806	0.5
H(52)	0.313052384	0.606811481	-0.15886462	0.5
H(53)	0.453611109	0.715435669	-0.173178278	0.5
H(54)	0.723943388	0.423375647	-0.210355186	0.5
H(55)	0.72725332	0.583456729	-0.135833813	0.5
H(56)	0.617697483	0.553193048	-0.269747329	0.5
C(1)	0.933373157	0.000884142	-0.037524756	0.5
C(2)	1.033930876	-0.09732216	-0.093723634	0.5
C(3)	1.167248667	-0.06311042	-0.032941113	0.5
C(4)	1.126868344	0.056410589	0.053307895	0.5
C(5)	1.099772989	0.172465492	-0.042782647	0.5
C(6)	0.967520896	0.132222982	-0.107948615	0.5
C(7)	0.987129342	0.019185431	0.104620266	0.5
C(8)	0.983524317	-0.107525313	0.189859745	0.5
C(9)	0.919856419	0.129305353	0.186069055	0.5
C(10)	0.789549588	-0.042891064	-0.052044008	0.5
O(11)	1.012914422	-0.185380234	-0.171723095	0.5
H(12)	1.205503627	-0.147223958	0.027002687	0.5
H(13)	1.241655629	-0.03819946	-0.110181479	0.5
H(14)	1.200232393	0.080283523	0.131793661	0.5
H(15)	1.09101452	0.267883717	0.011794281	0.5
H(16)	1.180713238	0.185618134	-0.116452821	0.5
H(17)	0.889474247	0.208245097	-0.091009335	0.5
H(18)	0.976883612	0.118540165	-0.217012318	0.5
H(19)	1.046768748	-0.095375021	0.279365849	0.5
H(20)	0.881024314	-0.129124457	0.224129166	0.5
H(21)	1.017248819	-0.198485725	0.138173761	0.5
H(22)	0.761581959	-0.051390941	-0.158341244	0.5
H(23)	0.772446604	-0.140723836	-0.004323151	0.5
H(24)	0.721386863	0.030023989	-0.005372223	0.5
H(25)	0.976314834	0.148050171	0.278909177	0.5
H(26)	0.910724109	0.225818914	0.134536369	0.5
H(27)	0.817401781	0.100340942	0.21454216	0.5
C(30)	0.970702902	0.069082002	-0.014730854	0.5
C(31)	0.888503097	-0.012728862	0.082565086	0.5
C(32)	0.974655687	-0.127942728	0.126588476	0.5
C(33)	1.101938944	-0.09716947	0.047814211	0.5
C(34)	1.166547684	0.024342803	0.114902621	0.5
C(35)	1.073701489	0.13872548	0.074246271	0.5
C(36)	1.050153774	-0.041103772	-0.085303837	0.5
C(37)	0.964322343	-0.139008055	-0.165180816	0.5
C(38)	1.160368565	0.007773608	-0.178856892	0.5
C(39)	0.889202179	0.162042774	-0.101481515	0.5
O(40)	0.776670029	0.00907138	0.118619413	0.5
H(41)	0.929278499	-0.223961422	0.097367626	0.5
H(42)	0.989590551	-0.127814593	0.235684329	0.5
H(43)	1.1694486	-0.183591757	0.038579759	0.5
H(44)	1.269254226	0.040043603	0.077972714	0.5
H(45)	1.173793365	0.012845861	0.224295873	0.5
H(46)	1.128086959	0.217019818	0.018859522	0.5
H(47)	1.026083169	0.187098613	0.161206637	0.5
H(48)	1.022480021	-0.22917552	-0.190559653	0.5
H(49)	0.930244412	-0.093613452	-0.259656982	0.5
H(50)	0.873078273	-0.172412696	-0.113801707	0.5
H(51)	0.837545601	0.237771369	-0.040228806	0.5
H(52)	0.813052384	0.106811481	-0.15886462	0.5
H(53)	0.953611109	0.215435669	-0.173178278	0.5
H(54)	1.223943388	-0.076624353	-0.210355186	0.5
H(55)	1.22725332	0.083456729	-0.135833813	0.5
H(56)	1.117697483	0.053193048	-0.269747329	0.5
C(1)	-0.066626843	1.000884142	-0.037524756	0.5
C(2)	0.033930876	0.90267784	-0.093723634	0.5
C(3)	0.167248667	0.93688958	-0.032941113	0.5
C(4)	0.126868344	1.056410589	0.053307895	0.5
C(5)	0.099772989	1.172465492	-0.042782647	0.5
C(6)	-0.032479104	1.132222982	-0.107948615	0.5
C(7)	-0.012870658	1.019185431	0.104620266	0.5
C(8)	-0.016475683	0.892474687	0.189859745	0.5
C(9)	-0.080143581	1.129305353	0.186069055	0.5
C(10)	-0.210450412	0.957108936	-0.052044008	0.5
O(11)	0.012914422	0.814619766	-0.171723095	0.5
H(12)	0.205503627	0.852776042	0.027002687	0.5
H(13)	0.241655629	0.96180054	-0.110181479	0.5
H(14)	0.200232393	1.080283523	0.131793661	0.5
H(15)	0.09101452	1.267883717	0.011794281	0.5
H(16)	0.180713238	1.185618134	-0.116452821	0.5
H(17)	-0.110525753	1.208245097	-0.091009335	0.5
H(18)	-0.023116388	1.118540165	-0.217012318	0.5
H(19)	0.046768748	0.904624979	0.279365849	0.5
H(20)	-0.118975686	0.870875543	0.224129166	0.5
H(21)	0.017248819	0.801514275	0.138173761	0.5
H(22)	-0.238418041	0.948609059	-0.158341244	0.5
H(23)	-0.227553396	0.859276164	-0.004323151	0.5
H(24)	-0.278613137	1.030023989	-0.005372223	0.5
H(25)	-0.023685166	1.148050171	0.278909177	0.5
H(26)	-0.089275891	1.225818914	0.134536369	0.5
H(27)	-0.182598219	1.100340942	0.21454216	0.5
C(30)	-0.029297098	1.069082002	-0.014730854	0.5
C(31)	-0.111496903	0.987271138	0.082565086	0.5
C(32)	-0.025344313	0.872057272	0.126588476	0.5
C(33)	0.101938944	0.90283053	0.047814211	0.5
C(34)	0.166547684	1.024342803	0.114902621	0.5
C(35)	0.073701489	1.13872548	0.074246271	0.5
C(36)	0.050153774	0.958896228	-0.085303837	0.5
C(37)	-0.035677657	0.860991945	-0.165180816	0.5
C(38)	0.160368565	1.007773608	-0.178856892	0.5
C(39)	-0.110797821	1.162042774	-0.101481515	0.5
O(40)	-0.223329971	1.00907138	0.118619413	0.5
H(41)	-0.070721501	0.776038578	0.097367626	0.5
H(42)	-0.010409449	0.872185407	0.235684329	0.5
H(43)	0.1694486	0.816408243	0.038579759	0.5
H(44)	0.269254226	1.040043603	0.077972714	0.5
H(45)	0.173793365	1.012845861	0.224295873	0.5
H(46)	0.128086959	1.217019818	0.018859522	0.5
H(47)	0.026083169	1.187098613	0.161206637	0.5
H(48)	0.022480021	0.77082448	-0.190559653	0.5
H(49)	-0.069755588	0.906386548	-0.259656982	0.5
H(50)	-0.126921727	0.827587304	-0.113801707	0.5
H(51)	-0.162454399	1.237771369	-0.040228806	0.5
H(52)	-0.186947616	1.106811481	-0.15886462	0.5
H(53)	-0.046388891	1.215435669	-0.173178278	0.5
H(54)	0.223943388	0.923375647	-0.210355186	0.5
H(55)	0.22725332	1.083456729	-0.135833813	0.5
H(56)	0.117697483	1.053193048	-0.269747329	0.5
C(1)	0.933373157	1.000884142	-0.037524756	0.5
C(2)	1.033930876	0.90267784	-0.093723634	0.5
C(3)	1.167248667	0.93688958	-0.032941113	0.5
C(4)	1.126868344	1.056410589	0.053307895	0.5
C(5)	1.099772989	1.172465492	-0.042782647	0.5
C(6)	0.967520896	1.132222982	-0.107948615	0.5
C(7)	0.987129342	1.019185431	0.104620266	0.5
C(8)	0.983524317	0.892474687	0.189859745	0.5
C(9)	0.919856419	1.129305353	0.186069055	0.5
C(10)	0.789549588	0.957108936	-0.052044008	0.5
O(11)	1.012914422	0.814619766	-0.171723095	0.5
H(12)	1.205503627	0.852776042	0.027002687	0.5
H(13)	1.241655629	0.96180054	-0.110181479	0.5
H(14)	1.200232393	1.080283523	0.131793661	0.5
H(15)	1.09101452	1.267883717	0.011794281	0.5
H(16)	1.180713238	1.185618134	-0.116452821	0.5
H(17)	0.889474247	1.208245097	-0.091009335	0.5
H(18)	0.976883612	1.118540165	-0.217012318	0.5
H(19)	1.046768748	0.904624979	0.279365849	0.5
H(20)	0.881024314	0.870875543	0.224129166	0.5
H(21)	1.017248819	0.801514275	0.138173761	0.5
H(22)	0.761581959	0.948609059	-0.158341244	0.5
H(23)	0.772446604	0.859276164	-0.004323151	0.5
H(24)	0.721386863	1.030023989	-0.005372223	0.5
H(25)	0.976314834	1.148050171	0.278909177	0.5
H(26)	0.910724109	1.225818914	0.134536369	0.5
H(27)	0.817401781	1.100340942	0.21454216	0.5
C(30)	0.970702902	1.069082002	-0.014730854	0.5
C(31)	0.888503097	0.987271138	0.082565086	0.5
C(32)	0.974655687	0.872057272	0.126588476	0.5
C(33)	1.101938944	0.90283053	0.047814211	0.5
C(34)	1.166547684	1.024342803	0.114902621	0.5
C(35)	1.073701489	1.13872548	0.074246271	0.5
C(36)	1.050153774	0.958896228	-0.085303837	0.5
C(37)	0.964322343	0.860991945	-0.165180816	0.5
C(38)	1.160368565	1.007773608	-0.178856892	0.5
C(39)	0.889202179	1.162042774	-0.101481515	0.5
O(40)	0.776670029	1.00907138	0.118619413	0.5
H(41)	0.929278499	0.776038578	0.097367626	0.5
H(42)	0.989590551	0.872185407	0.235684329	0.5
H(43)	1.1694486	0.816408243	0.038579759	0.5
H(44)	1.269254226	1.040043603	0.077972714	0.5
H(45)	1.173793365	1.012845861	0.224295873	0.5
H(46)	1.128086959	1.217019818	0.018859522	0.5
H(47)	1.026083169	1.187098613	0.161206637	0.5
H(48)	1.022480021	0.77082448	-0.190559653	0.5
H(49)	0.930244412	0.906386548	-0.259656982	0.5
H(50)	0.873078273	0.827587304	-0.113801707	0.5
H(51)	0.837545601	1.237771369	-0.040228806	0.5
H(52)	0.813052384	1.106811481	-0.15886462	0.5
H(53)	0.953611109	1.215435669	-0.173178278	0.5
H(54)	1.223943388	0.923375647	-0.210355186	0.5
H(55)	1.22725332	1.083456729	-0.135833813	0.5
H(56)	1.117697483	1.053193048	-0.269747329	0.5
C(1)	0.433373157	0.000884142	0.462475244	0.5
C(2)	0.533930876	-0.09732216	0.406276366	0.5
C(3)	0.667248667	-0.06311042	0.467058887	0.5
C(4)	0.626868344	0.056410589	0.553307895	0.5
C(5)	0.599772989	0.172465492	0.457217353	0.5
C(6)	0.467520896	0.132222982	0.392051385	0.5
C(7)	0.487129342	0.019185431	0.604620266	0.5
C(8)	0.483524317	-0.107525313	0.689859745	0.5
C(9)	0.419856419	0.129305353	0.686069055	0.5
C(10)	0.289549588	-0.042891064	0.447955992	0.5
O(11)	0.512914422	-0.185380234	0.328276905	0.5
H(12)	0.705503627	-0.147223958	0.527002687	0.5
H(13)	0.741655629	-0.03819946	0.389818521	0.5
H(14)	0.700232393	0.080283523	0.631793661	0.5
H(15)	0.59101452	0.267883717	0.511794281	0.5
H(16)	0.680713238	0.185618134	0.383547179	0.5
H(17)	0.389474247	0.208245097	0.408990665	0.5
H(18)	0.476883612	0.118540165	0.282987682	0.5
H(19)	0.546768748	-0.095375021	0.779365849	0.5
H(20)	0.381024314	-0.129124457	0.724129166	0.5
H(21)	0.517248819	-0.198485725	0.638173761	0.5
H(22)	0.261581959	-0.051390941	0.341658756	0.5
H(23)	0.272446604	-0.140723836	0.495676849	0.5
H(24)	0.221386863	0.030023989	0.494627777	0.5
H(25)	0.476314834	0.148050171	0.778909177	0.5
H(26)	0.410724109	0.225818914	0.634536369	0.5
H(27)	0.317401781	0.100340942	0.71454216	0.5
C(30)	0.470702902	0.069082002	0.485269146	0.5
C(31)	0.388503097	-0.012728862	0.582565086	0.5
C(32)	0.474655687	-0.127942728	0.626588476	0.5
C(33)	0.601938944	-0.09716947	0.547814211	0.5
C(34)	0.666547684	0.024342803	0.614902621	0.5
C(35)	0.573701489	0.13872548	0.574246271	0.5
C(36)	0.550153774	-0.041103772	0.414696163	0.5
C(37)	0.464322343	-0.139008055	0.334819184	0.5
C(38)	0.660368565	0.007773608	0.321143108	0.5
C(39)	0.389202179	0.162042774	0.398518485	0.5
O(40)	0.276670029	0.00907138	0.618619413	0.5
H(41)	0.429278499	-0.223961422	0.597367626	0.5
H(42)	0.489590551	-0.127814593	0.735684329	0.5
H(43)	0.6694486	-0.183591757	0.538579759	0.5
H(44)	0.769254226	0.040043603	0.577972714	0.5
H(45)	0.673793365	0.012845861	0.724295873	0.5
H(46)	0.628086959	0.217019818	0.518859522	0.5
H(47)	0.526083169	0.187098613	0.661206637	0.5
H(48)	0.522480021	-0.22917552	0.309440347	0.5
H(49)	0.430244412	-0.093613452	0.240343018	0.5
H(50)	0.373078273	-0.172412696	0.386198293	0.5
H(51)	0.337545601	0.237771369	0.459771194	0.5
H(52)	0.313052384	0.106811481	0.34113538	0.5
H(53)	0.453611109	0.215435669	0.326821722	0.5
H(54)	0.723943388	-0.076624353	0.289644814	0.5
H(55)	0.72725332	0.083456729	0.364166187	0.5
H(56)	0.617697483	0.053193048	0.230252671	0.5
C(1)	-0.066626843	0.500884142	0.462475244	0.5
C(2)	0.033930876	0.40267784	0.406276366	0.5
C(3)	0.167248667	0.43688958	0.467058887	0.5
C(4)	0.126868344	0.556410589	0.553307895	0.5
C(5)	0.099772989	0.672465492	0.457217353	0.5
C(6)	-0.032479104	0.632222982	0.392051385	0.5
C(7)	-0.012870658	0.519185431	0.604620266	0.5
C(8)	-0.016475683	0.392474687	0.689859745	0.5
C(9)	-0.080143581	0.629305353	0.686069055	0.5
C(10)	-0.210450412	0.457108936	0.447955992	0.5
O(11)	0.012914422	0.314619766	0.328276905	0.5
H(12)	0.205503627	0.352776042	0.527002687	0.5
H(13)	0.241655629	0.46180054	0.389818521	0.5
H(14)	0.200232393	0.580283523	0.631793661	0.5
H(15)	0.09101452	0.767883717	0.511794281	0.5
H(16)	0.180713238	0.685618134	0.383547179	0.5
H(17)	-0.110525753	0.708245097	0.408990665	0.5
H(18)	-0.023116388	0.618540165	0.282987682	0.5
H(19)	0.046768748	0.404624979	0.779365849	0.5
H(20)	-0.118975686	0.370875543	0.724129166	0.5
H(21)	0.017248819	0.301514275	0.638173761	0.5
H(22)	-0.238418041	0.448609059	0.341658756	0.5
H(23)	-0.227553396	0.359276164	0.495676849	0.5
H(24)	-0.278613137	0.530023989	0.494627777	0.5
H(25)	-0.023685166	0.648050171	0.778909177	0.5
H(26)	-0.089275891	0.725818914	0.634536369	0.5
H(27)	-0.182598219	0.600340942	0.71454216	0.5
C(30)	-0.029297098	0.569082002	0.485269146	0.5
C(31)	-0.111496903	0.487271138	0.582565086	0.5
C(32)	-0.025344313	0.372057272	0.626588476	0.5
C(33)	0.101938944	0.40283053	0.547814211	0.5
C(34)	0.166547684	0.524342803	0.614902621	0.5
C(35)	0.073701489	0.63872548	0.574246271	0.5
C(36)	0.050153774	0.458896228	0.414696163	0.5
C(37)	-0.035677657	0.360991945	0.334819184	0.5
C(38)	0.160368565	0.507773608	0.321143108	0.5
C(39)	-0.110797821	0.662042774	0.398518485	0.5
O(40)	-0.223329971	0.50907138	0.618619413	0.5
H(41)	-0.070721501	0.276038578	0.597367626	0.5
H(42)	-0.010409449	0.372185407	0.735684329	0.5
H(43)	0.1694486	0.316408243	0.538579759	0.5
H(44)	0.269254226	0.540043603	0.577972714	0.5
H(45)	0.173793365	0.512845861	0.724295873	0.5
H(46)	0.128086959	0.717019818	0.518859522	0.5
H(47)	0.026083169	0.687098613	0.661206637	0.5
H(48)	0.022480021	0.27082448	0.309440347	0.5
H(49)	-0.069755588	0.406386548	0.240343018	0.5
H(50)	-0.126921727	0.327587304	0.386198293	0.5
H(51)	-0.162454399	0.737771369	0.459771194	0.5
H(52)	-0.186947616	0.606811481	0.34113538	0.5
H(53)	-0.046388891	0.715435669	0.326821722	0.5
H(54)	0.223943388	0.423375647	0.289644814	0.5
H(55)	0.22725332	0.583456729	0.364166187	0.5
H(56)	0.117697483	0.553193048	0.230252671	0.5
C(1)	0.933373157	0.500884142	0.462475244	0.5
C(2)	1.033930876	0.40267784	0.406276366	0.5
C(3)	1.167248667	0.43688958	0.467058887	0.5
C(4)	1.126868344	0.556410589	0.553307895	0.5
C(5)	1.099772989	0.672465492	0.457217353	0.5
C(6)	0.967520896	0.632222982	0.392051385	0.5
C(7)	0.987129342	0.519185431	0.604620266	0.5
C(8)	0.983524317	0.392474687	0.689859745	0.5
C(9)	0.919856419	0.629305353	0.686069055	0.5
C(10)	0.789549588	0.457108936	0.447955992	0.5
O(11)	1.012914422	0.314619766	0.328276905	0.5
H(12)	1.205503627	0.352776042	0.527002687	0.5
H(13)	1.241655629	0.46180054	0.389818521	0.5
H(14)	1.200232393	0.580283523	0.631793661	0.5
H(15)	1.09101452	0.767883717	0.511794281	0.5
H(16)	1.180713238	0.685618134	0.383547179	0.5
H(17)	0.889474247	0.708245097	0.408990665	0.5
H(18)	0.976883612	0.618540165	0.282987682	0.5
H(19)	1.046768748	0.404624979	0.779365849	0.5
H(20)	0.881024314	0.370875543	0.724129166	0.5
H(21)	1.017248819	0.301514275	0.638173761	0.5
H(22)	0.761581959	0.448609059	0.341658756	0.5
H(23)	0.772446604	0.359276164	0.495676849	0.5
H(24)	0.721386863	0.530023989	0.494627777	0.5
H(25)	0.976314834	0.648050171	0.778909177	0.5
H(26)	0.910724109	0.725818914	0.634536369	0.5
H(27)	0.817401781	0.600340942	0.71454216	0.5
C(30)	0.970702902	0.569082002	0.485269146	0.5
C(31)	0.888503097	0.487271138	0.582565086	0.5
C(32)	0.974655687	0.372057272	0.626588476	0.5
C(33)	1.101938944	0.40283053	0.547814211	0.5
C(34)	1.166547684	0.524342803	0.614902621	0.5
C(35)	1.073701489	0.63872548	0.574246271	0.5
C(36)	1.050153774	0.458896228	0.414696163	0.5
C(37)	0.964322343	0.360991945	0.334819184	0.5
C(38)	1.160368565	0.507773608	0.321143108	0.5
C(39)	0.889202179	0.662042774	0.398518485	0.5
O(40)	0.776670029	0.50907138	0.618619413	0.5
H(41)	0.929278499	0.276038578	0.597367626	0.5
H(42)	0.989590551	0.372185407	0.735684329	0.5
H(43)	1.1694486	0.316408243	0.538579759	0.5
H(44)	1.269254226	0.540043603	0.577972714	0.5
H(45)	1.173793365	0.512845861	0.724295873	0.5
H(46)	1.128086959	0.717019818	0.518859522	0.5
H(47)	1.026083169	0.687098613	0.661206637	0.5
H(48)	1.022480021	0.27082448	0.309440347	0.5
H(49)	0.930244412	0.406386548	0.240343018	0.5
H(50)	0.873078273	0.327587304	0.386198293	0.5
H(51)	0.837545601	0.737771369	0.459771194	0.5
H(52)	0.813052384	0.606811481	0.34113538	0.5
H(53)	0.953611109	0.715435669	0.326821722	0.5
H(54)	1.223943388	0.423375647	0.289644814	0.5
H(55)	1.22725332	0.583456729	0.364166187	0.5
H(56)	1.117697483	0.553193048	0.230252671	0.5
C(1)	0.433373157	1.000884142	0.462475244	0.5
C(2)	0.533930876	0.90267784	0.406276366	0.5
C(3)	0.667248667	0.93688958	0.467058887	0.5
C(4)	0.626868344	1.056410589	0.553307895	0.5
C(5)	0.599772989	1.172465492	0.457217353	0.5
C(6)	0.467520896	1.132222982	0.392051385	0.5
C(7)	0.487129342	1.019185431	0.604620266	0.5
C(8)	0.483524317	0.892474687	0.689859745	0.5
C(9)	0.419856419	1.129305353	0.686069055	0.5
C(10)	0.289549588	0.957108936	0.447955992	0.5
O(11)	0.512914422	0.814619766	0.328276905	0.5
H(12)	0.705503627	0.852776042	0.527002687	0.5
H(13)	0.741655629	0.96180054	0.389818521	0.5
H(14)	0.700232393	1.080283523	0.631793661	0.5
H(15)	0.59101452	1.267883717	0.511794281	0.5
H(16)	0.680713238	1.185618134	0.383547179	0.5
H(17)	0.389474247	1.208245097	0.408990665	0.5
H(18)	0.476883612	1.118540165	0.282987682	0.5
H(19)	0.546768748	0.904624979	0.779365849	0.5
H(20)	0.381024314	0.870875543	0.724129166	0.5
H(21)	0.517248819	0.801514275	0.638173761	0.5
H(22)	0.261581959	0.948609059	0.341658756	0.5
H(23)	0.272446604	0.859276164	0.495676849	0.5
H(24)	0.221386863	1.030023989	0.494627777	0.5
H(25)	0.476314834	1.148050171	0.778909177	0.5
H(26)	0.410724109	1.225818914	0.634536369	0.5
H(27)	0.317401781	1.100340942	0.71454216	0.5
C(30)	0.470702902	1.069082002	0.485269146	0.5
C(31)	0.388503097	0.987271138	0.582565086	0.5
C(32)	0.474655687	0.872057272	0.626588476	0.5
C(33)	0.601938944	0.90283053	0.547814211	0.5
C(34)	0.666547684	1.024342803	0.614902621	0.5
C(35)	0.573701489	1.13872548	0.574246271	0.5
C(36)	0.550153774	0.958896228	0.414696163	0.5
C(37)	0.464322343	0.860991945	0.334819184	0.5
C(38)	0.660368565	1.007773608	0.321143108	0.5
C(39)	0.389202179	1.162042774	0.398518485	0.5
O(40)	0.276670029	1.00907138	0.618619413	0.5
H(41)	0.429278499	0.776038578	0.597367626	0.5
H(42)	0.489590551	0.872185407	0.735684329	0.5
H(43)	0.6694486	0.816408243	0.538579759	0.5
H(44)	0.769254226	1.040043603	0.577972714	0.5
H(45)	0.673793365	1.012845861	0.724295873	0.5
H(46)	0.628086959	1.217019818	0.518859522	0.5
H(47)	0.526083169	1.187098613	0.661206637	0.5
H(48)	0.522480021	0.77082448	0.309440347	0.5
H(49)	0.430244412	0.906386548	0.240343018	0.5
H(50)	0.373078273	0.827587304	0.386198293	0.5
H(51)	0.337545601	1.237771369	0.459771194	0.5
H(52)	0.313052384	1.106811481	0.34113538	0.5
H(53)	0.453611109	1.215435669	0.326821722	0.5
H(54)	0.723943388	0.923375647	0.289644814	0.5
H(55)	0.72725332	1.083456729	0.364166187	0.5
H(56)	0.617697483	1.053193048	0.230252671	0.5
C(1)	-0.066626843	0.000884142	0.962475244	0.5
C(2)	0.033930876	-0.09732216	0.906276366	0.5
C(3)	0.167248667	-0.06311042	0.967058887	0.5
C(4)	0.126868344	0.056410589	1.053307895	0.5
C(5)	0.099772989	0.172465492	0.957217353	0.5
C(6)	-0.032479104	0.132222982	0.892051385	0.5
C(7)	-0.012870658	0.019185431	1.104620266	0.5
C(8)	-0.016475683	-0.107525313	1.189859745	0.5
C(9)	-0.080143581	0.129305353	1.186069055	0.5
C(10)	-0.210450412	-0.042891064	0.947955992	0.5
O(11)	0.012914422	-0.185380234	0.828276905	0.5
H(12)	0.205503627	-0.147223958	1.027002687	0.5
H(13)	0.241655629	-0.03819946	0.889818521	0.5
H(14)	0.200232393	0.080283523	1.131793661	0.5
H(15)	0.09101452	0.267883717	1.011794281	0.5
H(16)	0.180713238	0.185618134	0.883547179	0.5
H(17)	-0.110525753	0.208245097	0.908990665	0.5
H(18)	-0.023116388	0.118540165	0.782987682	0.5
H(19)	0.046768748	-0.095375021	1.279365849	0.5
H(20)	-0.118975686	-0.129124457	1.224129166	0.5
H(21)	0.017248819	-0.198485725	1.138173761	0.5
H(22)	-0.238418041	-0.051390941	0.841658756	0.5
H(23)	-0.227553396	-0.140723836	0.995676849	0.5
H(24)	-0.278613137	0.030023989	0.994627777	0.5
H(25)	-0.023685166	0.148050171	1.278909177	0.5
H(26)	-0.089275891	0.225818914	1.134536369	0.5
H(27)	-0.182598219	0.100340942	1.21454216	0.5
C(30)	-0.029297098	0.069082002	0.985269146	0.5
C(31)	-0.111496903	-0.012728862	1.082565086	0.5
C(32)	-0.025344313	-0.127942728	1.126588476	0.5
C(33)	0.101938944	-0.09716947	1.047814211	0.5
C(34)	0.166547684	0.024342803	1.114902621	0.5
C(35)	0.073701489	0.13872548	1.074246271	0.5
C(36)	0.050153774	-0.041103772	0.914696163	0.5
C(37)	-0.035677657	-0.139008055	0.834819184	0.5
C(38)	0.160368565	0.007773608	0.821143108	0.5
C(39)	-0.110797821	0.162042774	0.898518485	0.5
O(40)	-0.223329971	0.00907138	1.118619413	0.5
H(41)	-0.070721501	-0.223961422	1.097367626	0.5
H(42)	-0.010409449	-0.127814593	1.235684329	0.5
H(43)	0.1694486	-0.183591757	1.038579759	0.5
H(44)	0.269254226	0.040043603	1.077972714	0.5
H(45)	0.173793365	0.012845861	1.224295873	0.5
H(46)	0.128086959	0.217019818	1.018859522	0.5
H(47)	0.026083169	0.187098613	1.161206637	0.5
H(48)	0.022480021	-0.22917552	0.809440347	0.5
H(49)	-0.069755588	-0.093613452	0.740343018	0.5
H(50)	-0.126921727	-0.172412696	0.886198293	0.5
H(51)	-0.162454399	0.237771369	0.959771194	0.5
H(52)	-0.186947616	0.106811481	0.84113538	0.5
H(53)	-0.046388891	0.215435669	0.826821722	0.5
H(54)	0.223943388	-0.076624353	0.789644814	0.5
H(55)	0.22725332	0.083456729	0.864166187	0.5
H(56)	0.117697483	0.053193048	0.730252671	0.5
C(1)	0.433373157	0.500884142	0.962475244	0.5
C(2)	0.533930876	0.40267784	0.906276366	0.5
C(3)	0.667248667	0.43688958	0.967058887	0.5
C(4)	0.626868344	0.556410589	1.053307895	0.5
C(5)	0.599772989	0.672465492	0.957217353	0.5
C(6)	0.467520896	0.632222982	0.892051385	0.5
C(7)	0.487129342	0.519185431	1.104620266	0.5
C(8)	0.483524317	0.392474687	1.189859745	0.5
C(9)	0.419856419	0.629305353	1.186069055	0.5
C(10)	0.289549588	0.457108936	0.947955992	0.5
O(11)	0.512914422	0.314619766	0.828276905	0.5
H(12)	0.705503627	0.352776042	1.027002687	0.5
H(13)	0.741655629	0.46180054	0.889818521	0.5
H(14)	0.700232393	0.580283523	1.131793661	0.5
H(15)	0.59101452	0.767883717	1.011794281	0.5
H(16)	0.680713238	0.685618134	0.883547179	0.5
H(17)	0.389474247	0.708245097	0.908990665	0.5
H(18)	0.476883612	0.618540165	0.782987682	0.5
H(19)	0.546768748	0.404624979	1.279365849	0.5
H(20)	0.381024314	0.370875543	1.224129166	0.5
H(21)	0.517248819	0.301514275	1.138173761	0.5
H(22)	0.261581959	0.448609059	0.841658756	0.5
H(23)	0.272446604	0.359276164	0.995676849	0.5
H(24)	0.221386863	0.530023989	0.994627777	0.5
H(25)	0.476314834	0.648050171	1.278909177	0.5
H(26)	0.410724109	0.725818914	1.134536369	0.5
H(27)	0.317401781	0.600340942	1.21454216	0.5
C(30)	0.470702902	0.569082002	0.985269146	0.5
C(31)	0.388503097	0.487271138	1.082565086	0.5
C(32)	0.474655687	0.372057272	1.126588476	0.5
C(33)	0.601938944	0.40283053	1.047814211	0.5
C(34)	0.666547684	0.524342803	1.114902621	0.5
C(35)	0.573701489	0.63872548	1.074246271	0.5
C(36)	0.550153774	0.458896228	0.914696163	0.5
C(37)	0.464322343	0.360991945	0.834819184	0.5
C(38)	0.660368565	0.507773608	0.821143108	0.5
C(39)	0.389202179	0.662042774	0.898518485	0.5
O(40)	0.276670029	0.50907138	1.118619413	0.5
H(41)	0.429278499	0.276038578	1.097367626	0.5
H(42)	0.489590551	0.372185407	1.235684329	0.5
H(43)	0.6694486	0.316408243	1.038579759	0.5
H(44)	0.769254226	0.540043603	1.077972714	0.5
H(45)	0.673793365	0.512845861	1.224295873	0.5
H(46)	0.628086959	0.717019818	1.018859522	0.5
H(47)	0.526083169	0.687098613	1.161206637	0.5
H(48)	0.522480021	0.27082448	0.809440347	0.5
H(49)	0.430244412	0.406386548	0.740343018	0.5
H(50)	0.373078273	0.327587304	0.886198293	0.5
H(51)	0.337545601	0.737771369	0.959771194	0.5
H(52)	0.313052384	0.606811481	0.84113538	0.5
H(53)	0.453611109	0.715435669	0.826821722	0.5
H(54)	0.723943388	0.423375647	0.789644814	0.5
H(55)	0.72725332	0.583456729	0.864166187	0.5
H(56)	0.617697483	0.553193048	0.730252671	0.5
C(1)	0.933373157	0.000884142	0.962475244	0.5
C(2)	1.033930876	-0.09732216	0.906276366	0.5
C(3)	1.167248667	-0.06311042	0.967058887	0.5
C(4)	1.126868344	0.056410589	1.053307895	0.5
C(5)	1.099772989	0.172465492	0.957217353	0.5
C(6)	0.967520896	0.132222982	0.892051385	0.5
C(7)	0.987129342	0.019185431	1.104620266	0.5
C(8)	0.983524317	-0.107525313	1.189859745	0.5
C(9)	0.919856419	0.129305353	1.186069055	0.5
C(10)	0.789549588	-0.042891064	0.947955992	0.5
O(11)	1.012914422	-0.185380234	0.828276905	0.5
H(12)	1.205503627	-0.147223958	1.027002687	0.5
H(13)	1.241655629	-0.03819946	0.889818521	0.5
H(14)	1.200232393	0.080283523	1.131793661	0.5
H(15)	1.09101452	0.267883717	1.011794281	0.5
H(16)	1.180713238	0.185618134	0.883547179	0.5
H(17)	0.889474247	0.208245097	0.908990665	0.5
H(18)	0.976883612	0.118540165	0.782987682	0.5
H(19)	1.046768748	-0.095375021	1.279365849	0.5
H(20)	0.881024314	-0.129124457	1.224129166	0.5
H(21)	1.017248819	-0.198485725	1.138173761	0.5
H(22)	0.761581959	-0.051390941	0.841658756	0.5
H(23)	0.772446604	-0.140723836	0.995676849	0.5
H(24)	0.721386863	0.030023989	0.994627777	0.5
H(25)	0.976314834	0.148050171	1.278909177	0.5
H(26)	0.910724109	0.225818914	1.134536369	0.5
H(27)	0.817401781	0.100340942	1.21454216	0.5
C(30)	0.970702902	0.069082002	0.985269146	0.5
C(31)	0.888503097	-0.012728862	1.082565086	0.5
C(32)	0.974655687	-0.127942728	1.126588476	0.5
C(33)	1.101938944	-0.09716947	1.047814211	0.5
C(34)	1.166547684	0.024342803	1.114902621	0.5
C(35)	1.073701489	0.13872548	1.074246271	0.5
C(36)	1.050153774	-0.041103772	0.914696163	0.5
C(37)	0.964322343	-0.139008055	0.834819184	0.5
C(38)	1.160368565	0.007773608	0.821143108	0.5
C(39)	0.889202179	0.162042774	0.898518485	0.5
O(40)	0.776670029	0.00907138	1.118619413	0.5
H(41)	0.929278499	-0.223961422	1.097367626	0.5
H(42)	0.989590551	-0.127814593	1.235684329	0.5
H(43)	1.1694486	-0.183591757	1.038579759	0.5
H(44)	1.269254226	0.040043603	1.077972714	0.5
H(45)	1.173793365	0.012845861	1.224295873	0.5
H(46)	1.128086959	0.217019818	1.018859522	0.5
H(47)	1.026083169	0.187098613	1.161206637	0.5
H(48)	1.022480021	-0.22917552	0.809440347	0.5
H(49)	0.930244412	-0.093613452	0.740343018	0.5
H(50)	0.873078273	-0.172412696	0.886198293	0.5
H(51)	0.837545601	0.237771369	0.959771194	0.5
H(52)	0.813052384	0.106811481	0.84113538	0.5
H(53)	0.953611109	0.215435669	0.826821722	0.5
H(54)	1.223943388	-0.076624353	0.789644814	0.5
H(55)	1.22725332	0.083456729	0.864166187	0.5
H(56)	1.117697483	0.053193048	0.730252671	0.5
C(1)	-0.066626843	1.000884142	0.962475244	0.5
C(2)	0.033930876	0.90267784	0.906276366	0.5
C(3)	0.167248667	0.93688958	0.967058887	0.5
C(4)	0.126868344	1.056410589	1.053307895	0.5
C(5)	0.099772989	1.172465492	0.957217353	0.5
C(6)	-0.032479104	1.132222982	0.892051385	0.5
C(7)	-0.012870658	1.019185431	1.104620266	0.5
C(8)	-0.016475683	0.892474687	1.189859745	0.5
C(9)	-0.080143581	1.129305353	1.186069055	0.5
C(10)	-0.210450412	0.957108936	0.947955992	0.5
O(11)	0.012914422	0.814619766	0.828276905	0.5
H(12)	0.205503627	0.852776042	1.027002687	0.5
H(13)	0.241655629	0.96180054	0.889818521	0.5
H(14)	0.200232393	1.080283523	1.131793661	0.5
H(15)	0.09101452	1.267883717	1.011794281	0.5
H(16)	0.180713238	1.185618134	0.883547179	0.5
H(17)	-0.110525753	1.208245097	0.908990665	0.5
H(18)	-0.023116388	1.118540165	0.782987682	0.5
H(19)	0.046768748	0.904624979	1.279365849	0.5
H(20)	-0.118975686	0.870875543	1.224129166	0.5
H(21)	0.017248819	0.801514275	1.138173761	0.5
H(22)	-0.238418041	0.948609059	0.841658756	0.5
H(23)	-0.227553396	0.859276164	0.995676849	0.5
H(24)	-0.278613137	1.030023989	0.994627777	0.5
H(25)	-0.023685166	1.148050171	1.278909177	0.5
H(26)	-0.089275891	1.225818914	1.134536369	0.5
H(27)	-0.182598219	1.100340942	1.21454216	0.5
C(30)	-0.029297098	1.069082002	0.985269146	0.5
C(31)	-0.111496903	0.987271138	1.082565086	0.5
C(32)	-0.025344313	0.872057272	1.126588476	0.5
C(33)	0.101938944	0.90283053	1.047814211	0.5
C(34)	0.166547684	1.024342803	1.114902621	0.5
C(35)	0.073701489	1.13872548	1.074246271	0.5
C(36)	0.050153774	0.958896228	0.914696163	0.5
C(37)	-0.035677657	0.860991945	0.834819184	0.5
C(38)	0.160368565	1.007773608	0.821143108	0.5
C(39)	-0.110797821	1.162042774	0.898518485	0.5
O(40)	-0.223329971	1.00907138	1.118619413	0.5
H(41)	-0.070721501	0.776038578	1.097367626	0.5
H(42)	-0.010409449	0.872185407	1.235684329	0.5
H(43)	0.1694486	0.816408243	1.038579759	0.5
H(44)	0.269254226	1.040043603	1.077972714	0.5
H(45)	0.173793365	1.012845861	1.224295873	0.5
H(46)	0.128086959	1.217019818	1.018859522	0.5
H(47)	0.026083169	1.187098613	1.161206637	0.5
H(48)	0.022480021	0.77082448	0.809440347	0.5
H(49)	-0.069755588	0.906386548	0.740343018	0.5
H(50)	-0.126921727	0.827587304	0.886198293	0.5
H(51)	-0.162454399	1.237771369	0.959771194	0.5
H(52)	-0.186947616	1.106811481	0.84113538	0.5
H(53)	-0.046388891	1.215435669	0.826821722	0.5
H(54)	0.223943388	0.923375647	0.789644814	0.5
H(55)	0.22725332	1.083456729	0.864166187	0.5
H(56)	0.117697483	1.053193048	0.730252671	0.5
C(1)	0.933373157	1.000884142	0.962475244	0.5
C(2)	1.033930876	0.90267784	0.906276366	0.5
C(3)	1.167248667	0.93688958	0.967058887	0.5
C(4)	1.126868344	1.056410589	1.053307895	0.5
C(5)	1.099772989	1.172465492	0.957217353	0.5
C(6)	0.967520896	1.132222982	0.892051385	0.5
C(7)	0.987129342	1.019185431	1.104620266	0.5
C(8)	0.983524317	0.892474687	1.189859745	0.5
C(9)	0.919856419	1.129305353	1.186069055	0.5
C(10)	0.789549588	0.957108936	0.947955992	0.5
O(11)	1.012914422	0.814619766	0.828276905	0.5
H(12)	1.205503627	0.852776042	1.027002687	0.5
H(13)	1.241655629	0.96180054	0.889818521	0.5
H(14)	1.200232393	1.080283523	1.131793661	0.5
H(15)	1.09101452	1.267883717	1.011794281	0.5
H(16)	1.180713238	1.185618134	0.883547179	0.5
H(17)	0.889474247	1.208245097	0.908990665	0.5
H(18)	0.976883612	1.118540165	0.782987682	0.5
H(19)	1.046768748	0.904624979	1.279365849	0.5
H(20)	0.881024314	0.870875543	1.224129166	0.5
H(21)	1.017248819	0.801514275	1.138173761	0.5
H(22)	0.761581959	0.948609059	0.841658756	0.5
H(23)	0.772446604	0.859276164	0.995676849	0.5
H(24)	0.721386863	1.030023989	0.994627777	0.5
H(25)	0.976314834	1.148050171	1.278909177	0.5
H(26)	0.910724109	1.225818914	1.134536369	0.5
H(27)	0.817401781	1.100340942	1.21454216	0.5
C(30)	0.970702902	1.069082002	0.985269146	0.5
C(31)	0.888503097	0.987271138	1.082565086	0.5
C(32)	0.974655687	0.872057272	1.126588476	0.5
C(33)	1.101938944	0.90283053	1.047814211	0.5
C(34)	1.166547684	1.024342803	1.114902621	0.5
C(35)	1.073701489	1.13872548	1.074246271	0.5
C(36)	1.050153774	0.958896228	0.914696163	0.5
C(37)	0.964322343	0.860991945	0.834819184	0.5
C(38)	1.160368565	1.007773608	0.821143108	0.5
C(39)	0.889202179	1.162042774	0.898518485	0.5
O(40)	0.776670029	1.00907138	1.118619413	0.5
H(41)	0.929278499	0.776038578	1.097367626	0.5
H(42)	0.989590551	0.872185407	1.235684329	0.5
H(43)	1.1694486	0.816408243	1.038579759	0.5
H(44)	1.269254226	1.040043603	1.077972714	0.5
H(45)	1.173793365	1.012845861	1.224295873	0.5
H(46)	1.128086959	1.217019818	1.018859522	0.5
H(47)	1.026083169	1.187098613	1.161206637	0.5
H(48)	1.022480021	0.77082448	0.809440347	0.5
H(49)	0.930244412	0.906386548	0.740343018	0.5
H(50)	0.873078273	0.827587304	0.886198293	0.5
H(51)	0.837545601	1.237771369	0.959771194	0.5
H(52)	0.813052384	1.106811481	0.84113538	0.5
H(53)	0.953611109	1.215435669	0.826821722	0.5
H(54)	1.223943388	0.923375647	0.789644814	0.5
H(55)	1.22725332	1.083456729	0.864166187	0.5
H(56)	1.117697483	1.053193048	0.730252671	0.5
#END
