# Supplementary material for: A New Look at the Structure and Thermal Behavior of Polyvinylidene Fluoride–Camphor Mixtures
Source: Polymers (Basel). 2022 Nov 30;14(23):5214. doi: 10.3390/polym14235214 (PMC9735715; doi:10.3390/polym14235214)
Supplement: Supplementary file 1 [file polymers-14-05214-s001.zip › DL_Camphor_fcc_Euler_angles_13.cif]

#######################################################################
#
#                 Cambridge Crystallographic Data Centre
#                                CCDC 
#
#######################################################################
#
# If this CIF has been generated from an entry in the Cambridge 
# Structural Database, then it will include bibliographic, chemical, 
# crystal, experimental, refinement or atomic coordinate data resulting 
# from the CCDC's data processing and validation procedures.
#
#######################################################################

data_3D\Atomistic\(2)
_symmetry_cell_setting           triclinic
_symmetry_space_group_name_H-M   'P 1'
_symmetry_Int_Tables_number      1
_space_group_name_Hall           'P 1'
loop_
_symmetry_equiv_pos_site_id
_symmetry_equiv_pos_as_xyz
1 x,y,z
_cell_length_a                   10.1
_cell_length_b                   10.1
_cell_length_c                   10.1 
_cell_angle_alpha                90.0000
_cell_angle_beta                 90.0000
_cell_angle_gamma                90.0000
loop_
_atom_site_label
_atom_site_fract_x
_atom_site_fract_y
_atom_site_fract_z
_atom_site_occupancy
C(1)	0.022737902	0.052641931	0.050594863	0.5
C(2)	-0.12759443	0.03732762	0.041633363	0.5
C(3)	-0.156182647	-0.042115929	-0.082905898	0.5
C(4)	-0.01369024	-0.062811728	-0.134114604	0.5
C(5)	0.033701845	0.072658672	-0.187387975	0.5
C(6)	0.055663653	0.153453387	-0.059534262	0.5
C(7)	0.068953142	-0.081767236	-0.006222382	0.5
C(8)	0.027789982	-0.202747768	0.077465626	0.5
C(9)	0.219049467	-0.093955933	-0.03088972	0.5
C(10)	0.072858486	0.090668446	0.187905488	0.5
O(11)	-0.209108124	0.079935647	0.117921668	0.5
H(12)	-0.206124302	-0.137068306	-0.057972677	0.5
H(13)	-0.220103404	0.013996606	-0.152824038	0.5
H(14)	-0.005139604	-0.144501867	-0.207366389	0.5
H(15)	0.126841	0.062022908	-0.245456623	0.5
H(16)	-0.040145645	0.119410617	-0.254562482	0.5
H(17)	0.15978565	0.188860007	-0.051624659	0.5
H(18)	-0.0096674	0.242182593	-0.054172109	0.5
H(19)	0.03981403	-0.295592515	0.019206672	0.5
H(20)	0.0905787	-0.211572726	0.167614746	0.5
H(21)	-0.075934609	-0.200196639	0.113759983	0.5
H(22)	0.034419087	0.189577188	0.217788789	0.5
H(23)	0.041168695	0.017371753	0.263829104	0.5
H(24)	0.182913302	0.095798974	0.189527996	0.5
H(25)	0.240983469	-0.185373804	-0.088508133	0.5
H(26)	0.263706979	-0.010240687	-0.086128732	0.5
H(27)	0.274286478	-0.100378372	0.06426401	0.5
C(30)	0.000451653	-0.071427955	0.027303558	0.5
C(31)	-0.049676344	-0.060718308	-0.115135245	0.5
C(32)	-0.012658217	0.076541098	-0.164370155	0.5
C(33)	0.058634241	0.130554717	-0.040461641	0.5
C(34)	0.192897246	0.057469175	-0.031957189	0.5
C(35)	0.15209124	-0.083187655	0.011715199	0.5
C(36)	-0.021423769	0.071856903	0.076545891	0.5
C(37)	-0.167818489	0.115312059	0.080130647	0.5
C(38)	0.037534867	0.103313583	0.213742207	0.5
C(39)	-0.063532241	-0.182564195	0.107081673	0.5
O(40)	-0.10740812	-0.144542006	-0.177764551	0.5
H(41)	-0.102825981	0.134533133	-0.189653256	0.5
H(42)	0.052016991	0.07144114	-0.253342507	0.5
H(43)	0.067944761	0.240211443	-0.039863909	0.5
H(44)	0.259490356	0.105380088	0.041723671	0.5
H(45)	0.246865442	0.057720327	-0.128076561	0.5
H(46)	0.200091637	-0.111340646	0.106893167	0.5
H(47)	0.179387761	-0.15986218	-0.062752827	0.5
H(48)	-0.175102621	0.224880696	0.090041638	0.5
H(49)	-0.220187698	0.070489636	0.166131446	0.5
H(50)	-0.226315066	0.086587248	-0.008380363	0.5
H(51)	-0.040034044	-0.280963789	0.063258493	0.5
H(52)	-0.17315687	-0.171792513	0.110000464	0.5
H(53)	-0.026664255	-0.182649491	0.210910771	0.5
H(54)	0.033860565	0.211828524	0.23292354	0.5
H(55)	0.141959752	0.072280253	0.227338769	0.5
H(56)	-0.019585258	0.053315982	0.293631815	0.5
C(1)	0.522737902	0.552641931	0.050594863	0.5
C(2)	0.37240557	0.53732762	0.041633363	0.5
C(3)	0.343817353	0.457884071	-0.082905898	0.5
C(4)	0.48630976	0.437188272	-0.134114604	0.5
C(5)	0.533701845	0.572658672	-0.187387975	0.5
C(6)	0.555663653	0.653453387	-0.059534262	0.5
C(7)	0.568953142	0.418232764	-0.006222382	0.5
C(8)	0.527789982	0.297252232	0.077465626	0.5
C(9)	0.719049467	0.406044067	-0.03088972	0.5
C(10)	0.572858486	0.590668446	0.187905488	0.5
O(11)	0.290891876	0.579935647	0.117921668	0.5
H(12)	0.293875698	0.362931694	-0.057972677	0.5
H(13)	0.279896596	0.513996606	-0.152824038	0.5
H(14)	0.494860396	0.355498133	-0.207366389	0.5
H(15)	0.626841	0.562022908	-0.245456623	0.5
H(16)	0.459854355	0.619410617	-0.254562482	0.5
H(17)	0.65978565	0.688860007	-0.051624659	0.5
H(18)	0.4903326	0.742182593	-0.054172109	0.5
H(19)	0.53981403	0.204407485	0.019206672	0.5
H(20)	0.5905787	0.288427274	0.167614746	0.5
H(21)	0.424065391	0.299803361	0.113759983	0.5
H(22)	0.534419087	0.689577188	0.217788789	0.5
H(23)	0.541168695	0.517371753	0.263829104	0.5
H(24)	0.682913302	0.595798974	0.189527996	0.5
H(25)	0.740983469	0.314626196	-0.088508133	0.5
H(26)	0.763706979	0.489759313	-0.086128732	0.5
H(27)	0.774286478	0.399621628	0.06426401	0.5
C(30)	0.500451653	0.428572045	0.027303558	0.5
C(31)	0.450323656	0.439281692	-0.115135245	0.5
C(32)	0.487341783	0.576541098	-0.164370155	0.5
C(33)	0.558634241	0.630554717	-0.040461641	0.5
C(34)	0.692897246	0.557469175	-0.031957189	0.5
C(35)	0.65209124	0.416812345	0.011715199	0.5
C(36)	0.478576231	0.571856903	0.076545891	0.5
C(37)	0.332181511	0.615312059	0.080130647	0.5
C(38)	0.537534867	0.603313583	0.213742207	0.5
C(39)	0.436467759	0.317435805	0.107081673	0.5
O(40)	0.39259188	0.355457994	-0.177764551	0.5
H(41)	0.397174019	0.634533133	-0.189653256	0.5
H(42)	0.552016991	0.57144114	-0.253342507	0.5
H(43)	0.567944761	0.740211443	-0.039863909	0.5
H(44)	0.759490356	0.605380088	0.041723671	0.5
H(45)	0.746865442	0.557720327	-0.128076561	0.5
H(46)	0.700091637	0.388659354	0.106893167	0.5
H(47)	0.679387761	0.34013782	-0.062752827	0.5
H(48)	0.324897379	0.724880696	0.090041638	0.5
H(49)	0.279812302	0.570489636	0.166131446	0.5
H(50)	0.273684934	0.586587248	-0.008380363	0.5
H(51)	0.459965956	0.219036211	0.063258493	0.5
H(52)	0.32684313	0.328207487	0.110000464	0.5
H(53)	0.473335745	0.317350509	0.210910771	0.5
H(54)	0.533860565	0.711828524	0.23292354	0.5
H(55)	0.641959752	0.572280253	0.227338769	0.5
H(56)	0.480414742	0.553315982	0.293631815	0.5
C(1)	1.022737902	0.052641931	0.050594863	0.5
C(2)	0.87240557	0.03732762	0.041633363	0.5
C(3)	0.843817353	-0.042115929	-0.082905898	0.5
C(4)	0.98630976	-0.062811728	-0.134114604	0.5
C(5)	1.033701845	0.072658672	-0.187387975	0.5
C(6)	1.055663653	0.153453387	-0.059534262	0.5
C(7)	1.068953142	-0.081767236	-0.006222382	0.5
C(8)	1.027789982	-0.202747768	0.077465626	0.5
C(9)	1.219049467	-0.093955933	-0.03088972	0.5
C(10)	1.072858486	0.090668446	0.187905488	0.5
O(11)	0.790891876	0.079935647	0.117921668	0.5
H(12)	0.793875698	-0.137068306	-0.057972677	0.5
H(13)	0.779896596	0.013996606	-0.152824038	0.5
H(14)	0.994860396	-0.144501867	-0.207366389	0.5
H(15)	1.126841	0.062022908	-0.245456623	0.5
H(16)	0.959854355	0.119410617	-0.254562482	0.5
H(17)	1.15978565	0.188860007	-0.051624659	0.5
H(18)	0.9903326	0.242182593	-0.054172109	0.5
H(19)	1.03981403	-0.295592515	0.019206672	0.5
H(20)	1.0905787	-0.211572726	0.167614746	0.5
H(21)	0.924065391	-0.200196639	0.113759983	0.5
H(22)	1.034419087	0.189577188	0.217788789	0.5
H(23)	1.041168695	0.017371753	0.263829104	0.5
H(24)	1.182913302	0.095798974	0.189527996	0.5
H(25)	1.240983469	-0.185373804	-0.088508133	0.5
H(26)	1.263706979	-0.010240687	-0.086128732	0.5
H(27)	1.274286478	-0.100378372	0.06426401	0.5
C(30)	1.000451653	-0.071427955	0.027303558	0.5
C(31)	0.950323656	-0.060718308	-0.115135245	0.5
C(32)	0.987341783	0.076541098	-0.164370155	0.5
C(33)	1.058634241	0.130554717	-0.040461641	0.5
C(34)	1.192897246	0.057469175	-0.031957189	0.5
C(35)	1.15209124	-0.083187655	0.011715199	0.5
C(36)	0.978576231	0.071856903	0.076545891	0.5
C(37)	0.832181511	0.115312059	0.080130647	0.5
C(38)	1.037534867	0.103313583	0.213742207	0.5
C(39)	0.936467759	-0.182564195	0.107081673	0.5
O(40)	0.89259188	-0.144542006	-0.177764551	0.5
H(41)	0.897174019	0.134533133	-0.189653256	0.5
H(42)	1.052016991	0.07144114	-0.253342507	0.5
H(43)	1.067944761	0.240211443	-0.039863909	0.5
H(44)	1.259490356	0.105380088	0.041723671	0.5
H(45)	1.246865442	0.057720327	-0.128076561	0.5
H(46)	1.200091637	-0.111340646	0.106893167	0.5
H(47)	1.179387761	-0.15986218	-0.062752827	0.5
H(48)	0.824897379	0.224880696	0.090041638	0.5
H(49)	0.779812302	0.070489636	0.166131446	0.5
H(50)	0.773684934	0.086587248	-0.008380363	0.5
H(51)	0.959965956	-0.280963789	0.063258493	0.5
H(52)	0.82684313	-0.171792513	0.110000464	0.5
H(53)	0.973335745	-0.182649491	0.210910771	0.5
H(54)	1.033860565	0.211828524	0.23292354	0.5
H(55)	1.141959752	0.072280253	0.227338769	0.5
H(56)	0.980414742	0.053315982	0.293631815	0.5
C(1)	0.022737902	1.052641931	0.050594863	0.5
C(2)	-0.12759443	1.03732762	0.041633363	0.5
C(3)	-0.156182647	0.957884071	-0.082905898	0.5
C(4)	-0.01369024	0.937188272	-0.134114604	0.5
C(5)	0.033701845	1.072658672	-0.187387975	0.5
C(6)	0.055663653	1.153453387	-0.059534262	0.5
C(7)	0.068953142	0.918232764	-0.006222382	0.5
C(8)	0.027789982	0.797252232	0.077465626	0.5
C(9)	0.219049467	0.906044067	-0.03088972	0.5
C(10)	0.072858486	1.090668446	0.187905488	0.5
O(11)	-0.209108124	1.079935647	0.117921668	0.5
H(12)	-0.206124302	0.862931694	-0.057972677	0.5
H(13)	-0.220103404	1.013996606	-0.152824038	0.5
H(14)	-0.005139604	0.855498133	-0.207366389	0.5
H(15)	0.126841	1.062022908	-0.245456623	0.5
H(16)	-0.040145645	1.119410617	-0.254562482	0.5
H(17)	0.15978565	1.188860007	-0.051624659	0.5
H(18)	-0.0096674	1.242182593	-0.054172109	0.5
H(19)	0.03981403	0.704407485	0.019206672	0.5
H(20)	0.0905787	0.788427274	0.167614746	0.5
H(21)	-0.075934609	0.799803361	0.113759983	0.5
H(22)	0.034419087	1.189577188	0.217788789	0.5
H(23)	0.041168695	1.017371753	0.263829104	0.5
H(24)	0.182913302	1.095798974	0.189527996	0.5
H(25)	0.240983469	0.814626196	-0.088508133	0.5
H(26)	0.263706979	0.989759313	-0.086128732	0.5
H(27)	0.274286478	0.899621628	0.06426401	0.5
C(30)	0.000451653	0.928572045	0.027303558	0.5
C(31)	-0.049676344	0.939281692	-0.115135245	0.5
C(32)	-0.012658217	1.076541098	-0.164370155	0.5
C(33)	0.058634241	1.130554717	-0.040461641	0.5
C(34)	0.192897246	1.057469175	-0.031957189	0.5
C(35)	0.15209124	0.916812345	0.011715199	0.5
C(36)	-0.021423769	1.071856903	0.076545891	0.5
C(37)	-0.167818489	1.115312059	0.080130647	0.5
C(38)	0.037534867	1.103313583	0.213742207	0.5
C(39)	-0.063532241	0.817435805	0.107081673	0.5
O(40)	-0.10740812	0.855457994	-0.177764551	0.5
H(41)	-0.102825981	1.134533133	-0.189653256	0.5
H(42)	0.052016991	1.07144114	-0.253342507	0.5
H(43)	0.067944761	1.240211443	-0.039863909	0.5
H(44)	0.259490356	1.105380088	0.041723671	0.5
H(45)	0.246865442	1.057720327	-0.128076561	0.5
H(46)	0.200091637	0.888659354	0.106893167	0.5
H(47)	0.179387761	0.84013782	-0.062752827	0.5
H(48)	-0.175102621	1.224880696	0.090041638	0.5
H(49)	-0.220187698	1.070489636	0.166131446	0.5
H(50)	-0.226315066	1.086587248	-0.008380363	0.5
H(51)	-0.040034044	0.719036211	0.063258493	0.5
H(52)	-0.17315687	0.828207487	0.110000464	0.5
H(53)	-0.026664255	0.817350509	0.210910771	0.5
H(54)	0.033860565	1.211828524	0.23292354	0.5
H(55)	0.141959752	1.072280253	0.227338769	0.5
H(56)	-0.019585258	1.053315982	0.293631815	0.5
C(1)	1.022737902	1.052641931	0.050594863	0.5
C(2)	0.87240557	1.03732762	0.041633363	0.5
C(3)	0.843817353	0.957884071	-0.082905898	0.5
C(4)	0.98630976	0.937188272	-0.134114604	0.5
C(5)	1.033701845	1.072658672	-0.187387975	0.5
C(6)	1.055663653	1.153453387	-0.059534262	0.5
C(7)	1.068953142	0.918232764	-0.006222382	0.5
C(8)	1.027789982	0.797252232	0.077465626	0.5
C(9)	1.219049467	0.906044067	-0.03088972	0.5
C(10)	1.072858486	1.090668446	0.187905488	0.5
O(11)	0.790891876	1.079935647	0.117921668	0.5
H(12)	0.793875698	0.862931694	-0.057972677	0.5
H(13)	0.779896596	1.013996606	-0.152824038	0.5
H(14)	0.994860396	0.855498133	-0.207366389	0.5
H(15)	1.126841	1.062022908	-0.245456623	0.5
H(16)	0.959854355	1.119410617	-0.254562482	0.5
H(17)	1.15978565	1.188860007	-0.051624659	0.5
H(18)	0.9903326	1.242182593	-0.054172109	0.5
H(19)	1.03981403	0.704407485	0.019206672	0.5
H(20)	1.0905787	0.788427274	0.167614746	0.5
H(21)	0.924065391	0.799803361	0.113759983	0.5
H(22)	1.034419087	1.189577188	0.217788789	0.5
H(23)	1.041168695	1.017371753	0.263829104	0.5
H(24)	1.182913302	1.095798974	0.189527996	0.5
H(25)	1.240983469	0.814626196	-0.088508133	0.5
H(26)	1.263706979	0.989759313	-0.086128732	0.5
H(27)	1.274286478	0.899621628	0.06426401	0.5
C(30)	1.000451653	0.928572045	0.027303558	0.5
C(31)	0.950323656	0.939281692	-0.115135245	0.5
C(32)	0.987341783	1.076541098	-0.164370155	0.5
C(33)	1.058634241	1.130554717	-0.040461641	0.5
C(34)	1.192897246	1.057469175	-0.031957189	0.5
C(35)	1.15209124	0.916812345	0.011715199	0.5
C(36)	0.978576231	1.071856903	0.076545891	0.5
C(37)	0.832181511	1.115312059	0.080130647	0.5
C(38)	1.037534867	1.103313583	0.213742207	0.5
C(39)	0.936467759	0.817435805	0.107081673	0.5
O(40)	0.89259188	0.855457994	-0.177764551	0.5
H(41)	0.897174019	1.134533133	-0.189653256	0.5
H(42)	1.052016991	1.07144114	-0.253342507	0.5
H(43)	1.067944761	1.240211443	-0.039863909	0.5
H(44)	1.259490356	1.105380088	0.041723671	0.5
H(45)	1.246865442	1.057720327	-0.128076561	0.5
H(46)	1.200091637	0.888659354	0.106893167	0.5
H(47)	1.179387761	0.84013782	-0.062752827	0.5
H(48)	0.824897379	1.224880696	0.090041638	0.5
H(49)	0.779812302	1.070489636	0.166131446	0.5
H(50)	0.773684934	1.086587248	-0.008380363	0.5
H(51)	0.959965956	0.719036211	0.063258493	0.5
H(52)	0.82684313	0.828207487	0.110000464	0.5
H(53)	0.973335745	0.817350509	0.210910771	0.5
H(54)	1.033860565	1.211828524	0.23292354	0.5
H(55)	1.141959752	1.072280253	0.227338769	0.5
H(56)	0.980414742	1.053315982	0.293631815	0.5
C(1)	0.522737902	0.052641931	0.550594863	0.5
C(2)	0.37240557	0.03732762	0.541633363	0.5
C(3)	0.343817353	-0.042115929	0.417094102	0.5
C(4)	0.48630976	-0.062811728	0.365885396	0.5
C(5)	0.533701845	0.072658672	0.312612025	0.5
C(6)	0.555663653	0.153453387	0.440465738	0.5
C(7)	0.568953142	-0.081767236	0.493777618	0.5
C(8)	0.527789982	-0.202747768	0.577465626	0.5
C(9)	0.719049467	-0.093955933	0.46911028	0.5
C(10)	0.572858486	0.090668446	0.687905488	0.5
O(11)	0.290891876	0.079935647	0.617921668	0.5
H(12)	0.293875698	-0.137068306	0.442027323	0.5
H(13)	0.279896596	0.013996606	0.347175962	0.5
H(14)	0.494860396	-0.144501867	0.292633611	0.5
H(15)	0.626841	0.062022908	0.254543377	0.5
H(16)	0.459854355	0.119410617	0.245437518	0.5
H(17)	0.65978565	0.188860007	0.448375341	0.5
H(18)	0.4903326	0.242182593	0.445827891	0.5
H(19)	0.53981403	-0.295592515	0.519206672	0.5
H(20)	0.5905787	-0.211572726	0.667614746	0.5
H(21)	0.424065391	-0.200196639	0.613759983	0.5
H(22)	0.534419087	0.189577188	0.717788789	0.5
H(23)	0.541168695	0.017371753	0.763829104	0.5
H(24)	0.682913302	0.095798974	0.689527996	0.5
H(25)	0.740983469	-0.185373804	0.411491867	0.5
H(26)	0.763706979	-0.010240687	0.413871268	0.5
H(27)	0.774286478	-0.100378372	0.56426401	0.5
C(30)	0.500451653	-0.071427955	0.527303558	0.5
C(31)	0.450323656	-0.060718308	0.384864755	0.5
C(32)	0.487341783	0.076541098	0.335629845	0.5
C(33)	0.558634241	0.130554717	0.459538359	0.5
C(34)	0.692897246	0.057469175	0.468042811	0.5
C(35)	0.65209124	-0.083187655	0.511715199	0.5
C(36)	0.478576231	0.071856903	0.576545891	0.5
C(37)	0.332181511	0.115312059	0.580130647	0.5
C(38)	0.537534867	0.103313583	0.713742207	0.5
C(39)	0.436467759	-0.182564195	0.607081673	0.5
O(40)	0.39259188	-0.144542006	0.322235449	0.5
H(41)	0.397174019	0.134533133	0.310346744	0.5
H(42)	0.552016991	0.07144114	0.246657493	0.5
H(43)	0.567944761	0.240211443	0.460136091	0.5
H(44)	0.759490356	0.105380088	0.541723671	0.5
H(45)	0.746865442	0.057720327	0.371923439	0.5
H(46)	0.700091637	-0.111340646	0.606893167	0.5
H(47)	0.679387761	-0.15986218	0.437247173	0.5
H(48)	0.324897379	0.224880696	0.590041638	0.5
H(49)	0.279812302	0.070489636	0.666131446	0.5
H(50)	0.273684934	0.086587248	0.491619637	0.5
H(51)	0.459965956	-0.280963789	0.563258493	0.5
H(52)	0.32684313	-0.171792513	0.610000464	0.5
H(53)	0.473335745	-0.182649491	0.710910771	0.5
H(54)	0.533860565	0.211828524	0.73292354	0.5
H(55)	0.641959752	0.072280253	0.727338769	0.5
H(56)	0.480414742	0.053315982	0.793631815	0.5
C(1)	0.022737902	0.552641931	0.550594863	0.5
C(2)	-0.12759443	0.53732762	0.541633363	0.5
C(3)	-0.156182647	0.457884071	0.417094102	0.5
C(4)	-0.01369024	0.437188272	0.365885396	0.5
C(5)	0.033701845	0.572658672	0.312612025	0.5
C(6)	0.055663653	0.653453387	0.440465738	0.5
C(7)	0.068953142	0.418232764	0.493777618	0.5
C(8)	0.027789982	0.297252232	0.577465626	0.5
C(9)	0.219049467	0.406044067	0.46911028	0.5
C(10)	0.072858486	0.590668446	0.687905488	0.5
O(11)	-0.209108124	0.579935647	0.617921668	0.5
H(12)	-0.206124302	0.362931694	0.442027323	0.5
H(13)	-0.220103404	0.513996606	0.347175962	0.5
H(14)	-0.005139604	0.355498133	0.292633611	0.5
H(15)	0.126841	0.562022908	0.254543377	0.5
H(16)	-0.040145645	0.619410617	0.245437518	0.5
H(17)	0.15978565	0.688860007	0.448375341	0.5
H(18)	-0.0096674	0.742182593	0.445827891	0.5
H(19)	0.03981403	0.204407485	0.519206672	0.5
H(20)	0.0905787	0.288427274	0.667614746	0.5
H(21)	-0.075934609	0.299803361	0.613759983	0.5
H(22)	0.034419087	0.689577188	0.717788789	0.5
H(23)	0.041168695	0.517371753	0.763829104	0.5
H(24)	0.182913302	0.595798974	0.689527996	0.5
H(25)	0.240983469	0.314626196	0.411491867	0.5
H(26)	0.263706979	0.489759313	0.413871268	0.5
H(27)	0.274286478	0.399621628	0.56426401	0.5
C(30)	0.000451653	0.428572045	0.527303558	0.5
C(31)	-0.049676344	0.439281692	0.384864755	0.5
C(32)	-0.012658217	0.576541098	0.335629845	0.5
C(33)	0.058634241	0.630554717	0.459538359	0.5
C(34)	0.192897246	0.557469175	0.468042811	0.5
C(35)	0.15209124	0.416812345	0.511715199	0.5
C(36)	-0.021423769	0.571856903	0.576545891	0.5
C(37)	-0.167818489	0.615312059	0.580130647	0.5
C(38)	0.037534867	0.603313583	0.713742207	0.5
C(39)	-0.063532241	0.317435805	0.607081673	0.5
O(40)	-0.10740812	0.355457994	0.322235449	0.5
H(41)	-0.102825981	0.634533133	0.310346744	0.5
H(42)	0.052016991	0.57144114	0.246657493	0.5
H(43)	0.067944761	0.740211443	0.460136091	0.5
H(44)	0.259490356	0.605380088	0.541723671	0.5
H(45)	0.246865442	0.557720327	0.371923439	0.5
H(46)	0.200091637	0.388659354	0.606893167	0.5
H(47)	0.179387761	0.34013782	0.437247173	0.5
H(48)	-0.175102621	0.724880696	0.590041638	0.5
H(49)	-0.220187698	0.570489636	0.666131446	0.5
H(50)	-0.226315066	0.586587248	0.491619637	0.5
H(51)	-0.040034044	0.219036211	0.563258493	0.5
H(52)	-0.17315687	0.328207487	0.610000464	0.5
H(53)	-0.026664255	0.317350509	0.710910771	0.5
H(54)	0.033860565	0.711828524	0.73292354	0.5
H(55)	0.141959752	0.572280253	0.727338769	0.5
H(56)	-0.019585258	0.553315982	0.793631815	0.5
C(1)	1.022737902	0.552641931	0.550594863	0.5
C(2)	0.87240557	0.53732762	0.541633363	0.5
C(3)	0.843817353	0.457884071	0.417094102	0.5
C(4)	0.98630976	0.437188272	0.365885396	0.5
C(5)	1.033701845	0.572658672	0.312612025	0.5
C(6)	1.055663653	0.653453387	0.440465738	0.5
C(7)	1.068953142	0.418232764	0.493777618	0.5
C(8)	1.027789982	0.297252232	0.577465626	0.5
C(9)	1.219049467	0.406044067	0.46911028	0.5
C(10)	1.072858486	0.590668446	0.687905488	0.5
O(11)	0.790891876	0.579935647	0.617921668	0.5
H(12)	0.793875698	0.362931694	0.442027323	0.5
H(13)	0.779896596	0.513996606	0.347175962	0.5
H(14)	0.994860396	0.355498133	0.292633611	0.5
H(15)	1.126841	0.562022908	0.254543377	0.5
H(16)	0.959854355	0.619410617	0.245437518	0.5
H(17)	1.15978565	0.688860007	0.448375341	0.5
H(18)	0.9903326	0.742182593	0.445827891	0.5
H(19)	1.03981403	0.204407485	0.519206672	0.5
H(20)	1.0905787	0.288427274	0.667614746	0.5
H(21)	0.924065391	0.299803361	0.613759983	0.5
H(22)	1.034419087	0.689577188	0.717788789	0.5
H(23)	1.041168695	0.517371753	0.763829104	0.5
H(24)	1.182913302	0.595798974	0.689527996	0.5
H(25)	1.240983469	0.314626196	0.411491867	0.5
H(26)	1.263706979	0.489759313	0.413871268	0.5
H(27)	1.274286478	0.399621628	0.56426401	0.5
C(30)	1.000451653	0.428572045	0.527303558	0.5
C(31)	0.950323656	0.439281692	0.384864755	0.5
C(32)	0.987341783	0.576541098	0.335629845	0.5
C(33)	1.058634241	0.630554717	0.459538359	0.5
C(34)	1.192897246	0.557469175	0.468042811	0.5
C(35)	1.15209124	0.416812345	0.511715199	0.5
C(36)	0.978576231	0.571856903	0.576545891	0.5
C(37)	0.832181511	0.615312059	0.580130647	0.5
C(38)	1.037534867	0.603313583	0.713742207	0.5
C(39)	0.936467759	0.317435805	0.607081673	0.5
O(40)	0.89259188	0.355457994	0.322235449	0.5
H(41)	0.897174019	0.634533133	0.310346744	0.5
H(42)	1.052016991	0.57144114	0.246657493	0.5
H(43)	1.067944761	0.740211443	0.460136091	0.5
H(44)	1.259490356	0.605380088	0.541723671	0.5
H(45)	1.246865442	0.557720327	0.371923439	0.5
H(46)	1.200091637	0.388659354	0.606893167	0.5
H(47)	1.179387761	0.34013782	0.437247173	0.5
H(48)	0.824897379	0.724880696	0.590041638	0.5
H(49)	0.779812302	0.570489636	0.666131446	0.5
H(50)	0.773684934	0.586587248	0.491619637	0.5
H(51)	0.959965956	0.219036211	0.563258493	0.5
H(52)	0.82684313	0.328207487	0.610000464	0.5
H(53)	0.973335745	0.317350509	0.710910771	0.5
H(54)	1.033860565	0.711828524	0.73292354	0.5
H(55)	1.141959752	0.572280253	0.727338769	0.5
H(56)	0.980414742	0.553315982	0.793631815	0.5
C(1)	0.522737902	1.052641931	0.550594863	0.5
C(2)	0.37240557	1.03732762	0.541633363	0.5
C(3)	0.343817353	0.957884071	0.417094102	0.5
C(4)	0.48630976	0.937188272	0.365885396	0.5
C(5)	0.533701845	1.072658672	0.312612025	0.5
C(6)	0.555663653	1.153453387	0.440465738	0.5
C(7)	0.568953142	0.918232764	0.493777618	0.5
C(8)	0.527789982	0.797252232	0.577465626	0.5
C(9)	0.719049467	0.906044067	0.46911028	0.5
C(10)	0.572858486	1.090668446	0.687905488	0.5
O(11)	0.290891876	1.079935647	0.617921668	0.5
H(12)	0.293875698	0.862931694	0.442027323	0.5
H(13)	0.279896596	1.013996606	0.347175962	0.5
H(14)	0.494860396	0.855498133	0.292633611	0.5
H(15)	0.626841	1.062022908	0.254543377	0.5
H(16)	0.459854355	1.119410617	0.245437518	0.5
H(17)	0.65978565	1.188860007	0.448375341	0.5
H(18)	0.4903326	1.242182593	0.445827891	0.5
H(19)	0.53981403	0.704407485	0.519206672	0.5
H(20)	0.5905787	0.788427274	0.667614746	0.5
H(21)	0.424065391	0.799803361	0.613759983	0.5
H(22)	0.534419087	1.189577188	0.717788789	0.5
H(23)	0.541168695	1.017371753	0.763829104	0.5
H(24)	0.682913302	1.095798974	0.689527996	0.5
H(25)	0.740983469	0.814626196	0.411491867	0.5
H(26)	0.763706979	0.989759313	0.413871268	0.5
H(27)	0.774286478	0.899621628	0.56426401	0.5
C(30)	0.500451653	0.928572045	0.527303558	0.5
C(31)	0.450323656	0.939281692	0.384864755	0.5
C(32)	0.487341783	1.076541098	0.335629845	0.5
C(33)	0.558634241	1.130554717	0.459538359	0.5
C(34)	0.692897246	1.057469175	0.468042811	0.5
C(35)	0.65209124	0.916812345	0.511715199	0.5
C(36)	0.478576231	1.071856903	0.576545891	0.5
C(37)	0.332181511	1.115312059	0.580130647	0.5
C(38)	0.537534867	1.103313583	0.713742207	0.5
C(39)	0.436467759	0.817435805	0.607081673	0.5
O(40)	0.39259188	0.855457994	0.322235449	0.5
H(41)	0.397174019	1.134533133	0.310346744	0.5
H(42)	0.552016991	1.07144114	0.246657493	0.5
H(43)	0.567944761	1.240211443	0.460136091	0.5
H(44)	0.759490356	1.105380088	0.541723671	0.5
H(45)	0.746865442	1.057720327	0.371923439	0.5
H(46)	0.700091637	0.888659354	0.606893167	0.5
H(47)	0.679387761	0.84013782	0.437247173	0.5
H(48)	0.324897379	1.224880696	0.590041638	0.5
H(49)	0.279812302	1.070489636	0.666131446	0.5
H(50)	0.273684934	1.086587248	0.491619637	0.5
H(51)	0.459965956	0.719036211	0.563258493	0.5
H(52)	0.32684313	0.828207487	0.610000464	0.5
H(53)	0.473335745	0.817350509	0.710910771	0.5
H(54)	0.533860565	1.211828524	0.73292354	0.5
H(55)	0.641959752	1.072280253	0.727338769	0.5
H(56)	0.480414742	1.053315982	0.793631815	0.5
C(1)	0.022737902	0.052641931	1.050594863	0.5
C(2)	-0.12759443	0.03732762	1.041633363	0.5
C(3)	-0.156182647	-0.042115929	0.917094102	0.5
C(4)	-0.01369024	-0.062811728	0.865885396	0.5
C(5)	0.033701845	0.072658672	0.812612025	0.5
C(6)	0.055663653	0.153453387	0.940465738	0.5
C(7)	0.068953142	-0.081767236	0.993777618	0.5
C(8)	0.027789982	-0.202747768	1.077465626	0.5
C(9)	0.219049467	-0.093955933	0.96911028	0.5
C(10)	0.072858486	0.090668446	1.187905488	0.5
O(11)	-0.209108124	0.079935647	1.117921668	0.5
H(12)	-0.206124302	-0.137068306	0.942027323	0.5
H(13)	-0.220103404	0.013996606	0.847175962	0.5
H(14)	-0.005139604	-0.144501867	0.792633611	0.5
H(15)	0.126841	0.062022908	0.754543377	0.5
H(16)	-0.040145645	0.119410617	0.745437518	0.5
H(17)	0.15978565	0.188860007	0.948375341	0.5
H(18)	-0.0096674	0.242182593	0.945827891	0.5
H(19)	0.03981403	-0.295592515	1.019206672	0.5
H(20)	0.0905787	-0.211572726	1.167614746	0.5
H(21)	-0.075934609	-0.200196639	1.113759983	0.5
H(22)	0.034419087	0.189577188	1.217788789	0.5
H(23)	0.041168695	0.017371753	1.263829104	0.5
H(24)	0.182913302	0.095798974	1.189527996	0.5
H(25)	0.240983469	-0.185373804	0.911491867	0.5
H(26)	0.263706979	-0.010240687	0.913871268	0.5
H(27)	0.274286478	-0.100378372	1.06426401	0.5
C(30)	0.000451653	-0.071427955	1.027303558	0.5
C(31)	-0.049676344	-0.060718308	0.884864755	0.5
C(32)	-0.012658217	0.076541098	0.835629845	0.5
C(33)	0.058634241	0.130554717	0.959538359	0.5
C(34)	0.192897246	0.057469175	0.968042811	0.5
C(35)	0.15209124	-0.083187655	1.011715199	0.5
C(36)	-0.021423769	0.071856903	1.076545891	0.5
C(37)	-0.167818489	0.115312059	1.080130647	0.5
C(38)	0.037534867	0.103313583	1.213742207	0.5
C(39)	-0.063532241	-0.182564195	1.107081673	0.5
O(40)	-0.10740812	-0.144542006	0.822235449	0.5
H(41)	-0.102825981	0.134533133	0.810346744	0.5
H(42)	0.052016991	0.07144114	0.746657493	0.5
H(43)	0.067944761	0.240211443	0.960136091	0.5
H(44)	0.259490356	0.105380088	1.041723671	0.5
H(45)	0.246865442	0.057720327	0.871923439	0.5
H(46)	0.200091637	-0.111340646	1.106893167	0.5
H(47)	0.179387761	-0.15986218	0.937247173	0.5
H(48)	-0.175102621	0.224880696	1.090041638	0.5
H(49)	-0.220187698	0.070489636	1.166131446	0.5
H(50)	-0.226315066	0.086587248	0.991619637	0.5
H(51)	-0.040034044	-0.280963789	1.063258493	0.5
H(52)	-0.17315687	-0.171792513	1.110000464	0.5
H(53)	-0.026664255	-0.182649491	1.210910771	0.5
H(54)	0.033860565	0.211828524	1.23292354	0.5
H(55)	0.141959752	0.072280253	1.227338769	0.5
H(56)	-0.019585258	0.053315982	1.293631815	0.5
C(1)	0.522737902	0.552641931	1.050594863	0.5
C(2)	0.37240557	0.53732762	1.041633363	0.5
C(3)	0.343817353	0.457884071	0.917094102	0.5
C(4)	0.48630976	0.437188272	0.865885396	0.5
C(5)	0.533701845	0.572658672	0.812612025	0.5
C(6)	0.555663653	0.653453387	0.940465738	0.5
C(7)	0.568953142	0.418232764	0.993777618	0.5
C(8)	0.527789982	0.297252232	1.077465626	0.5
C(9)	0.719049467	0.406044067	0.96911028	0.5
C(10)	0.572858486	0.590668446	1.187905488	0.5
O(11)	0.290891876	0.579935647	1.117921668	0.5
H(12)	0.293875698	0.362931694	0.942027323	0.5
H(13)	0.279896596	0.513996606	0.847175962	0.5
H(14)	0.494860396	0.355498133	0.792633611	0.5
H(15)	0.626841	0.562022908	0.754543377	0.5
H(16)	0.459854355	0.619410617	0.745437518	0.5
H(17)	0.65978565	0.688860007	0.948375341	0.5
H(18)	0.4903326	0.742182593	0.945827891	0.5
H(19)	0.53981403	0.204407485	1.019206672	0.5
H(20)	0.5905787	0.288427274	1.167614746	0.5
H(21)	0.424065391	0.299803361	1.113759983	0.5
H(22)	0.534419087	0.689577188	1.217788789	0.5
H(23)	0.541168695	0.517371753	1.263829104	0.5
H(24)	0.682913302	0.595798974	1.189527996	0.5
H(25)	0.740983469	0.314626196	0.911491867	0.5
H(26)	0.763706979	0.489759313	0.913871268	0.5
H(27)	0.774286478	0.399621628	1.06426401	0.5
C(30)	0.500451653	0.428572045	1.027303558	0.5
C(31)	0.450323656	0.439281692	0.884864755	0.5
C(32)	0.487341783	0.576541098	0.835629845	0.5
C(33)	0.558634241	0.630554717	0.959538359	0.5
C(34)	0.692897246	0.557469175	0.968042811	0.5
C(35)	0.65209124	0.416812345	1.011715199	0.5
C(36)	0.478576231	0.571856903	1.076545891	0.5
C(37)	0.332181511	0.615312059	1.080130647	0.5
C(38)	0.537534867	0.603313583	1.213742207	0.5
C(39)	0.436467759	0.317435805	1.107081673	0.5
O(40)	0.39259188	0.355457994	0.822235449	0.5
H(41)	0.397174019	0.634533133	0.810346744	0.5
H(42)	0.552016991	0.57144114	0.746657493	0.5
H(43)	0.567944761	0.740211443	0.960136091	0.5
H(44)	0.759490356	0.605380088	1.041723671	0.5
H(45)	0.746865442	0.557720327	0.871923439	0.5
H(46)	0.700091637	0.388659354	1.106893167	0.5
H(47)	0.679387761	0.34013782	0.937247173	0.5
H(48)	0.324897379	0.724880696	1.090041638	0.5
H(49)	0.279812302	0.570489636	1.166131446	0.5
H(50)	0.273684934	0.586587248	0.991619637	0.5
H(51)	0.459965956	0.219036211	1.063258493	0.5
H(52)	0.32684313	0.328207487	1.110000464	0.5
H(53)	0.473335745	0.317350509	1.210910771	0.5
H(54)	0.533860565	0.711828524	1.23292354	0.5
H(55)	0.641959752	0.572280253	1.227338769	0.5
H(56)	0.480414742	0.553315982	1.293631815	0.5
C(1)	1.022737902	0.052641931	1.050594863	0.5
C(2)	0.87240557	0.03732762	1.041633363	0.5
C(3)	0.843817353	-0.042115929	0.917094102	0.5
C(4)	0.98630976	-0.062811728	0.865885396	0.5
C(5)	1.033701845	0.072658672	0.812612025	0.5
C(6)	1.055663653	0.153453387	0.940465738	0.5
C(7)	1.068953142	-0.081767236	0.993777618	0.5
C(8)	1.027789982	-0.202747768	1.077465626	0.5
C(9)	1.219049467	-0.093955933	0.96911028	0.5
C(10)	1.072858486	0.090668446	1.187905488	0.5
O(11)	0.790891876	0.079935647	1.117921668	0.5
H(12)	0.793875698	-0.137068306	0.942027323	0.5
H(13)	0.779896596	0.013996606	0.847175962	0.5
H(14)	0.994860396	-0.144501867	0.792633611	0.5
H(15)	1.126841	0.062022908	0.754543377	0.5
H(16)	0.959854355	0.119410617	0.745437518	0.5
H(17)	1.15978565	0.188860007	0.948375341	0.5
H(18)	0.9903326	0.242182593	0.945827891	0.5
H(19)	1.03981403	-0.295592515	1.019206672	0.5
H(20)	1.0905787	-0.211572726	1.167614746	0.5
H(21)	0.924065391	-0.200196639	1.113759983	0.5
H(22)	1.034419087	0.189577188	1.217788789	0.5
H(23)	1.041168695	0.017371753	1.263829104	0.5
H(24)	1.182913302	0.095798974	1.189527996	0.5
H(25)	1.240983469	-0.185373804	0.911491867	0.5
H(26)	1.263706979	-0.010240687	0.913871268	0.5
H(27)	1.274286478	-0.100378372	1.06426401	0.5
C(30)	1.000451653	-0.071427955	1.027303558	0.5
C(31)	0.950323656	-0.060718308	0.884864755	0.5
C(32)	0.987341783	0.076541098	0.835629845	0.5
C(33)	1.058634241	0.130554717	0.959538359	0.5
C(34)	1.192897246	0.057469175	0.968042811	0.5
C(35)	1.15209124	-0.083187655	1.011715199	0.5
C(36)	0.978576231	0.071856903	1.076545891	0.5
C(37)	0.832181511	0.115312059	1.080130647	0.5
C(38)	1.037534867	0.103313583	1.213742207	0.5
C(39)	0.936467759	-0.182564195	1.107081673	0.5
O(40)	0.89259188	-0.144542006	0.822235449	0.5
H(41)	0.897174019	0.134533133	0.810346744	0.5
H(42)	1.052016991	0.07144114	0.746657493	0.5
H(43)	1.067944761	0.240211443	0.960136091	0.5
H(44)	1.259490356	0.105380088	1.041723671	0.5
H(45)	1.246865442	0.057720327	0.871923439	0.5
H(46)	1.200091637	-0.111340646	1.106893167	0.5
H(47)	1.179387761	-0.15986218	0.937247173	0.5
H(48)	0.824897379	0.224880696	1.090041638	0.5
H(49)	0.779812302	0.070489636	1.166131446	0.5
H(50)	0.773684934	0.086587248	0.991619637	0.5
H(51)	0.959965956	-0.280963789	1.063258493	0.5
H(52)	0.82684313	-0.171792513	1.110000464	0.5
H(53)	0.973335745	-0.182649491	1.210910771	0.5
H(54)	1.033860565	0.211828524	1.23292354	0.5
H(55)	1.141959752	0.072280253	1.227338769	0.5
H(56)	0.980414742	0.053315982	1.293631815	0.5
C(1)	0.022737902	1.052641931	1.050594863	0.5
C(2)	-0.12759443	1.03732762	1.041633363	0.5
C(3)	-0.156182647	0.957884071	0.917094102	0.5
C(4)	-0.01369024	0.937188272	0.865885396	0.5
C(5)	0.033701845	1.072658672	0.812612025	0.5
C(6)	0.055663653	1.153453387	0.940465738	0.5
C(7)	0.068953142	0.918232764	0.993777618	0.5
C(8)	0.027789982	0.797252232	1.077465626	0.5
C(9)	0.219049467	0.906044067	0.96911028	0.5
C(10)	0.072858486	1.090668446	1.187905488	0.5
O(11)	-0.209108124	1.079935647	1.117921668	0.5
H(12)	-0.206124302	0.862931694	0.942027323	0.5
H(13)	-0.220103404	1.013996606	0.847175962	0.5
H(14)	-0.005139604	0.855498133	0.792633611	0.5
H(15)	0.126841	1.062022908	0.754543377	0.5
H(16)	-0.040145645	1.119410617	0.745437518	0.5
H(17)	0.15978565	1.188860007	0.948375341	0.5
H(18)	-0.0096674	1.242182593	0.945827891	0.5
H(19)	0.03981403	0.704407485	1.019206672	0.5
H(20)	0.0905787	0.788427274	1.167614746	0.5
H(21)	-0.075934609	0.799803361	1.113759983	0.5
H(22)	0.034419087	1.189577188	1.217788789	0.5
H(23)	0.041168695	1.017371753	1.263829104	0.5
H(24)	0.182913302	1.095798974	1.189527996	0.5
H(25)	0.240983469	0.814626196	0.911491867	0.5
H(26)	0.263706979	0.989759313	0.913871268	0.5
H(27)	0.274286478	0.899621628	1.06426401	0.5
C(30)	0.000451653	0.928572045	1.027303558	0.5
C(31)	-0.049676344	0.939281692	0.884864755	0.5
C(32)	-0.012658217	1.076541098	0.835629845	0.5
C(33)	0.058634241	1.130554717	0.959538359	0.5
C(34)	0.192897246	1.057469175	0.968042811	0.5
C(35)	0.15209124	0.916812345	1.011715199	0.5
C(36)	-0.021423769	1.071856903	1.076545891	0.5
C(37)	-0.167818489	1.115312059	1.080130647	0.5
C(38)	0.037534867	1.103313583	1.213742207	0.5
C(39)	-0.063532241	0.817435805	1.107081673	0.5
O(40)	-0.10740812	0.855457994	0.822235449	0.5
H(41)	-0.102825981	1.134533133	0.810346744	0.5
H(42)	0.052016991	1.07144114	0.746657493	0.5
H(43)	0.067944761	1.240211443	0.960136091	0.5
H(44)	0.259490356	1.105380088	1.041723671	0.5
H(45)	0.246865442	1.057720327	0.871923439	0.5
H(46)	0.200091637	0.888659354	1.106893167	0.5
H(47)	0.179387761	0.84013782	0.937247173	0.5
H(48)	-0.175102621	1.224880696	1.090041638	0.5
H(49)	-0.220187698	1.070489636	1.166131446	0.5
H(50)	-0.226315066	1.086587248	0.991619637	0.5
H(51)	-0.040034044	0.719036211	1.063258493	0.5
H(52)	-0.17315687	0.828207487	1.110000464	0.5
H(53)	-0.026664255	0.817350509	1.210910771	0.5
H(54)	0.033860565	1.211828524	1.23292354	0.5
H(55)	0.141959752	1.072280253	1.227338769	0.5
H(56)	-0.019585258	1.053315982	1.293631815	0.5
C(1)	1.022737902	1.052641931	1.050594863	0.5
C(2)	0.87240557	1.03732762	1.041633363	0.5
C(3)	0.843817353	0.957884071	0.917094102	0.5
C(4)	0.98630976	0.937188272	0.865885396	0.5
C(5)	1.033701845	1.072658672	0.812612025	0.5
C(6)	1.055663653	1.153453387	0.940465738	0.5
C(7)	1.068953142	0.918232764	0.993777618	0.5
C(8)	1.027789982	0.797252232	1.077465626	0.5
C(9)	1.219049467	0.906044067	0.96911028	0.5
C(10)	1.072858486	1.090668446	1.187905488	0.5
O(11)	0.790891876	1.079935647	1.117921668	0.5
H(12)	0.793875698	0.862931694	0.942027323	0.5
H(13)	0.779896596	1.013996606	0.847175962	0.5
H(14)	0.994860396	0.855498133	0.792633611	0.5
H(15)	1.126841	1.062022908	0.754543377	0.5
H(16)	0.959854355	1.119410617	0.745437518	0.5
H(17)	1.15978565	1.188860007	0.948375341	0.5
H(18)	0.9903326	1.242182593	0.945827891	0.5
H(19)	1.03981403	0.704407485	1.019206672	0.5
H(20)	1.0905787	0.788427274	1.167614746	0.5
H(21)	0.924065391	0.799803361	1.113759983	0.5
H(22)	1.034419087	1.189577188	1.217788789	0.5
H(23)	1.041168695	1.017371753	1.263829104	0.5
H(24)	1.182913302	1.095798974	1.189527996	0.5
H(25)	1.240983469	0.814626196	0.911491867	0.5
H(26)	1.263706979	0.989759313	0.913871268	0.5
H(27)	1.274286478	0.899621628	1.06426401	0.5
C(30)	1.000451653	0.928572045	1.027303558	0.5
C(31)	0.950323656	0.939281692	0.884864755	0.5
C(32)	0.987341783	1.076541098	0.835629845	0.5
C(33)	1.058634241	1.130554717	0.959538359	0.5
C(34)	1.192897246	1.057469175	0.968042811	0.5
C(35)	1.15209124	0.916812345	1.011715199	0.5
C(36)	0.978576231	1.071856903	1.076545891	0.5
C(37)	0.832181511	1.115312059	1.080130647	0.5
C(38)	1.037534867	1.103313583	1.213742207	0.5
C(39)	0.936467759	0.817435805	1.107081673	0.5
O(40)	0.89259188	0.855457994	0.822235449	0.5
H(41)	0.897174019	1.134533133	0.810346744	0.5
H(42)	1.052016991	1.07144114	0.746657493	0.5
H(43)	1.067944761	1.240211443	0.960136091	0.5
H(44)	1.259490356	1.105380088	1.041723671	0.5
H(45)	1.246865442	1.057720327	0.871923439	0.5
H(46)	1.200091637	0.888659354	1.106893167	0.5
H(47)	1.179387761	0.84013782	0.937247173	0.5
H(48)	0.824897379	1.224880696	1.090041638	0.5
H(49)	0.779812302	1.070489636	1.166131446	0.5
H(50)	0.773684934	1.086587248	0.991619637	0.5
H(51)	0.959965956	0.719036211	1.063258493	0.5
H(52)	0.82684313	0.828207487	1.110000464	0.5
H(53)	0.973335745	0.817350509	1.210910771	0.5
H(54)	1.033860565	1.211828524	1.23292354	0.5
H(55)	1.141959752	1.072280253	1.227338769	0.5
H(56)	0.980414742	1.053315982	1.293631815	0.5
#END
