# Supplementary material for: A New Look at the Structure and Thermal Behavior of Polyvinylidene Fluoride–Camphor Mixtures
Source: Polymers (Basel). 2022 Nov 30;14(23):5214. doi: 10.3390/polym14235214 (PMC9735715; doi:10.3390/polym14235214)
Supplement: Supplementary file 1 [file polymers-14-05214-s001.zip › DL_Camphor_fcc_Euler_angles_14.cif]

#######################################################################
#
#                 Cambridge Crystallographic Data Centre
#                                CCDC 
#
#######################################################################
#
# If this CIF has been generated from an entry in the Cambridge 
# Structural Database, then it will include bibliographic, chemical, 
# crystal, experimental, refinement or atomic coordinate data resulting 
# from the CCDC's data processing and validation procedures.
#
#######################################################################

data_3D\Atomistic\(2)
_symmetry_cell_setting           triclinic
_symmetry_space_group_name_H-M   'P 1'
_symmetry_Int_Tables_number      1
_space_group_name_Hall           'P 1'
loop_
_symmetry_equiv_pos_site_id
_symmetry_equiv_pos_as_xyz
1 x,y,z
_cell_length_a                   10.1
_cell_length_b                   10.1
_cell_length_c                   10.1 
_cell_angle_alpha                90.0000
_cell_angle_beta                 90.0000
_cell_angle_gamma                90.0000
loop_
_atom_site_label
_atom_site_fract_x
_atom_site_fract_y
_atom_site_fract_z
_atom_site_occupancy
C(1)	-0.005850359	-0.074488606	0.01628638	0.5
C(2)	0.125280062	-0.036255042	-0.048964322	0.5
C(3)	0.107700994	0.102410164	-0.104655687	0.5
C(4)	-0.037564507	0.128412811	-0.064950141	0.5
C(5)	-0.124106613	0.041217886	-0.156294545	0.5
C(6)	-0.099419235	-0.099497428	-0.102013676	0.5
C(7)	-0.050897908	0.060728948	0.072114718	0.5
C(8)	0.041366754	0.11817173	0.179455002	0.5
C(9)	-0.192439489	0.063846524	0.129055126	0.5
C(10)	0.004828475	-0.189484252	0.113622192	0.5
O(11)	0.224413741	-0.10261447	-0.055947997	0.5
H(12)	0.177625707	0.172791717	-0.056814701	0.5
H(13)	0.124410185	0.104655294	-0.213461883	0.5
H(14)	-0.064853178	0.235014382	-0.066860527	0.5
H(15)	-0.230408407	0.069657351	-0.149145074	0.5
H(16)	-0.095960412	0.050930185	-0.262431593	0.5
H(17)	-0.193349045	-0.147174281	-0.069430103	0.5
H(18)	-0.053184323	-0.165924504	-0.176977318	0.5
H(19)	0.019392628	0.224984903	0.195792512	0.5
H(20)	0.027258443	0.066135477	0.275581746	0.5
H(21)	0.148623483	0.110007964	0.156829209	0.5
H(22)	0.036603971	-0.281684187	0.062211803	0.5
H(23)	0.077863707	-0.16790604	0.193254341	0.5
H(24)	-0.092410398	-0.209740241	0.161322443	0.5
H(25)	-0.223100698	0.167770763	0.149496551	0.5
H(26)	-0.269379119	0.020371189	0.063908576	0.5
H(27)	-0.198037354	0.008081051	0.223952351	0.5
C(30)	0.023469738	0.069611249	-0.021238795	0.5
C(31)	0.099334119	-0.043376172	-0.087531806	0.5
C(32)	0.020731873	-0.169268419	-0.062886485	0.5
C(33)	-0.096620754	-0.111870209	0.016405457	0.5
C(34)	-0.182842786	-0.034030015	-0.083329402	0.5
C(35)	-0.098043757	0.089889296	-0.111787804	0.5
C(36)	-0.032779729	-0.001674547	0.102001721	0.5
C(37)	0.073596521	-0.051952202	0.199412531	0.5
C(38)	-0.133188798	0.079051165	0.183793229	0.5
C(39)	0.105973252	0.193898822	0.002330663	0.5
O(40)	0.201890283	-0.035443355	-0.148368505	0.5
H(41)	0.079894618	-0.241328802	-0.004238317	0.5
H(42)	-0.009495573	-0.21713761	-0.15733125	0.5
H(43)	-0.152409591	-0.188026477	0.072969306	0.5
H(44)	-0.280339874	-0.007514113	-0.039168427	0.5
H(45)	-0.204292835	-0.092213199	-0.174467624	0.5
H(46)	-0.152122797	0.182479431	-0.086136311	0.5
H(47)	-0.068778564	0.097293263	-0.217892938	0.5
H(48)	0.029709942	-0.124121852	0.270279184	0.5
H(49)	0.115669166	0.031201908	0.258259857	0.5
H(50)	0.159669688	-0.101091609	0.151895254	0.5
H(51)	0.139917755	0.237241574	-0.093190503	0.5
H(52)	0.195020382	0.171886325	0.063389375	0.5
H(53)	0.047038062	0.270819358	0.054767406	0.5
H(54)	-0.182157395	0.014540483	0.258608768	0.5
H(55)	-0.213283261	0.126042288	0.125233839	0.5
H(56)	-0.083173791	0.160975366	0.237938797	0.5
C(1)	0.494149641	0.425511394	0.01628638	0.5
C(2)	0.625280062	0.463744958	-0.048964322	0.5
C(3)	0.607700994	0.602410164	-0.104655687	0.5
C(4)	0.462435493	0.628412811	-0.064950141	0.5
C(5)	0.375893387	0.541217886	-0.156294545	0.5
C(6)	0.400580765	0.400502572	-0.102013676	0.5
C(7)	0.449102092	0.560728948	0.072114718	0.5
C(8)	0.541366754	0.61817173	0.179455002	0.5
C(9)	0.307560511	0.563846524	0.129055126	0.5
C(10)	0.504828475	0.310515748	0.113622192	0.5
O(11)	0.724413741	0.39738553	-0.055947997	0.5
H(12)	0.677625707	0.672791717	-0.056814701	0.5
H(13)	0.624410185	0.604655294	-0.213461883	0.5
H(14)	0.435146822	0.735014382	-0.066860527	0.5
H(15)	0.269591593	0.569657351	-0.149145074	0.5
H(16)	0.404039588	0.550930185	-0.262431593	0.5
H(17)	0.306650955	0.352825719	-0.069430103	0.5
H(18)	0.446815677	0.334075496	-0.176977318	0.5
H(19)	0.519392628	0.724984903	0.195792512	0.5
H(20)	0.527258443	0.566135477	0.275581746	0.5
H(21)	0.648623483	0.610007964	0.156829209	0.5
H(22)	0.536603971	0.218315813	0.062211803	0.5
H(23)	0.577863707	0.33209396	0.193254341	0.5
H(24)	0.407589602	0.290259759	0.161322443	0.5
H(25)	0.276899302	0.667770763	0.149496551	0.5
H(26)	0.230620881	0.520371189	0.063908576	0.5
H(27)	0.301962646	0.508081051	0.223952351	0.5
C(30)	0.523469738	0.569611249	-0.021238795	0.5
C(31)	0.599334119	0.456623828	-0.087531806	0.5
C(32)	0.520731873	0.330731581	-0.062886485	0.5
C(33)	0.403379246	0.388129791	0.016405457	0.5
C(34)	0.317157214	0.465969985	-0.083329402	0.5
C(35)	0.401956243	0.589889296	-0.111787804	0.5
C(36)	0.467220271	0.498325453	0.102001721	0.5
C(37)	0.573596521	0.448047798	0.199412531	0.5
C(38)	0.366811202	0.579051165	0.183793229	0.5
C(39)	0.605973252	0.693898822	0.002330663	0.5
O(40)	0.701890283	0.464556645	-0.148368505	0.5
H(41)	0.579894618	0.258671198	-0.004238317	0.5
H(42)	0.490504427	0.28286239	-0.15733125	0.5
H(43)	0.347590409	0.311973523	0.072969306	0.5
H(44)	0.219660126	0.492485887	-0.039168427	0.5
H(45)	0.295707165	0.407786801	-0.174467624	0.5
H(46)	0.347877203	0.682479431	-0.086136311	0.5
H(47)	0.431221436	0.597293263	-0.217892938	0.5
H(48)	0.529709942	0.375878148	0.270279184	0.5
H(49)	0.615669166	0.531201908	0.258259857	0.5
H(50)	0.659669688	0.398908391	0.151895254	0.5
H(51)	0.639917755	0.737241574	-0.093190503	0.5
H(52)	0.695020382	0.671886325	0.063389375	0.5
H(53)	0.547038062	0.770819358	0.054767406	0.5
H(54)	0.317842605	0.514540483	0.258608768	0.5
H(55)	0.286716739	0.626042288	0.125233839	0.5
H(56)	0.416826209	0.660975366	0.237938797	0.5
C(1)	0.994149641	-0.074488606	0.01628638	0.5
C(2)	1.125280062	-0.036255042	-0.048964322	0.5
C(3)	1.107700994	0.102410164	-0.104655687	0.5
C(4)	0.962435493	0.128412811	-0.064950141	0.5
C(5)	0.875893387	0.041217886	-0.156294545	0.5
C(6)	0.900580765	-0.099497428	-0.102013676	0.5
C(7)	0.949102092	0.060728948	0.072114718	0.5
C(8)	1.041366754	0.11817173	0.179455002	0.5
C(9)	0.807560511	0.063846524	0.129055126	0.5
C(10)	1.004828475	-0.189484252	0.113622192	0.5
O(11)	1.224413741	-0.10261447	-0.055947997	0.5
H(12)	1.177625707	0.172791717	-0.056814701	0.5
H(13)	1.124410185	0.104655294	-0.213461883	0.5
H(14)	0.935146822	0.235014382	-0.066860527	0.5
H(15)	0.769591593	0.069657351	-0.149145074	0.5
H(16)	0.904039588	0.050930185	-0.262431593	0.5
H(17)	0.806650955	-0.147174281	-0.069430103	0.5
H(18)	0.946815677	-0.165924504	-0.176977318	0.5
H(19)	1.019392628	0.224984903	0.195792512	0.5
H(20)	1.027258443	0.066135477	0.275581746	0.5
H(21)	1.148623483	0.110007964	0.156829209	0.5
H(22)	1.036603971	-0.281684187	0.062211803	0.5
H(23)	1.077863707	-0.16790604	0.193254341	0.5
H(24)	0.907589602	-0.209740241	0.161322443	0.5
H(25)	0.776899302	0.167770763	0.149496551	0.5
H(26)	0.730620881	0.020371189	0.063908576	0.5
H(27)	0.801962646	0.008081051	0.223952351	0.5
C(30)	1.023469738	0.069611249	-0.021238795	0.5
C(31)	1.099334119	-0.043376172	-0.087531806	0.5
C(32)	1.020731873	-0.169268419	-0.062886485	0.5
C(33)	0.903379246	-0.111870209	0.016405457	0.5
C(34)	0.817157214	-0.034030015	-0.083329402	0.5
C(35)	0.901956243	0.089889296	-0.111787804	0.5
C(36)	0.967220271	-0.001674547	0.102001721	0.5
C(37)	1.073596521	-0.051952202	0.199412531	0.5
C(38)	0.866811202	0.079051165	0.183793229	0.5
C(39)	1.105973252	0.193898822	0.002330663	0.5
O(40)	1.201890283	-0.035443355	-0.148368505	0.5
H(41)	1.079894618	-0.241328802	-0.004238317	0.5
H(42)	0.990504427	-0.21713761	-0.15733125	0.5
H(43)	0.847590409	-0.188026477	0.072969306	0.5
H(44)	0.719660126	-0.007514113	-0.039168427	0.5
H(45)	0.795707165	-0.092213199	-0.174467624	0.5
H(46)	0.847877203	0.182479431	-0.086136311	0.5
H(47)	0.931221436	0.097293263	-0.217892938	0.5
H(48)	1.029709942	-0.124121852	0.270279184	0.5
H(49)	1.115669166	0.031201908	0.258259857	0.5
H(50)	1.159669688	-0.101091609	0.151895254	0.5
H(51)	1.139917755	0.237241574	-0.093190503	0.5
H(52)	1.195020382	0.171886325	0.063389375	0.5
H(53)	1.047038062	0.270819358	0.054767406	0.5
H(54)	0.817842605	0.014540483	0.258608768	0.5
H(55)	0.786716739	0.126042288	0.125233839	0.5
H(56)	0.916826209	0.160975366	0.237938797	0.5
C(1)	-0.005850359	0.925511394	0.01628638	0.5
C(2)	0.125280062	0.963744958	-0.048964322	0.5
C(3)	0.107700994	1.102410164	-0.104655687	0.5
C(4)	-0.037564507	1.128412811	-0.064950141	0.5
C(5)	-0.124106613	1.041217886	-0.156294545	0.5
C(6)	-0.099419235	0.900502572	-0.102013676	0.5
C(7)	-0.050897908	1.060728948	0.072114718	0.5
C(8)	0.041366754	1.11817173	0.179455002	0.5
C(9)	-0.192439489	1.063846524	0.129055126	0.5
C(10)	0.004828475	0.810515748	0.113622192	0.5
O(11)	0.224413741	0.89738553	-0.055947997	0.5
H(12)	0.177625707	1.172791717	-0.056814701	0.5
H(13)	0.124410185	1.104655294	-0.213461883	0.5
H(14)	-0.064853178	1.235014382	-0.066860527	0.5
H(15)	-0.230408407	1.069657351	-0.149145074	0.5
H(16)	-0.095960412	1.050930185	-0.262431593	0.5
H(17)	-0.193349045	0.852825719	-0.069430103	0.5
H(18)	-0.053184323	0.834075496	-0.176977318	0.5
H(19)	0.019392628	1.224984903	0.195792512	0.5
H(20)	0.027258443	1.066135477	0.275581746	0.5
H(21)	0.148623483	1.110007964	0.156829209	0.5
H(22)	0.036603971	0.718315813	0.062211803	0.5
H(23)	0.077863707	0.83209396	0.193254341	0.5
H(24)	-0.092410398	0.790259759	0.161322443	0.5
H(25)	-0.223100698	1.167770763	0.149496551	0.5
H(26)	-0.269379119	1.020371189	0.063908576	0.5
H(27)	-0.198037354	1.008081051	0.223952351	0.5
C(30)	0.023469738	1.069611249	-0.021238795	0.5
C(31)	0.099334119	0.956623828	-0.087531806	0.5
C(32)	0.020731873	0.830731581	-0.062886485	0.5
C(33)	-0.096620754	0.888129791	0.016405457	0.5
C(34)	-0.182842786	0.965969985	-0.083329402	0.5
C(35)	-0.098043757	1.089889296	-0.111787804	0.5
C(36)	-0.032779729	0.998325453	0.102001721	0.5
C(37)	0.073596521	0.948047798	0.199412531	0.5
C(38)	-0.133188798	1.079051165	0.183793229	0.5
C(39)	0.105973252	1.193898822	0.002330663	0.5
O(40)	0.201890283	0.964556645	-0.148368505	0.5
H(41)	0.079894618	0.758671198	-0.004238317	0.5
H(42)	-0.009495573	0.78286239	-0.15733125	0.5
H(43)	-0.152409591	0.811973523	0.072969306	0.5
H(44)	-0.280339874	0.992485887	-0.039168427	0.5
H(45)	-0.204292835	0.907786801	-0.174467624	0.5
H(46)	-0.152122797	1.182479431	-0.086136311	0.5
H(47)	-0.068778564	1.097293263	-0.217892938	0.5
H(48)	0.029709942	0.875878148	0.270279184	0.5
H(49)	0.115669166	1.031201908	0.258259857	0.5
H(50)	0.159669688	0.898908391	0.151895254	0.5
H(51)	0.139917755	1.237241574	-0.093190503	0.5
H(52)	0.195020382	1.171886325	0.063389375	0.5
H(53)	0.047038062	1.270819358	0.054767406	0.5
H(54)	-0.182157395	1.014540483	0.258608768	0.5
H(55)	-0.213283261	1.126042288	0.125233839	0.5
H(56)	-0.083173791	1.160975366	0.237938797	0.5
C(1)	0.994149641	0.925511394	0.01628638	0.5
C(2)	1.125280062	0.963744958	-0.048964322	0.5
C(3)	1.107700994	1.102410164	-0.104655687	0.5
C(4)	0.962435493	1.128412811	-0.064950141	0.5
C(5)	0.875893387	1.041217886	-0.156294545	0.5
C(6)	0.900580765	0.900502572	-0.102013676	0.5
C(7)	0.949102092	1.060728948	0.072114718	0.5
C(8)	1.041366754	1.11817173	0.179455002	0.5
C(9)	0.807560511	1.063846524	0.129055126	0.5
C(10)	1.004828475	0.810515748	0.113622192	0.5
O(11)	1.224413741	0.89738553	-0.055947997	0.5
H(12)	1.177625707	1.172791717	-0.056814701	0.5
H(13)	1.124410185	1.104655294	-0.213461883	0.5
H(14)	0.935146822	1.235014382	-0.066860527	0.5
H(15)	0.769591593	1.069657351	-0.149145074	0.5
H(16)	0.904039588	1.050930185	-0.262431593	0.5
H(17)	0.806650955	0.852825719	-0.069430103	0.5
H(18)	0.946815677	0.834075496	-0.176977318	0.5
H(19)	1.019392628	1.224984903	0.195792512	0.5
H(20)	1.027258443	1.066135477	0.275581746	0.5
H(21)	1.148623483	1.110007964	0.156829209	0.5
H(22)	1.036603971	0.718315813	0.062211803	0.5
H(23)	1.077863707	0.83209396	0.193254341	0.5
H(24)	0.907589602	0.790259759	0.161322443	0.5
H(25)	0.776899302	1.167770763	0.149496551	0.5
H(26)	0.730620881	1.020371189	0.063908576	0.5
H(27)	0.801962646	1.008081051	0.223952351	0.5
C(30)	1.023469738	1.069611249	-0.021238795	0.5
C(31)	1.099334119	0.956623828	-0.087531806	0.5
C(32)	1.020731873	0.830731581	-0.062886485	0.5
C(33)	0.903379246	0.888129791	0.016405457	0.5
C(34)	0.817157214	0.965969985	-0.083329402	0.5
C(35)	0.901956243	1.089889296	-0.111787804	0.5
C(36)	0.967220271	0.998325453	0.102001721	0.5
C(37)	1.073596521	0.948047798	0.199412531	0.5
C(38)	0.866811202	1.079051165	0.183793229	0.5
C(39)	1.105973252	1.193898822	0.002330663	0.5
O(40)	1.201890283	0.964556645	-0.148368505	0.5
H(41)	1.079894618	0.758671198	-0.004238317	0.5
H(42)	0.990504427	0.78286239	-0.15733125	0.5
H(43)	0.847590409	0.811973523	0.072969306	0.5
H(44)	0.719660126	0.992485887	-0.039168427	0.5
H(45)	0.795707165	0.907786801	-0.174467624	0.5
H(46)	0.847877203	1.182479431	-0.086136311	0.5
H(47)	0.931221436	1.097293263	-0.217892938	0.5
H(48)	1.029709942	0.875878148	0.270279184	0.5
H(49)	1.115669166	1.031201908	0.258259857	0.5
H(50)	1.159669688	0.898908391	0.151895254	0.5
H(51)	1.139917755	1.237241574	-0.093190503	0.5
H(52)	1.195020382	1.171886325	0.063389375	0.5
H(53)	1.047038062	1.270819358	0.054767406	0.5
H(54)	0.817842605	1.014540483	0.258608768	0.5
H(55)	0.786716739	1.126042288	0.125233839	0.5
H(56)	0.916826209	1.160975366	0.237938797	0.5
C(1)	0.494149641	-0.074488606	0.51628638	0.5
C(2)	0.625280062	-0.036255042	0.451035678	0.5
C(3)	0.607700994	0.102410164	0.395344313	0.5
C(4)	0.462435493	0.128412811	0.435049859	0.5
C(5)	0.375893387	0.041217886	0.343705455	0.5
C(6)	0.400580765	-0.099497428	0.397986324	0.5
C(7)	0.449102092	0.060728948	0.572114718	0.5
C(8)	0.541366754	0.11817173	0.679455002	0.5
C(9)	0.307560511	0.063846524	0.629055126	0.5
C(10)	0.504828475	-0.189484252	0.613622192	0.5
O(11)	0.724413741	-0.10261447	0.444052003	0.5
H(12)	0.677625707	0.172791717	0.443185299	0.5
H(13)	0.624410185	0.104655294	0.286538117	0.5
H(14)	0.435146822	0.235014382	0.433139473	0.5
H(15)	0.269591593	0.069657351	0.350854926	0.5
H(16)	0.404039588	0.050930185	0.237568407	0.5
H(17)	0.306650955	-0.147174281	0.430569897	0.5
H(18)	0.446815677	-0.165924504	0.323022682	0.5
H(19)	0.519392628	0.224984903	0.695792512	0.5
H(20)	0.527258443	0.066135477	0.775581746	0.5
H(21)	0.648623483	0.110007964	0.656829209	0.5
H(22)	0.536603971	-0.281684187	0.562211803	0.5
H(23)	0.577863707	-0.16790604	0.693254341	0.5
H(24)	0.407589602	-0.209740241	0.661322443	0.5
H(25)	0.276899302	0.167770763	0.649496551	0.5
H(26)	0.230620881	0.020371189	0.563908576	0.5
H(27)	0.301962646	0.008081051	0.723952351	0.5
C(30)	0.523469738	0.069611249	0.478761205	0.5
C(31)	0.599334119	-0.043376172	0.412468194	0.5
C(32)	0.520731873	-0.169268419	0.437113515	0.5
C(33)	0.403379246	-0.111870209	0.516405457	0.5
C(34)	0.317157214	-0.034030015	0.416670598	0.5
C(35)	0.401956243	0.089889296	0.388212196	0.5
C(36)	0.467220271	-0.001674547	0.602001721	0.5
C(37)	0.573596521	-0.051952202	0.699412531	0.5
C(38)	0.366811202	0.079051165	0.683793229	0.5
C(39)	0.605973252	0.193898822	0.502330663	0.5
O(40)	0.701890283	-0.035443355	0.351631495	0.5
H(41)	0.579894618	-0.241328802	0.495761683	0.5
H(42)	0.490504427	-0.21713761	0.34266875	0.5
H(43)	0.347590409	-0.188026477	0.572969306	0.5
H(44)	0.219660126	-0.007514113	0.460831573	0.5
H(45)	0.295707165	-0.092213199	0.325532376	0.5
H(46)	0.347877203	0.182479431	0.413863689	0.5
H(47)	0.431221436	0.097293263	0.282107062	0.5
H(48)	0.529709942	-0.124121852	0.770279184	0.5
H(49)	0.615669166	0.031201908	0.758259857	0.5
H(50)	0.659669688	-0.101091609	0.651895254	0.5
H(51)	0.639917755	0.237241574	0.406809497	0.5
H(52)	0.695020382	0.171886325	0.563389375	0.5
H(53)	0.547038062	0.270819358	0.554767406	0.5
H(54)	0.317842605	0.014540483	0.758608768	0.5
H(55)	0.286716739	0.126042288	0.625233839	0.5
H(56)	0.416826209	0.160975366	0.737938797	0.5
C(1)	-0.005850359	0.425511394	0.51628638	0.5
C(2)	0.125280062	0.463744958	0.451035678	0.5
C(3)	0.107700994	0.602410164	0.395344313	0.5
C(4)	-0.037564507	0.628412811	0.435049859	0.5
C(5)	-0.124106613	0.541217886	0.343705455	0.5
C(6)	-0.099419235	0.400502572	0.397986324	0.5
C(7)	-0.050897908	0.560728948	0.572114718	0.5
C(8)	0.041366754	0.61817173	0.679455002	0.5
C(9)	-0.192439489	0.563846524	0.629055126	0.5
C(10)	0.004828475	0.310515748	0.613622192	0.5
O(11)	0.224413741	0.39738553	0.444052003	0.5
H(12)	0.177625707	0.672791717	0.443185299	0.5
H(13)	0.124410185	0.604655294	0.286538117	0.5
H(14)	-0.064853178	0.735014382	0.433139473	0.5
H(15)	-0.230408407	0.569657351	0.350854926	0.5
H(16)	-0.095960412	0.550930185	0.237568407	0.5
H(17)	-0.193349045	0.352825719	0.430569897	0.5
H(18)	-0.053184323	0.334075496	0.323022682	0.5
H(19)	0.019392628	0.724984903	0.695792512	0.5
H(20)	0.027258443	0.566135477	0.775581746	0.5
H(21)	0.148623483	0.610007964	0.656829209	0.5
H(22)	0.036603971	0.218315813	0.562211803	0.5
H(23)	0.077863707	0.33209396	0.693254341	0.5
H(24)	-0.092410398	0.290259759	0.661322443	0.5
H(25)	-0.223100698	0.667770763	0.649496551	0.5
H(26)	-0.269379119	0.520371189	0.563908576	0.5
H(27)	-0.198037354	0.508081051	0.723952351	0.5
C(30)	0.023469738	0.569611249	0.478761205	0.5
C(31)	0.099334119	0.456623828	0.412468194	0.5
C(32)	0.020731873	0.330731581	0.437113515	0.5
C(33)	-0.096620754	0.388129791	0.516405457	0.5
C(34)	-0.182842786	0.465969985	0.416670598	0.5
C(35)	-0.098043757	0.589889296	0.388212196	0.5
C(36)	-0.032779729	0.498325453	0.602001721	0.5
C(37)	0.073596521	0.448047798	0.699412531	0.5
C(38)	-0.133188798	0.579051165	0.683793229	0.5
C(39)	0.105973252	0.693898822	0.502330663	0.5
O(40)	0.201890283	0.464556645	0.351631495	0.5
H(41)	0.079894618	0.258671198	0.495761683	0.5
H(42)	-0.009495573	0.28286239	0.34266875	0.5
H(43)	-0.152409591	0.311973523	0.572969306	0.5
H(44)	-0.280339874	0.492485887	0.460831573	0.5
H(45)	-0.204292835	0.407786801	0.325532376	0.5
H(46)	-0.152122797	0.682479431	0.413863689	0.5
H(47)	-0.068778564	0.597293263	0.282107062	0.5
H(48)	0.029709942	0.375878148	0.770279184	0.5
H(49)	0.115669166	0.531201908	0.758259857	0.5
H(50)	0.159669688	0.398908391	0.651895254	0.5
H(51)	0.139917755	0.737241574	0.406809497	0.5
H(52)	0.195020382	0.671886325	0.563389375	0.5
H(53)	0.047038062	0.770819358	0.554767406	0.5
H(54)	-0.182157395	0.514540483	0.758608768	0.5
H(55)	-0.213283261	0.626042288	0.625233839	0.5
H(56)	-0.083173791	0.660975366	0.737938797	0.5
C(1)	0.994149641	0.425511394	0.51628638	0.5
C(2)	1.125280062	0.463744958	0.451035678	0.5
C(3)	1.107700994	0.602410164	0.395344313	0.5
C(4)	0.962435493	0.628412811	0.435049859	0.5
C(5)	0.875893387	0.541217886	0.343705455	0.5
C(6)	0.900580765	0.400502572	0.397986324	0.5
C(7)	0.949102092	0.560728948	0.572114718	0.5
C(8)	1.041366754	0.61817173	0.679455002	0.5
C(9)	0.807560511	0.563846524	0.629055126	0.5
C(10)	1.004828475	0.310515748	0.613622192	0.5
O(11)	1.224413741	0.39738553	0.444052003	0.5
H(12)	1.177625707	0.672791717	0.443185299	0.5
H(13)	1.124410185	0.604655294	0.286538117	0.5
H(14)	0.935146822	0.735014382	0.433139473	0.5
H(15)	0.769591593	0.569657351	0.350854926	0.5
H(16)	0.904039588	0.550930185	0.237568407	0.5
H(17)	0.806650955	0.352825719	0.430569897	0.5
H(18)	0.946815677	0.334075496	0.323022682	0.5
H(19)	1.019392628	0.724984903	0.695792512	0.5
H(20)	1.027258443	0.566135477	0.775581746	0.5
H(21)	1.148623483	0.610007964	0.656829209	0.5
H(22)	1.036603971	0.218315813	0.562211803	0.5
H(23)	1.077863707	0.33209396	0.693254341	0.5
H(24)	0.907589602	0.290259759	0.661322443	0.5
H(25)	0.776899302	0.667770763	0.649496551	0.5
H(26)	0.730620881	0.520371189	0.563908576	0.5
H(27)	0.801962646	0.508081051	0.723952351	0.5
C(30)	1.023469738	0.569611249	0.478761205	0.5
C(31)	1.099334119	0.456623828	0.412468194	0.5
C(32)	1.020731873	0.330731581	0.437113515	0.5
C(33)	0.903379246	0.388129791	0.516405457	0.5
C(34)	0.817157214	0.465969985	0.416670598	0.5
C(35)	0.901956243	0.589889296	0.388212196	0.5
C(36)	0.967220271	0.498325453	0.602001721	0.5
C(37)	1.073596521	0.448047798	0.699412531	0.5
C(38)	0.866811202	0.579051165	0.683793229	0.5
C(39)	1.105973252	0.693898822	0.502330663	0.5
O(40)	1.201890283	0.464556645	0.351631495	0.5
H(41)	1.079894618	0.258671198	0.495761683	0.5
H(42)	0.990504427	0.28286239	0.34266875	0.5
H(43)	0.847590409	0.311973523	0.572969306	0.5
H(44)	0.719660126	0.492485887	0.460831573	0.5
H(45)	0.795707165	0.407786801	0.325532376	0.5
H(46)	0.847877203	0.682479431	0.413863689	0.5
H(47)	0.931221436	0.597293263	0.282107062	0.5
H(48)	1.029709942	0.375878148	0.770279184	0.5
H(49)	1.115669166	0.531201908	0.758259857	0.5
H(50)	1.159669688	0.398908391	0.651895254	0.5
H(51)	1.139917755	0.737241574	0.406809497	0.5
H(52)	1.195020382	0.671886325	0.563389375	0.5
H(53)	1.047038062	0.770819358	0.554767406	0.5
H(54)	0.817842605	0.514540483	0.758608768	0.5
H(55)	0.786716739	0.626042288	0.625233839	0.5
H(56)	0.916826209	0.660975366	0.737938797	0.5
C(1)	0.494149641	0.925511394	0.51628638	0.5
C(2)	0.625280062	0.963744958	0.451035678	0.5
C(3)	0.607700994	1.102410164	0.395344313	0.5
C(4)	0.462435493	1.128412811	0.435049859	0.5
C(5)	0.375893387	1.041217886	0.343705455	0.5
C(6)	0.400580765	0.900502572	0.397986324	0.5
C(7)	0.449102092	1.060728948	0.572114718	0.5
C(8)	0.541366754	1.11817173	0.679455002	0.5
C(9)	0.307560511	1.063846524	0.629055126	0.5
C(10)	0.504828475	0.810515748	0.613622192	0.5
O(11)	0.724413741	0.89738553	0.444052003	0.5
H(12)	0.677625707	1.172791717	0.443185299	0.5
H(13)	0.624410185	1.104655294	0.286538117	0.5
H(14)	0.435146822	1.235014382	0.433139473	0.5
H(15)	0.269591593	1.069657351	0.350854926	0.5
H(16)	0.404039588	1.050930185	0.237568407	0.5
H(17)	0.306650955	0.852825719	0.430569897	0.5
H(18)	0.446815677	0.834075496	0.323022682	0.5
H(19)	0.519392628	1.224984903	0.695792512	0.5
H(20)	0.527258443	1.066135477	0.775581746	0.5
H(21)	0.648623483	1.110007964	0.656829209	0.5
H(22)	0.536603971	0.718315813	0.562211803	0.5
H(23)	0.577863707	0.83209396	0.693254341	0.5
H(24)	0.407589602	0.790259759	0.661322443	0.5
H(25)	0.276899302	1.167770763	0.649496551	0.5
H(26)	0.230620881	1.020371189	0.563908576	0.5
H(27)	0.301962646	1.008081051	0.723952351	0.5
C(30)	0.523469738	1.069611249	0.478761205	0.5
C(31)	0.599334119	0.956623828	0.412468194	0.5
C(32)	0.520731873	0.830731581	0.437113515	0.5
C(33)	0.403379246	0.888129791	0.516405457	0.5
C(34)	0.317157214	0.965969985	0.416670598	0.5
C(35)	0.401956243	1.089889296	0.388212196	0.5
C(36)	0.467220271	0.998325453	0.602001721	0.5
C(37)	0.573596521	0.948047798	0.699412531	0.5
C(38)	0.366811202	1.079051165	0.683793229	0.5
C(39)	0.605973252	1.193898822	0.502330663	0.5
O(40)	0.701890283	0.964556645	0.351631495	0.5
H(41)	0.579894618	0.758671198	0.495761683	0.5
H(42)	0.490504427	0.78286239	0.34266875	0.5
H(43)	0.347590409	0.811973523	0.572969306	0.5
H(44)	0.219660126	0.992485887	0.460831573	0.5
H(45)	0.295707165	0.907786801	0.325532376	0.5
H(46)	0.347877203	1.182479431	0.413863689	0.5
H(47)	0.431221436	1.097293263	0.282107062	0.5
H(48)	0.529709942	0.875878148	0.770279184	0.5
H(49)	0.615669166	1.031201908	0.758259857	0.5
H(50)	0.659669688	0.898908391	0.651895254	0.5
H(51)	0.639917755	1.237241574	0.406809497	0.5
H(52)	0.695020382	1.171886325	0.563389375	0.5
H(53)	0.547038062	1.270819358	0.554767406	0.5
H(54)	0.317842605	1.014540483	0.758608768	0.5
H(55)	0.286716739	1.126042288	0.625233839	0.5
H(56)	0.416826209	1.160975366	0.737938797	0.5
C(1)	-0.005850359	-0.074488606	1.01628638	0.5
C(2)	0.125280062	-0.036255042	0.951035678	0.5
C(3)	0.107700994	0.102410164	0.895344313	0.5
C(4)	-0.037564507	0.128412811	0.935049859	0.5
C(5)	-0.124106613	0.041217886	0.843705455	0.5
C(6)	-0.099419235	-0.099497428	0.897986324	0.5
C(7)	-0.050897908	0.060728948	1.072114718	0.5
C(8)	0.041366754	0.11817173	1.179455002	0.5
C(9)	-0.192439489	0.063846524	1.129055126	0.5
C(10)	0.004828475	-0.189484252	1.113622192	0.5
O(11)	0.224413741	-0.10261447	0.944052003	0.5
H(12)	0.177625707	0.172791717	0.943185299	0.5
H(13)	0.124410185	0.104655294	0.786538117	0.5
H(14)	-0.064853178	0.235014382	0.933139473	0.5
H(15)	-0.230408407	0.069657351	0.850854926	0.5
H(16)	-0.095960412	0.050930185	0.737568407	0.5
H(17)	-0.193349045	-0.147174281	0.930569897	0.5
H(18)	-0.053184323	-0.165924504	0.823022682	0.5
H(19)	0.019392628	0.224984903	1.195792512	0.5
H(20)	0.027258443	0.066135477	1.275581746	0.5
H(21)	0.148623483	0.110007964	1.156829209	0.5
H(22)	0.036603971	-0.281684187	1.062211803	0.5
H(23)	0.077863707	-0.16790604	1.193254341	0.5
H(24)	-0.092410398	-0.209740241	1.161322443	0.5
H(25)	-0.223100698	0.167770763	1.149496551	0.5
H(26)	-0.269379119	0.020371189	1.063908576	0.5
H(27)	-0.198037354	0.008081051	1.223952351	0.5
C(30)	0.023469738	0.069611249	0.978761205	0.5
C(31)	0.099334119	-0.043376172	0.912468194	0.5
C(32)	0.020731873	-0.169268419	0.937113515	0.5
C(33)	-0.096620754	-0.111870209	1.016405457	0.5
C(34)	-0.182842786	-0.034030015	0.916670598	0.5
C(35)	-0.098043757	0.089889296	0.888212196	0.5
C(36)	-0.032779729	-0.001674547	1.102001721	0.5
C(37)	0.073596521	-0.051952202	1.199412531	0.5
C(38)	-0.133188798	0.079051165	1.183793229	0.5
C(39)	0.105973252	0.193898822	1.002330663	0.5
O(40)	0.201890283	-0.035443355	0.851631495	0.5
H(41)	0.079894618	-0.241328802	0.995761683	0.5
H(42)	-0.009495573	-0.21713761	0.84266875	0.5
H(43)	-0.152409591	-0.188026477	1.072969306	0.5
H(44)	-0.280339874	-0.007514113	0.960831573	0.5
H(45)	-0.204292835	-0.092213199	0.825532376	0.5
H(46)	-0.152122797	0.182479431	0.913863689	0.5
H(47)	-0.068778564	0.097293263	0.782107062	0.5
H(48)	0.029709942	-0.124121852	1.270279184	0.5
H(49)	0.115669166	0.031201908	1.258259857	0.5
H(50)	0.159669688	-0.101091609	1.151895254	0.5
H(51)	0.139917755	0.237241574	0.906809497	0.5
H(52)	0.195020382	0.171886325	1.063389375	0.5
H(53)	0.047038062	0.270819358	1.054767406	0.5
H(54)	-0.182157395	0.014540483	1.258608768	0.5
H(55)	-0.213283261	0.126042288	1.125233839	0.5
H(56)	-0.083173791	0.160975366	1.237938797	0.5
C(1)	0.494149641	0.425511394	1.01628638	0.5
C(2)	0.625280062	0.463744958	0.951035678	0.5
C(3)	0.607700994	0.602410164	0.895344313	0.5
C(4)	0.462435493	0.628412811	0.935049859	0.5
C(5)	0.375893387	0.541217886	0.843705455	0.5
C(6)	0.400580765	0.400502572	0.897986324	0.5
C(7)	0.449102092	0.560728948	1.072114718	0.5
C(8)	0.541366754	0.61817173	1.179455002	0.5
C(9)	0.307560511	0.563846524	1.129055126	0.5
C(10)	0.504828475	0.310515748	1.113622192	0.5
O(11)	0.724413741	0.39738553	0.944052003	0.5
H(12)	0.677625707	0.672791717	0.943185299	0.5
H(13)	0.624410185	0.604655294	0.786538117	0.5
H(14)	0.435146822	0.735014382	0.933139473	0.5
H(15)	0.269591593	0.569657351	0.850854926	0.5
H(16)	0.404039588	0.550930185	0.737568407	0.5
H(17)	0.306650955	0.352825719	0.930569897	0.5
H(18)	0.446815677	0.334075496	0.823022682	0.5
H(19)	0.519392628	0.724984903	1.195792512	0.5
H(20)	0.527258443	0.566135477	1.275581746	0.5
H(21)	0.648623483	0.610007964	1.156829209	0.5
H(22)	0.536603971	0.218315813	1.062211803	0.5
H(23)	0.577863707	0.33209396	1.193254341	0.5
H(24)	0.407589602	0.290259759	1.161322443	0.5
H(25)	0.276899302	0.667770763	1.149496551	0.5
H(26)	0.230620881	0.520371189	1.063908576	0.5
H(27)	0.301962646	0.508081051	1.223952351	0.5
C(30)	0.523469738	0.569611249	0.978761205	0.5
C(31)	0.599334119	0.456623828	0.912468194	0.5
C(32)	0.520731873	0.330731581	0.937113515	0.5
C(33)	0.403379246	0.388129791	1.016405457	0.5
C(34)	0.317157214	0.465969985	0.916670598	0.5
C(35)	0.401956243	0.589889296	0.888212196	0.5
C(36)	0.467220271	0.498325453	1.102001721	0.5
C(37)	0.573596521	0.448047798	1.199412531	0.5
C(38)	0.366811202	0.579051165	1.183793229	0.5
C(39)	0.605973252	0.693898822	1.002330663	0.5
O(40)	0.701890283	0.464556645	0.851631495	0.5
H(41)	0.579894618	0.258671198	0.995761683	0.5
H(42)	0.490504427	0.28286239	0.84266875	0.5
H(43)	0.347590409	0.311973523	1.072969306	0.5
H(44)	0.219660126	0.492485887	0.960831573	0.5
H(45)	0.295707165	0.407786801	0.825532376	0.5
H(46)	0.347877203	0.682479431	0.913863689	0.5
H(47)	0.431221436	0.597293263	0.782107062	0.5
H(48)	0.529709942	0.375878148	1.270279184	0.5
H(49)	0.615669166	0.531201908	1.258259857	0.5
H(50)	0.659669688	0.398908391	1.151895254	0.5
H(51)	0.639917755	0.737241574	0.906809497	0.5
H(52)	0.695020382	0.671886325	1.063389375	0.5
H(53)	0.547038062	0.770819358	1.054767406	0.5
H(54)	0.317842605	0.514540483	1.258608768	0.5
H(55)	0.286716739	0.626042288	1.125233839	0.5
H(56)	0.416826209	0.660975366	1.237938797	0.5
C(1)	0.994149641	-0.074488606	1.01628638	0.5
C(2)	1.125280062	-0.036255042	0.951035678	0.5
C(3)	1.107700994	0.102410164	0.895344313	0.5
C(4)	0.962435493	0.128412811	0.935049859	0.5
C(5)	0.875893387	0.041217886	0.843705455	0.5
C(6)	0.900580765	-0.099497428	0.897986324	0.5
C(7)	0.949102092	0.060728948	1.072114718	0.5
C(8)	1.041366754	0.11817173	1.179455002	0.5
C(9)	0.807560511	0.063846524	1.129055126	0.5
C(10)	1.004828475	-0.189484252	1.113622192	0.5
O(11)	1.224413741	-0.10261447	0.944052003	0.5
H(12)	1.177625707	0.172791717	0.943185299	0.5
H(13)	1.124410185	0.104655294	0.786538117	0.5
H(14)	0.935146822	0.235014382	0.933139473	0.5
H(15)	0.769591593	0.069657351	0.850854926	0.5
H(16)	0.904039588	0.050930185	0.737568407	0.5
H(17)	0.806650955	-0.147174281	0.930569897	0.5
H(18)	0.946815677	-0.165924504	0.823022682	0.5
H(19)	1.019392628	0.224984903	1.195792512	0.5
H(20)	1.027258443	0.066135477	1.275581746	0.5
H(21)	1.148623483	0.110007964	1.156829209	0.5
H(22)	1.036603971	-0.281684187	1.062211803	0.5
H(23)	1.077863707	-0.16790604	1.193254341	0.5
H(24)	0.907589602	-0.209740241	1.161322443	0.5
H(25)	0.776899302	0.167770763	1.149496551	0.5
H(26)	0.730620881	0.020371189	1.063908576	0.5
H(27)	0.801962646	0.008081051	1.223952351	0.5
C(30)	1.023469738	0.069611249	0.978761205	0.5
C(31)	1.099334119	-0.043376172	0.912468194	0.5
C(32)	1.020731873	-0.169268419	0.937113515	0.5
C(33)	0.903379246	-0.111870209	1.016405457	0.5
C(34)	0.817157214	-0.034030015	0.916670598	0.5
C(35)	0.901956243	0.089889296	0.888212196	0.5
C(36)	0.967220271	-0.001674547	1.102001721	0.5
C(37)	1.073596521	-0.051952202	1.199412531	0.5
C(38)	0.866811202	0.079051165	1.183793229	0.5
C(39)	1.105973252	0.193898822	1.002330663	0.5
O(40)	1.201890283	-0.035443355	0.851631495	0.5
H(41)	1.079894618	-0.241328802	0.995761683	0.5
H(42)	0.990504427	-0.21713761	0.84266875	0.5
H(43)	0.847590409	-0.188026477	1.072969306	0.5
H(44)	0.719660126	-0.007514113	0.960831573	0.5
H(45)	0.795707165	-0.092213199	0.825532376	0.5
H(46)	0.847877203	0.182479431	0.913863689	0.5
H(47)	0.931221436	0.097293263	0.782107062	0.5
H(48)	1.029709942	-0.124121852	1.270279184	0.5
H(49)	1.115669166	0.031201908	1.258259857	0.5
H(50)	1.159669688	-0.101091609	1.151895254	0.5
H(51)	1.139917755	0.237241574	0.906809497	0.5
H(52)	1.195020382	0.171886325	1.063389375	0.5
H(53)	1.047038062	0.270819358	1.054767406	0.5
H(54)	0.817842605	0.014540483	1.258608768	0.5
H(55)	0.786716739	0.126042288	1.125233839	0.5
H(56)	0.916826209	0.160975366	1.237938797	0.5
C(1)	-0.005850359	0.925511394	1.01628638	0.5
C(2)	0.125280062	0.963744958	0.951035678	0.5
C(3)	0.107700994	1.102410164	0.895344313	0.5
C(4)	-0.037564507	1.128412811	0.935049859	0.5
C(5)	-0.124106613	1.041217886	0.843705455	0.5
C(6)	-0.099419235	0.900502572	0.897986324	0.5
C(7)	-0.050897908	1.060728948	1.072114718	0.5
C(8)	0.041366754	1.11817173	1.179455002	0.5
C(9)	-0.192439489	1.063846524	1.129055126	0.5
C(10)	0.004828475	0.810515748	1.113622192	0.5
O(11)	0.224413741	0.89738553	0.944052003	0.5
H(12)	0.177625707	1.172791717	0.943185299	0.5
H(13)	0.124410185	1.104655294	0.786538117	0.5
H(14)	-0.064853178	1.235014382	0.933139473	0.5
H(15)	-0.230408407	1.069657351	0.850854926	0.5
H(16)	-0.095960412	1.050930185	0.737568407	0.5
H(17)	-0.193349045	0.852825719	0.930569897	0.5
H(18)	-0.053184323	0.834075496	0.823022682	0.5
H(19)	0.019392628	1.224984903	1.195792512	0.5
H(20)	0.027258443	1.066135477	1.275581746	0.5
H(21)	0.148623483	1.110007964	1.156829209	0.5
H(22)	0.036603971	0.718315813	1.062211803	0.5
H(23)	0.077863707	0.83209396	1.193254341	0.5
H(24)	-0.092410398	0.790259759	1.161322443	0.5
H(25)	-0.223100698	1.167770763	1.149496551	0.5
H(26)	-0.269379119	1.020371189	1.063908576	0.5
H(27)	-0.198037354	1.008081051	1.223952351	0.5
C(30)	0.023469738	1.069611249	0.978761205	0.5
C(31)	0.099334119	0.956623828	0.912468194	0.5
C(32)	0.020731873	0.830731581	0.937113515	0.5
C(33)	-0.096620754	0.888129791	1.016405457	0.5
C(34)	-0.182842786	0.965969985	0.916670598	0.5
C(35)	-0.098043757	1.089889296	0.888212196	0.5
C(36)	-0.032779729	0.998325453	1.102001721	0.5
C(37)	0.073596521	0.948047798	1.199412531	0.5
C(38)	-0.133188798	1.079051165	1.183793229	0.5
C(39)	0.105973252	1.193898822	1.002330663	0.5
O(40)	0.201890283	0.964556645	0.851631495	0.5
H(41)	0.079894618	0.758671198	0.995761683	0.5
H(42)	-0.009495573	0.78286239	0.84266875	0.5
H(43)	-0.152409591	0.811973523	1.072969306	0.5
H(44)	-0.280339874	0.992485887	0.960831573	0.5
H(45)	-0.204292835	0.907786801	0.825532376	0.5
H(46)	-0.152122797	1.182479431	0.913863689	0.5
H(47)	-0.068778564	1.097293263	0.782107062	0.5
H(48)	0.029709942	0.875878148	1.270279184	0.5
H(49)	0.115669166	1.031201908	1.258259857	0.5
H(50)	0.159669688	0.898908391	1.151895254	0.5
H(51)	0.139917755	1.237241574	0.906809497	0.5
H(52)	0.195020382	1.171886325	1.063389375	0.5
H(53)	0.047038062	1.270819358	1.054767406	0.5
H(54)	-0.182157395	1.014540483	1.258608768	0.5
H(55)	-0.213283261	1.126042288	1.125233839	0.5
H(56)	-0.083173791	1.160975366	1.237938797	0.5
C(1)	0.994149641	0.925511394	1.01628638	0.5
C(2)	1.125280062	0.963744958	0.951035678	0.5
C(3)	1.107700994	1.102410164	0.895344313	0.5
C(4)	0.962435493	1.128412811	0.935049859	0.5
C(5)	0.875893387	1.041217886	0.843705455	0.5
C(6)	0.900580765	0.900502572	0.897986324	0.5
C(7)	0.949102092	1.060728948	1.072114718	0.5
C(8)	1.041366754	1.11817173	1.179455002	0.5
C(9)	0.807560511	1.063846524	1.129055126	0.5
C(10)	1.004828475	0.810515748	1.113622192	0.5
O(11)	1.224413741	0.89738553	0.944052003	0.5
H(12)	1.177625707	1.172791717	0.943185299	0.5
H(13)	1.124410185	1.104655294	0.786538117	0.5
H(14)	0.935146822	1.235014382	0.933139473	0.5
H(15)	0.769591593	1.069657351	0.850854926	0.5
H(16)	0.904039588	1.050930185	0.737568407	0.5
H(17)	0.806650955	0.852825719	0.930569897	0.5
H(18)	0.946815677	0.834075496	0.823022682	0.5
H(19)	1.019392628	1.224984903	1.195792512	0.5
H(20)	1.027258443	1.066135477	1.275581746	0.5
H(21)	1.148623483	1.110007964	1.156829209	0.5
H(22)	1.036603971	0.718315813	1.062211803	0.5
H(23)	1.077863707	0.83209396	1.193254341	0.5
H(24)	0.907589602	0.790259759	1.161322443	0.5
H(25)	0.776899302	1.167770763	1.149496551	0.5
H(26)	0.730620881	1.020371189	1.063908576	0.5
H(27)	0.801962646	1.008081051	1.223952351	0.5
C(30)	1.023469738	1.069611249	0.978761205	0.5
C(31)	1.099334119	0.956623828	0.912468194	0.5
C(32)	1.020731873	0.830731581	0.937113515	0.5
C(33)	0.903379246	0.888129791	1.016405457	0.5
C(34)	0.817157214	0.965969985	0.916670598	0.5
C(35)	0.901956243	1.089889296	0.888212196	0.5
C(36)	0.967220271	0.998325453	1.102001721	0.5
C(37)	1.073596521	0.948047798	1.199412531	0.5
C(38)	0.866811202	1.079051165	1.183793229	0.5
C(39)	1.105973252	1.193898822	1.002330663	0.5
O(40)	1.201890283	0.964556645	0.851631495	0.5
H(41)	1.079894618	0.758671198	0.995761683	0.5
H(42)	0.990504427	0.78286239	0.84266875	0.5
H(43)	0.847590409	0.811973523	1.072969306	0.5
H(44)	0.719660126	0.992485887	0.960831573	0.5
H(45)	0.795707165	0.907786801	0.825532376	0.5
H(46)	0.847877203	1.182479431	0.913863689	0.5
H(47)	0.931221436	1.097293263	0.782107062	0.5
H(48)	1.029709942	0.875878148	1.270279184	0.5
H(49)	1.115669166	1.031201908	1.258259857	0.5
H(50)	1.159669688	0.898908391	1.151895254	0.5
H(51)	1.139917755	1.237241574	0.906809497	0.5
H(52)	1.195020382	1.171886325	1.063389375	0.5
H(53)	1.047038062	1.270819358	1.054767406	0.5
H(54)	0.817842605	1.014540483	1.258608768	0.5
H(55)	0.786716739	1.126042288	1.125233839	0.5
H(56)	0.916826209	1.160975366	1.237938797	0.5
#END
