# Supplementary material for: A New Look at the Structure and Thermal Behavior of Polyvinylidene Fluoride–Camphor Mixtures
Source: Polymers (Basel). 2022 Nov 30;14(23):5214. doi: 10.3390/polym14235214 (PMC9735715; doi:10.3390/polym14235214)
Supplement: Supplementary file 1 [file polymers-14-05214-s001.zip › DL_Camphor_fcc_Euler_angles_15.cif]

#######################################################################
#
#                 Cambridge Crystallographic Data Centre
#                                CCDC 
#
#######################################################################
#
# If this CIF has been generated from an entry in the Cambridge 
# Structural Database, then it will include bibliographic, chemical, 
# crystal, experimental, refinement or atomic coordinate data resulting 
# from the CCDC's data processing and validation procedures.
#
#######################################################################

data_3D\Atomistic\(2)
_symmetry_cell_setting           triclinic
_symmetry_space_group_name_H-M   'P 1'
_symmetry_Int_Tables_number      1
_space_group_name_Hall           'P 1'
loop_
_symmetry_equiv_pos_site_id
_symmetry_equiv_pos_as_xyz
1 x,y,z
_cell_length_a                   10.1
_cell_length_b                   10.1
_cell_length_c                   10.1 
_cell_angle_alpha                90.0000
_cell_angle_beta                 90.0000
_cell_angle_gamma                90.0000
loop_
_atom_site_label
_atom_site_fract_x
_atom_site_fract_y
_atom_site_fract_z
_atom_site_occupancy
C(1)	-0.075804671	-0.003499866	0.009456636	0.5
C(2)	-0.026972716	-0.068968624	-0.117995035	0.5
C(3)	0.11529388	-0.024436951	-0.138384664	0.5
C(4)	0.132114932	0.066267072	-0.016546385	0.5
C(5)	0.050079791	0.19248797	-0.04438182	0.5
C(6)	-0.093831027	0.143212866	-0.029606183	0.5
C(7)	0.052133685	-0.004744382	0.093481038	0.5
C(8)	0.103361284	-0.144525686	0.127705265	0.5
C(9)	0.044796584	0.073075088	0.224539214	0.5
C(10)	-0.198452211	-0.06837445	0.06913214	0.5
O(11)	-0.088616539	-0.141940691	-0.189793004	0.5
H(12)	0.183799097	-0.110662933	-0.136408896	0.5
H(13)	0.127774136	0.028268243	-0.234246188	0.5
H(14)	0.237346992	0.086621355	0.008436265	0.5
H(15)	0.073690819	0.271937975	0.028351979	0.5
H(16)	0.070194293	0.234313111	-0.144370194	0.5
H(17)	-0.147755617	0.199172597	0.048612918	0.5
H(18)	-0.151563195	0.153523539	-0.123043103	0.5
H(19)	0.207396093	-0.139472751	0.163899972	0.5
H(20)	0.042539854	-0.190441745	0.207327097	0.5
H(21)	0.101334814	-0.215814669	0.044061055	0.5
H(22)	-0.284470154	-0.060269721	0.000657581	0.5
H(23)	-0.181211806	-0.175227482	0.089777761	0.5
H(24)	-0.226544364	-0.019598936	0.163856992	0.5
H(25)	0.14526131	0.082606253	0.26897124	0.5
H(26)	0.004332397	0.174749346	0.215657825	0.5
H(27)	-0.019302747	0.021230972	0.297683393	0.5
C(30)	-0.002964999	-0.040424666	-0.064843629	0.5
C(31)	0.098645744	0.071760546	-0.067305408	0.5
C(32)	0.116373614	0.117896645	0.074792254	0.5
C(33)	0.020484945	0.022278043	0.145614933	0.5
C(34)	0.086873809	-0.115666313	0.143553338	0.5
C(35)	0.073502136	-0.157411768	-0.00285454	0.5
C(36)	-0.096054363	0.00727432	0.04692877	0.5
C(37)	-0.169168892	0.137834909	0.016256091	0.5
C(38)	-0.201844078	-0.09347592	0.091046769	0.5
C(39)	-0.065502039	-0.070039906	-0.19908895	0.5
O(40)	0.154984498	0.115945728	-0.16298934	0.5
H(41)	0.086295275	0.223304558	0.085609017	0.5
H(42)	0.220890407	0.107537437	0.107866386	0.5
H(43)	-0.008161389	0.055984619	0.246386431	0.5
H(44)	0.034765955	-0.185725234	0.210899356	0.5
H(45)	0.191882659	-0.112095756	0.176899336	0.5
H(46)	0.017376156	-0.251777057	-0.012881562	0.5
H(47)	0.17144061	-0.172151179	-0.051438229	0.5
H(48)	-0.212427102	0.180168855	0.108414307	0.5
H(49)	-0.251800992	0.12104889	-0.054721983	0.5
H(50)	-0.106497783	0.215849645	-0.02921034	0.5
H(51)	0.010485818	-0.104696714	-0.271060248	0.5
H(52)	-0.114149193	0.019403419	-0.241225082	0.5
H(53)	-0.141678877	-0.14916284	-0.190348931	0.5
H(54)	-0.251475889	-0.058852844	0.183214239	0.5
H(55)	-0.163784248	-0.194383962	0.111577405	0.5
H(56)	-0.279503348	-0.105515805	0.01378813	0.5
C(1)	0.424195329	0.496500134	0.009456636	0.5
C(2)	0.473027284	0.431031376	-0.117995035	0.5
C(3)	0.61529388	0.475563049	-0.138384664	0.5
C(4)	0.632114932	0.566267072	-0.016546385	0.5
C(5)	0.550079791	0.69248797	-0.04438182	0.5
C(6)	0.406168973	0.643212866	-0.029606183	0.5
C(7)	0.552133685	0.495255618	0.093481038	0.5
C(8)	0.603361284	0.355474314	0.127705265	0.5
C(9)	0.544796584	0.573075088	0.224539214	0.5
C(10)	0.301547789	0.43162555	0.06913214	0.5
O(11)	0.411383461	0.358059309	-0.189793004	0.5
H(12)	0.683799097	0.389337067	-0.136408896	0.5
H(13)	0.627774136	0.528268243	-0.234246188	0.5
H(14)	0.737346992	0.586621355	0.008436265	0.5
H(15)	0.573690819	0.771937975	0.028351979	0.5
H(16)	0.570194293	0.734313111	-0.144370194	0.5
H(17)	0.352244383	0.699172597	0.048612918	0.5
H(18)	0.348436805	0.653523539	-0.123043103	0.5
H(19)	0.707396093	0.360527249	0.163899972	0.5
H(20)	0.542539854	0.309558255	0.207327097	0.5
H(21)	0.601334814	0.284185331	0.044061055	0.5
H(22)	0.215529846	0.439730279	0.000657581	0.5
H(23)	0.318788194	0.324772518	0.089777761	0.5
H(24)	0.273455636	0.480401064	0.163856992	0.5
H(25)	0.64526131	0.582606253	0.26897124	0.5
H(26)	0.504332397	0.674749346	0.215657825	0.5
H(27)	0.480697253	0.521230972	0.297683393	0.5
C(30)	0.497035001	0.459575334	-0.064843629	0.5
C(31)	0.598645744	0.571760546	-0.067305408	0.5
C(32)	0.616373614	0.617896645	0.074792254	0.5
C(33)	0.520484945	0.522278043	0.145614933	0.5
C(34)	0.586873809	0.384333687	0.143553338	0.5
C(35)	0.573502136	0.342588232	-0.00285454	0.5
C(36)	0.403945637	0.50727432	0.04692877	0.5
C(37)	0.330831108	0.637834909	0.016256091	0.5
C(38)	0.298155922	0.40652408	0.091046769	0.5
C(39)	0.434497961	0.429960094	-0.19908895	0.5
O(40)	0.654984498	0.615945728	-0.16298934	0.5
H(41)	0.586295275	0.723304558	0.085609017	0.5
H(42)	0.720890407	0.607537437	0.107866386	0.5
H(43)	0.491838611	0.555984619	0.246386431	0.5
H(44)	0.534765955	0.314274766	0.210899356	0.5
H(45)	0.691882659	0.387904244	0.176899336	0.5
H(46)	0.517376156	0.248222943	-0.012881562	0.5
H(47)	0.67144061	0.327848821	-0.051438229	0.5
H(48)	0.287572898	0.680168855	0.108414307	0.5
H(49)	0.248199008	0.62104889	-0.054721983	0.5
H(50)	0.393502217	0.715849645	-0.02921034	0.5
H(51)	0.510485818	0.395303286	-0.271060248	0.5
H(52)	0.385850807	0.519403419	-0.241225082	0.5
H(53)	0.358321123	0.35083716	-0.190348931	0.5
H(54)	0.248524111	0.441147156	0.183214239	0.5
H(55)	0.336215752	0.305616038	0.111577405	0.5
H(56)	0.220496652	0.394484195	0.01378813	0.5
C(1)	0.924195329	-0.003499866	0.009456636	0.5
C(2)	0.973027284	-0.068968624	-0.117995035	0.5
C(3)	1.11529388	-0.024436951	-0.138384664	0.5
C(4)	1.132114932	0.066267072	-0.016546385	0.5
C(5)	1.050079791	0.19248797	-0.04438182	0.5
C(6)	0.906168973	0.143212866	-0.029606183	0.5
C(7)	1.052133685	-0.004744382	0.093481038	0.5
C(8)	1.103361284	-0.144525686	0.127705265	0.5
C(9)	1.044796584	0.073075088	0.224539214	0.5
C(10)	0.801547789	-0.06837445	0.06913214	0.5
O(11)	0.911383461	-0.141940691	-0.189793004	0.5
H(12)	1.183799097	-0.110662933	-0.136408896	0.5
H(13)	1.127774136	0.028268243	-0.234246188	0.5
H(14)	1.237346992	0.086621355	0.008436265	0.5
H(15)	1.073690819	0.271937975	0.028351979	0.5
H(16)	1.070194293	0.234313111	-0.144370194	0.5
H(17)	0.852244383	0.199172597	0.048612918	0.5
H(18)	0.848436805	0.153523539	-0.123043103	0.5
H(19)	1.207396093	-0.139472751	0.163899972	0.5
H(20)	1.042539854	-0.190441745	0.207327097	0.5
H(21)	1.101334814	-0.215814669	0.044061055	0.5
H(22)	0.715529846	-0.060269721	0.000657581	0.5
H(23)	0.818788194	-0.175227482	0.089777761	0.5
H(24)	0.773455636	-0.019598936	0.163856992	0.5
H(25)	1.14526131	0.082606253	0.26897124	0.5
H(26)	1.004332397	0.174749346	0.215657825	0.5
H(27)	0.980697253	0.021230972	0.297683393	0.5
C(30)	0.997035001	-0.040424666	-0.064843629	0.5
C(31)	1.098645744	0.071760546	-0.067305408	0.5
C(32)	1.116373614	0.117896645	0.074792254	0.5
C(33)	1.020484945	0.022278043	0.145614933	0.5
C(34)	1.086873809	-0.115666313	0.143553338	0.5
C(35)	1.073502136	-0.157411768	-0.00285454	0.5
C(36)	0.903945637	0.00727432	0.04692877	0.5
C(37)	0.830831108	0.137834909	0.016256091	0.5
C(38)	0.798155922	-0.09347592	0.091046769	0.5
C(39)	0.934497961	-0.070039906	-0.19908895	0.5
O(40)	1.154984498	0.115945728	-0.16298934	0.5
H(41)	1.086295275	0.223304558	0.085609017	0.5
H(42)	1.220890407	0.107537437	0.107866386	0.5
H(43)	0.991838611	0.055984619	0.246386431	0.5
H(44)	1.034765955	-0.185725234	0.210899356	0.5
H(45)	1.191882659	-0.112095756	0.176899336	0.5
H(46)	1.017376156	-0.251777057	-0.012881562	0.5
H(47)	1.17144061	-0.172151179	-0.051438229	0.5
H(48)	0.787572898	0.180168855	0.108414307	0.5
H(49)	0.748199008	0.12104889	-0.054721983	0.5
H(50)	0.893502217	0.215849645	-0.02921034	0.5
H(51)	1.010485818	-0.104696714	-0.271060248	0.5
H(52)	0.885850807	0.019403419	-0.241225082	0.5
H(53)	0.858321123	-0.14916284	-0.190348931	0.5
H(54)	0.748524111	-0.058852844	0.183214239	0.5
H(55)	0.836215752	-0.194383962	0.111577405	0.5
H(56)	0.720496652	-0.105515805	0.01378813	0.5
C(1)	-0.075804671	0.996500134	0.009456636	0.5
C(2)	-0.026972716	0.931031376	-0.117995035	0.5
C(3)	0.11529388	0.975563049	-0.138384664	0.5
C(4)	0.132114932	1.066267072	-0.016546385	0.5
C(5)	0.050079791	1.19248797	-0.04438182	0.5
C(6)	-0.093831027	1.143212866	-0.029606183	0.5
C(7)	0.052133685	0.995255618	0.093481038	0.5
C(8)	0.103361284	0.855474314	0.127705265	0.5
C(9)	0.044796584	1.073075088	0.224539214	0.5
C(10)	-0.198452211	0.93162555	0.06913214	0.5
O(11)	-0.088616539	0.858059309	-0.189793004	0.5
H(12)	0.183799097	0.889337067	-0.136408896	0.5
H(13)	0.127774136	1.028268243	-0.234246188	0.5
H(14)	0.237346992	1.086621355	0.008436265	0.5
H(15)	0.073690819	1.271937975	0.028351979	0.5
H(16)	0.070194293	1.234313111	-0.144370194	0.5
H(17)	-0.147755617	1.199172597	0.048612918	0.5
H(18)	-0.151563195	1.153523539	-0.123043103	0.5
H(19)	0.207396093	0.860527249	0.163899972	0.5
H(20)	0.042539854	0.809558255	0.207327097	0.5
H(21)	0.101334814	0.784185331	0.044061055	0.5
H(22)	-0.284470154	0.939730279	0.000657581	0.5
H(23)	-0.181211806	0.824772518	0.089777761	0.5
H(24)	-0.226544364	0.980401064	0.163856992	0.5
H(25)	0.14526131	1.082606253	0.26897124	0.5
H(26)	0.004332397	1.174749346	0.215657825	0.5
H(27)	-0.019302747	1.021230972	0.297683393	0.5
C(30)	-0.002964999	0.959575334	-0.064843629	0.5
C(31)	0.098645744	1.071760546	-0.067305408	0.5
C(32)	0.116373614	1.117896645	0.074792254	0.5
C(33)	0.020484945	1.022278043	0.145614933	0.5
C(34)	0.086873809	0.884333687	0.143553338	0.5
C(35)	0.073502136	0.842588232	-0.00285454	0.5
C(36)	-0.096054363	1.00727432	0.04692877	0.5
C(37)	-0.169168892	1.137834909	0.016256091	0.5
C(38)	-0.201844078	0.90652408	0.091046769	0.5
C(39)	-0.065502039	0.929960094	-0.19908895	0.5
O(40)	0.154984498	1.115945728	-0.16298934	0.5
H(41)	0.086295275	1.223304558	0.085609017	0.5
H(42)	0.220890407	1.107537437	0.107866386	0.5
H(43)	-0.008161389	1.055984619	0.246386431	0.5
H(44)	0.034765955	0.814274766	0.210899356	0.5
H(45)	0.191882659	0.887904244	0.176899336	0.5
H(46)	0.017376156	0.748222943	-0.012881562	0.5
H(47)	0.17144061	0.827848821	-0.051438229	0.5
H(48)	-0.212427102	1.180168855	0.108414307	0.5
H(49)	-0.251800992	1.12104889	-0.054721983	0.5
H(50)	-0.106497783	1.215849645	-0.02921034	0.5
H(51)	0.010485818	0.895303286	-0.271060248	0.5
H(52)	-0.114149193	1.019403419	-0.241225082	0.5
H(53)	-0.141678877	0.85083716	-0.190348931	0.5
H(54)	-0.251475889	0.941147156	0.183214239	0.5
H(55)	-0.163784248	0.805616038	0.111577405	0.5
H(56)	-0.279503348	0.894484195	0.01378813	0.5
C(1)	0.924195329	0.996500134	0.009456636	0.5
C(2)	0.973027284	0.931031376	-0.117995035	0.5
C(3)	1.11529388	0.975563049	-0.138384664	0.5
C(4)	1.132114932	1.066267072	-0.016546385	0.5
C(5)	1.050079791	1.19248797	-0.04438182	0.5
C(6)	0.906168973	1.143212866	-0.029606183	0.5
C(7)	1.052133685	0.995255618	0.093481038	0.5
C(8)	1.103361284	0.855474314	0.127705265	0.5
C(9)	1.044796584	1.073075088	0.224539214	0.5
C(10)	0.801547789	0.93162555	0.06913214	0.5
O(11)	0.911383461	0.858059309	-0.189793004	0.5
H(12)	1.183799097	0.889337067	-0.136408896	0.5
H(13)	1.127774136	1.028268243	-0.234246188	0.5
H(14)	1.237346992	1.086621355	0.008436265	0.5
H(15)	1.073690819	1.271937975	0.028351979	0.5
H(16)	1.070194293	1.234313111	-0.144370194	0.5
H(17)	0.852244383	1.199172597	0.048612918	0.5
H(18)	0.848436805	1.153523539	-0.123043103	0.5
H(19)	1.207396093	0.860527249	0.163899972	0.5
H(20)	1.042539854	0.809558255	0.207327097	0.5
H(21)	1.101334814	0.784185331	0.044061055	0.5
H(22)	0.715529846	0.939730279	0.000657581	0.5
H(23)	0.818788194	0.824772518	0.089777761	0.5
H(24)	0.773455636	0.980401064	0.163856992	0.5
H(25)	1.14526131	1.082606253	0.26897124	0.5
H(26)	1.004332397	1.174749346	0.215657825	0.5
H(27)	0.980697253	1.021230972	0.297683393	0.5
C(30)	0.997035001	0.959575334	-0.064843629	0.5
C(31)	1.098645744	1.071760546	-0.067305408	0.5
C(32)	1.116373614	1.117896645	0.074792254	0.5
C(33)	1.020484945	1.022278043	0.145614933	0.5
C(34)	1.086873809	0.884333687	0.143553338	0.5
C(35)	1.073502136	0.842588232	-0.00285454	0.5
C(36)	0.903945637	1.00727432	0.04692877	0.5
C(37)	0.830831108	1.137834909	0.016256091	0.5
C(38)	0.798155922	0.90652408	0.091046769	0.5
C(39)	0.934497961	0.929960094	-0.19908895	0.5
O(40)	1.154984498	1.115945728	-0.16298934	0.5
H(41)	1.086295275	1.223304558	0.085609017	0.5
H(42)	1.220890407	1.107537437	0.107866386	0.5
H(43)	0.991838611	1.055984619	0.246386431	0.5
H(44)	1.034765955	0.814274766	0.210899356	0.5
H(45)	1.191882659	0.887904244	0.176899336	0.5
H(46)	1.017376156	0.748222943	-0.012881562	0.5
H(47)	1.17144061	0.827848821	-0.051438229	0.5
H(48)	0.787572898	1.180168855	0.108414307	0.5
H(49)	0.748199008	1.12104889	-0.054721983	0.5
H(50)	0.893502217	1.215849645	-0.02921034	0.5
H(51)	1.010485818	0.895303286	-0.271060248	0.5
H(52)	0.885850807	1.019403419	-0.241225082	0.5
H(53)	0.858321123	0.85083716	-0.190348931	0.5
H(54)	0.748524111	0.941147156	0.183214239	0.5
H(55)	0.836215752	0.805616038	0.111577405	0.5
H(56)	0.720496652	0.894484195	0.01378813	0.5
C(1)	0.424195329	-0.003499866	0.509456636	0.5
C(2)	0.473027284	-0.068968624	0.382004965	0.5
C(3)	0.61529388	-0.024436951	0.361615336	0.5
C(4)	0.632114932	0.066267072	0.483453615	0.5
C(5)	0.550079791	0.19248797	0.45561818	0.5
C(6)	0.406168973	0.143212866	0.470393817	0.5
C(7)	0.552133685	-0.004744382	0.593481038	0.5
C(8)	0.603361284	-0.144525686	0.627705265	0.5
C(9)	0.544796584	0.073075088	0.724539214	0.5
C(10)	0.301547789	-0.06837445	0.56913214	0.5
O(11)	0.411383461	-0.141940691	0.310206996	0.5
H(12)	0.683799097	-0.110662933	0.363591104	0.5
H(13)	0.627774136	0.028268243	0.265753812	0.5
H(14)	0.737346992	0.086621355	0.508436265	0.5
H(15)	0.573690819	0.271937975	0.528351979	0.5
H(16)	0.570194293	0.234313111	0.355629806	0.5
H(17)	0.352244383	0.199172597	0.548612918	0.5
H(18)	0.348436805	0.153523539	0.376956897	0.5
H(19)	0.707396093	-0.139472751	0.663899972	0.5
H(20)	0.542539854	-0.190441745	0.707327097	0.5
H(21)	0.601334814	-0.215814669	0.544061055	0.5
H(22)	0.215529846	-0.060269721	0.500657581	0.5
H(23)	0.318788194	-0.175227482	0.589777761	0.5
H(24)	0.273455636	-0.019598936	0.663856992	0.5
H(25)	0.64526131	0.082606253	0.76897124	0.5
H(26)	0.504332397	0.174749346	0.715657825	0.5
H(27)	0.480697253	0.021230972	0.797683393	0.5
C(30)	0.497035001	-0.040424666	0.435156371	0.5
C(31)	0.598645744	0.071760546	0.432694592	0.5
C(32)	0.616373614	0.117896645	0.574792254	0.5
C(33)	0.520484945	0.022278043	0.645614933	0.5
C(34)	0.586873809	-0.115666313	0.643553338	0.5
C(35)	0.573502136	-0.157411768	0.49714546	0.5
C(36)	0.403945637	0.00727432	0.54692877	0.5
C(37)	0.330831108	0.137834909	0.516256091	0.5
C(38)	0.298155922	-0.09347592	0.591046769	0.5
C(39)	0.434497961	-0.070039906	0.30091105	0.5
O(40)	0.654984498	0.115945728	0.33701066	0.5
H(41)	0.586295275	0.223304558	0.585609017	0.5
H(42)	0.720890407	0.107537437	0.607866386	0.5
H(43)	0.491838611	0.055984619	0.746386431	0.5
H(44)	0.534765955	-0.185725234	0.710899356	0.5
H(45)	0.691882659	-0.112095756	0.676899336	0.5
H(46)	0.517376156	-0.251777057	0.487118438	0.5
H(47)	0.67144061	-0.172151179	0.448561771	0.5
H(48)	0.287572898	0.180168855	0.608414307	0.5
H(49)	0.248199008	0.12104889	0.445278017	0.5
H(50)	0.393502217	0.215849645	0.47078966	0.5
H(51)	0.510485818	-0.104696714	0.228939752	0.5
H(52)	0.385850807	0.019403419	0.258774918	0.5
H(53)	0.358321123	-0.14916284	0.309651069	0.5
H(54)	0.248524111	-0.058852844	0.683214239	0.5
H(55)	0.336215752	-0.194383962	0.611577405	0.5
H(56)	0.220496652	-0.105515805	0.51378813	0.5
C(1)	-0.075804671	0.496500134	0.509456636	0.5
C(2)	-0.026972716	0.431031376	0.382004965	0.5
C(3)	0.11529388	0.475563049	0.361615336	0.5
C(4)	0.132114932	0.566267072	0.483453615	0.5
C(5)	0.050079791	0.69248797	0.45561818	0.5
C(6)	-0.093831027	0.643212866	0.470393817	0.5
C(7)	0.052133685	0.495255618	0.593481038	0.5
C(8)	0.103361284	0.355474314	0.627705265	0.5
C(9)	0.044796584	0.573075088	0.724539214	0.5
C(10)	-0.198452211	0.43162555	0.56913214	0.5
O(11)	-0.088616539	0.358059309	0.310206996	0.5
H(12)	0.183799097	0.389337067	0.363591104	0.5
H(13)	0.127774136	0.528268243	0.265753812	0.5
H(14)	0.237346992	0.586621355	0.508436265	0.5
H(15)	0.073690819	0.771937975	0.528351979	0.5
H(16)	0.070194293	0.734313111	0.355629806	0.5
H(17)	-0.147755617	0.699172597	0.548612918	0.5
H(18)	-0.151563195	0.653523539	0.376956897	0.5
H(19)	0.207396093	0.360527249	0.663899972	0.5
H(20)	0.042539854	0.309558255	0.707327097	0.5
H(21)	0.101334814	0.284185331	0.544061055	0.5
H(22)	-0.284470154	0.439730279	0.500657581	0.5
H(23)	-0.181211806	0.324772518	0.589777761	0.5
H(24)	-0.226544364	0.480401064	0.663856992	0.5
H(25)	0.14526131	0.582606253	0.76897124	0.5
H(26)	0.004332397	0.674749346	0.715657825	0.5
H(27)	-0.019302747	0.521230972	0.797683393	0.5
C(30)	-0.002964999	0.459575334	0.435156371	0.5
C(31)	0.098645744	0.571760546	0.432694592	0.5
C(32)	0.116373614	0.617896645	0.574792254	0.5
C(33)	0.020484945	0.522278043	0.645614933	0.5
C(34)	0.086873809	0.384333687	0.643553338	0.5
C(35)	0.073502136	0.342588232	0.49714546	0.5
C(36)	-0.096054363	0.50727432	0.54692877	0.5
C(37)	-0.169168892	0.637834909	0.516256091	0.5
C(38)	-0.201844078	0.40652408	0.591046769	0.5
C(39)	-0.065502039	0.429960094	0.30091105	0.5
O(40)	0.154984498	0.615945728	0.33701066	0.5
H(41)	0.086295275	0.723304558	0.585609017	0.5
H(42)	0.220890407	0.607537437	0.607866386	0.5
H(43)	-0.008161389	0.555984619	0.746386431	0.5
H(44)	0.034765955	0.314274766	0.710899356	0.5
H(45)	0.191882659	0.387904244	0.676899336	0.5
H(46)	0.017376156	0.248222943	0.487118438	0.5
H(47)	0.17144061	0.327848821	0.448561771	0.5
H(48)	-0.212427102	0.680168855	0.608414307	0.5
H(49)	-0.251800992	0.62104889	0.445278017	0.5
H(50)	-0.106497783	0.715849645	0.47078966	0.5
H(51)	0.010485818	0.395303286	0.228939752	0.5
H(52)	-0.114149193	0.519403419	0.258774918	0.5
H(53)	-0.141678877	0.35083716	0.309651069	0.5
H(54)	-0.251475889	0.441147156	0.683214239	0.5
H(55)	-0.163784248	0.305616038	0.611577405	0.5
H(56)	-0.279503348	0.394484195	0.51378813	0.5
C(1)	0.924195329	0.496500134	0.509456636	0.5
C(2)	0.973027284	0.431031376	0.382004965	0.5
C(3)	1.11529388	0.475563049	0.361615336	0.5
C(4)	1.132114932	0.566267072	0.483453615	0.5
C(5)	1.050079791	0.69248797	0.45561818	0.5
C(6)	0.906168973	0.643212866	0.470393817	0.5
C(7)	1.052133685	0.495255618	0.593481038	0.5
C(8)	1.103361284	0.355474314	0.627705265	0.5
C(9)	1.044796584	0.573075088	0.724539214	0.5
C(10)	0.801547789	0.43162555	0.56913214	0.5
O(11)	0.911383461	0.358059309	0.310206996	0.5
H(12)	1.183799097	0.389337067	0.363591104	0.5
H(13)	1.127774136	0.528268243	0.265753812	0.5
H(14)	1.237346992	0.586621355	0.508436265	0.5
H(15)	1.073690819	0.771937975	0.528351979	0.5
H(16)	1.070194293	0.734313111	0.355629806	0.5
H(17)	0.852244383	0.699172597	0.548612918	0.5
H(18)	0.848436805	0.653523539	0.376956897	0.5
H(19)	1.207396093	0.360527249	0.663899972	0.5
H(20)	1.042539854	0.309558255	0.707327097	0.5
H(21)	1.101334814	0.284185331	0.544061055	0.5
H(22)	0.715529846	0.439730279	0.500657581	0.5
H(23)	0.818788194	0.324772518	0.589777761	0.5
H(24)	0.773455636	0.480401064	0.663856992	0.5
H(25)	1.14526131	0.582606253	0.76897124	0.5
H(26)	1.004332397	0.674749346	0.715657825	0.5
H(27)	0.980697253	0.521230972	0.797683393	0.5
C(30)	0.997035001	0.459575334	0.435156371	0.5
C(31)	1.098645744	0.571760546	0.432694592	0.5
C(32)	1.116373614	0.617896645	0.574792254	0.5
C(33)	1.020484945	0.522278043	0.645614933	0.5
C(34)	1.086873809	0.384333687	0.643553338	0.5
C(35)	1.073502136	0.342588232	0.49714546	0.5
C(36)	0.903945637	0.50727432	0.54692877	0.5
C(37)	0.830831108	0.637834909	0.516256091	0.5
C(38)	0.798155922	0.40652408	0.591046769	0.5
C(39)	0.934497961	0.429960094	0.30091105	0.5
O(40)	1.154984498	0.615945728	0.33701066	0.5
H(41)	1.086295275	0.723304558	0.585609017	0.5
H(42)	1.220890407	0.607537437	0.607866386	0.5
H(43)	0.991838611	0.555984619	0.746386431	0.5
H(44)	1.034765955	0.314274766	0.710899356	0.5
H(45)	1.191882659	0.387904244	0.676899336	0.5
H(46)	1.017376156	0.248222943	0.487118438	0.5
H(47)	1.17144061	0.327848821	0.448561771	0.5
H(48)	0.787572898	0.680168855	0.608414307	0.5
H(49)	0.748199008	0.62104889	0.445278017	0.5
H(50)	0.893502217	0.715849645	0.47078966	0.5
H(51)	1.010485818	0.395303286	0.228939752	0.5
H(52)	0.885850807	0.519403419	0.258774918	0.5
H(53)	0.858321123	0.35083716	0.309651069	0.5
H(54)	0.748524111	0.441147156	0.683214239	0.5
H(55)	0.836215752	0.305616038	0.611577405	0.5
H(56)	0.720496652	0.394484195	0.51378813	0.5
C(1)	0.424195329	0.996500134	0.509456636	0.5
C(2)	0.473027284	0.931031376	0.382004965	0.5
C(3)	0.61529388	0.975563049	0.361615336	0.5
C(4)	0.632114932	1.066267072	0.483453615	0.5
C(5)	0.550079791	1.19248797	0.45561818	0.5
C(6)	0.406168973	1.143212866	0.470393817	0.5
C(7)	0.552133685	0.995255618	0.593481038	0.5
C(8)	0.603361284	0.855474314	0.627705265	0.5
C(9)	0.544796584	1.073075088	0.724539214	0.5
C(10)	0.301547789	0.93162555	0.56913214	0.5
O(11)	0.411383461	0.858059309	0.310206996	0.5
H(12)	0.683799097	0.889337067	0.363591104	0.5
H(13)	0.627774136	1.028268243	0.265753812	0.5
H(14)	0.737346992	1.086621355	0.508436265	0.5
H(15)	0.573690819	1.271937975	0.528351979	0.5
H(16)	0.570194293	1.234313111	0.355629806	0.5
H(17)	0.352244383	1.199172597	0.548612918	0.5
H(18)	0.348436805	1.153523539	0.376956897	0.5
H(19)	0.707396093	0.860527249	0.663899972	0.5
H(20)	0.542539854	0.809558255	0.707327097	0.5
H(21)	0.601334814	0.784185331	0.544061055	0.5
H(22)	0.215529846	0.939730279	0.500657581	0.5
H(23)	0.318788194	0.824772518	0.589777761	0.5
H(24)	0.273455636	0.980401064	0.663856992	0.5
H(25)	0.64526131	1.082606253	0.76897124	0.5
H(26)	0.504332397	1.174749346	0.715657825	0.5
H(27)	0.480697253	1.021230972	0.797683393	0.5
C(30)	0.497035001	0.959575334	0.435156371	0.5
C(31)	0.598645744	1.071760546	0.432694592	0.5
C(32)	0.616373614	1.117896645	0.574792254	0.5
C(33)	0.520484945	1.022278043	0.645614933	0.5
C(34)	0.586873809	0.884333687	0.643553338	0.5
C(35)	0.573502136	0.842588232	0.49714546	0.5
C(36)	0.403945637	1.00727432	0.54692877	0.5
C(37)	0.330831108	1.137834909	0.516256091	0.5
C(38)	0.298155922	0.90652408	0.591046769	0.5
C(39)	0.434497961	0.929960094	0.30091105	0.5
O(40)	0.654984498	1.115945728	0.33701066	0.5
H(41)	0.586295275	1.223304558	0.585609017	0.5
H(42)	0.720890407	1.107537437	0.607866386	0.5
H(43)	0.491838611	1.055984619	0.746386431	0.5
H(44)	0.534765955	0.814274766	0.710899356	0.5
H(45)	0.691882659	0.887904244	0.676899336	0.5
H(46)	0.517376156	0.748222943	0.487118438	0.5
H(47)	0.67144061	0.827848821	0.448561771	0.5
H(48)	0.287572898	1.180168855	0.608414307	0.5
H(49)	0.248199008	1.12104889	0.445278017	0.5
H(50)	0.393502217	1.215849645	0.47078966	0.5
H(51)	0.510485818	0.895303286	0.228939752	0.5
H(52)	0.385850807	1.019403419	0.258774918	0.5
H(53)	0.358321123	0.85083716	0.309651069	0.5
H(54)	0.248524111	0.941147156	0.683214239	0.5
H(55)	0.336215752	0.805616038	0.611577405	0.5
H(56)	0.220496652	0.894484195	0.51378813	0.5
C(1)	-0.075804671	-0.003499866	1.009456636	0.5
C(2)	-0.026972716	-0.068968624	0.882004965	0.5
C(3)	0.11529388	-0.024436951	0.861615336	0.5
C(4)	0.132114932	0.066267072	0.983453615	0.5
C(5)	0.050079791	0.19248797	0.95561818	0.5
C(6)	-0.093831027	0.143212866	0.970393817	0.5
C(7)	0.052133685	-0.004744382	1.093481038	0.5
C(8)	0.103361284	-0.144525686	1.127705265	0.5
C(9)	0.044796584	0.073075088	1.224539214	0.5
C(10)	-0.198452211	-0.06837445	1.06913214	0.5
O(11)	-0.088616539	-0.141940691	0.810206996	0.5
H(12)	0.183799097	-0.110662933	0.863591104	0.5
H(13)	0.127774136	0.028268243	0.765753812	0.5
H(14)	0.237346992	0.086621355	1.008436265	0.5
H(15)	0.073690819	0.271937975	1.028351979	0.5
H(16)	0.070194293	0.234313111	0.855629806	0.5
H(17)	-0.147755617	0.199172597	1.048612918	0.5
H(18)	-0.151563195	0.153523539	0.876956897	0.5
H(19)	0.207396093	-0.139472751	1.163899972	0.5
H(20)	0.042539854	-0.190441745	1.207327097	0.5
H(21)	0.101334814	-0.215814669	1.044061055	0.5
H(22)	-0.284470154	-0.060269721	1.000657581	0.5
H(23)	-0.181211806	-0.175227482	1.089777761	0.5
H(24)	-0.226544364	-0.019598936	1.163856992	0.5
H(25)	0.14526131	0.082606253	1.26897124	0.5
H(26)	0.004332397	0.174749346	1.215657825	0.5
H(27)	-0.019302747	0.021230972	1.297683393	0.5
C(30)	-0.002964999	-0.040424666	0.935156371	0.5
C(31)	0.098645744	0.071760546	0.932694592	0.5
C(32)	0.116373614	0.117896645	1.074792254	0.5
C(33)	0.020484945	0.022278043	1.145614933	0.5
C(34)	0.086873809	-0.115666313	1.143553338	0.5
C(35)	0.073502136	-0.157411768	0.99714546	0.5
C(36)	-0.096054363	0.00727432	1.04692877	0.5
C(37)	-0.169168892	0.137834909	1.016256091	0.5
C(38)	-0.201844078	-0.09347592	1.091046769	0.5
C(39)	-0.065502039	-0.070039906	0.80091105	0.5
O(40)	0.154984498	0.115945728	0.83701066	0.5
H(41)	0.086295275	0.223304558	1.085609017	0.5
H(42)	0.220890407	0.107537437	1.107866386	0.5
H(43)	-0.008161389	0.055984619	1.246386431	0.5
H(44)	0.034765955	-0.185725234	1.210899356	0.5
H(45)	0.191882659	-0.112095756	1.176899336	0.5
H(46)	0.017376156	-0.251777057	0.987118438	0.5
H(47)	0.17144061	-0.172151179	0.948561771	0.5
H(48)	-0.212427102	0.180168855	1.108414307	0.5
H(49)	-0.251800992	0.12104889	0.945278017	0.5
H(50)	-0.106497783	0.215849645	0.97078966	0.5
H(51)	0.010485818	-0.104696714	0.728939752	0.5
H(52)	-0.114149193	0.019403419	0.758774918	0.5
H(53)	-0.141678877	-0.14916284	0.809651069	0.5
H(54)	-0.251475889	-0.058852844	1.183214239	0.5
H(55)	-0.163784248	-0.194383962	1.111577405	0.5
H(56)	-0.279503348	-0.105515805	1.01378813	0.5
C(1)	0.424195329	0.496500134	1.009456636	0.5
C(2)	0.473027284	0.431031376	0.882004965	0.5
C(3)	0.61529388	0.475563049	0.861615336	0.5
C(4)	0.632114932	0.566267072	0.983453615	0.5
C(5)	0.550079791	0.69248797	0.95561818	0.5
C(6)	0.406168973	0.643212866	0.970393817	0.5
C(7)	0.552133685	0.495255618	1.093481038	0.5
C(8)	0.603361284	0.355474314	1.127705265	0.5
C(9)	0.544796584	0.573075088	1.224539214	0.5
C(10)	0.301547789	0.43162555	1.06913214	0.5
O(11)	0.411383461	0.358059309	0.810206996	0.5
H(12)	0.683799097	0.389337067	0.863591104	0.5
H(13)	0.627774136	0.528268243	0.765753812	0.5
H(14)	0.737346992	0.586621355	1.008436265	0.5
H(15)	0.573690819	0.771937975	1.028351979	0.5
H(16)	0.570194293	0.734313111	0.855629806	0.5
H(17)	0.352244383	0.699172597	1.048612918	0.5
H(18)	0.348436805	0.653523539	0.876956897	0.5
H(19)	0.707396093	0.360527249	1.163899972	0.5
H(20)	0.542539854	0.309558255	1.207327097	0.5
H(21)	0.601334814	0.284185331	1.044061055	0.5
H(22)	0.215529846	0.439730279	1.000657581	0.5
H(23)	0.318788194	0.324772518	1.089777761	0.5
H(24)	0.273455636	0.480401064	1.163856992	0.5
H(25)	0.64526131	0.582606253	1.26897124	0.5
H(26)	0.504332397	0.674749346	1.215657825	0.5
H(27)	0.480697253	0.521230972	1.297683393	0.5
C(30)	0.497035001	0.459575334	0.935156371	0.5
C(31)	0.598645744	0.571760546	0.932694592	0.5
C(32)	0.616373614	0.617896645	1.074792254	0.5
C(33)	0.520484945	0.522278043	1.145614933	0.5
C(34)	0.586873809	0.384333687	1.143553338	0.5
C(35)	0.573502136	0.342588232	0.99714546	0.5
C(36)	0.403945637	0.50727432	1.04692877	0.5
C(37)	0.330831108	0.637834909	1.016256091	0.5
C(38)	0.298155922	0.40652408	1.091046769	0.5
C(39)	0.434497961	0.429960094	0.80091105	0.5
O(40)	0.654984498	0.615945728	0.83701066	0.5
H(41)	0.586295275	0.723304558	1.085609017	0.5
H(42)	0.720890407	0.607537437	1.107866386	0.5
H(43)	0.491838611	0.555984619	1.246386431	0.5
H(44)	0.534765955	0.314274766	1.210899356	0.5
H(45)	0.691882659	0.387904244	1.176899336	0.5
H(46)	0.517376156	0.248222943	0.987118438	0.5
H(47)	0.67144061	0.327848821	0.948561771	0.5
H(48)	0.287572898	0.680168855	1.108414307	0.5
H(49)	0.248199008	0.62104889	0.945278017	0.5
H(50)	0.393502217	0.715849645	0.97078966	0.5
H(51)	0.510485818	0.395303286	0.728939752	0.5
H(52)	0.385850807	0.519403419	0.758774918	0.5
H(53)	0.358321123	0.35083716	0.809651069	0.5
H(54)	0.248524111	0.441147156	1.183214239	0.5
H(55)	0.336215752	0.305616038	1.111577405	0.5
H(56)	0.220496652	0.394484195	1.01378813	0.5
C(1)	0.924195329	-0.003499866	1.009456636	0.5
C(2)	0.973027284	-0.068968624	0.882004965	0.5
C(3)	1.11529388	-0.024436951	0.861615336	0.5
C(4)	1.132114932	0.066267072	0.983453615	0.5
C(5)	1.050079791	0.19248797	0.95561818	0.5
C(6)	0.906168973	0.143212866	0.970393817	0.5
C(7)	1.052133685	-0.004744382	1.093481038	0.5
C(8)	1.103361284	-0.144525686	1.127705265	0.5
C(9)	1.044796584	0.073075088	1.224539214	0.5
C(10)	0.801547789	-0.06837445	1.06913214	0.5
O(11)	0.911383461	-0.141940691	0.810206996	0.5
H(12)	1.183799097	-0.110662933	0.863591104	0.5
H(13)	1.127774136	0.028268243	0.765753812	0.5
H(14)	1.237346992	0.086621355	1.008436265	0.5
H(15)	1.073690819	0.271937975	1.028351979	0.5
H(16)	1.070194293	0.234313111	0.855629806	0.5
H(17)	0.852244383	0.199172597	1.048612918	0.5
H(18)	0.848436805	0.153523539	0.876956897	0.5
H(19)	1.207396093	-0.139472751	1.163899972	0.5
H(20)	1.042539854	-0.190441745	1.207327097	0.5
H(21)	1.101334814	-0.215814669	1.044061055	0.5
H(22)	0.715529846	-0.060269721	1.000657581	0.5
H(23)	0.818788194	-0.175227482	1.089777761	0.5
H(24)	0.773455636	-0.019598936	1.163856992	0.5
H(25)	1.14526131	0.082606253	1.26897124	0.5
H(26)	1.004332397	0.174749346	1.215657825	0.5
H(27)	0.980697253	0.021230972	1.297683393	0.5
C(30)	0.997035001	-0.040424666	0.935156371	0.5
C(31)	1.098645744	0.071760546	0.932694592	0.5
C(32)	1.116373614	0.117896645	1.074792254	0.5
C(33)	1.020484945	0.022278043	1.145614933	0.5
C(34)	1.086873809	-0.115666313	1.143553338	0.5
C(35)	1.073502136	-0.157411768	0.99714546	0.5
C(36)	0.903945637	0.00727432	1.04692877	0.5
C(37)	0.830831108	0.137834909	1.016256091	0.5
C(38)	0.798155922	-0.09347592	1.091046769	0.5
C(39)	0.934497961	-0.070039906	0.80091105	0.5
O(40)	1.154984498	0.115945728	0.83701066	0.5
H(41)	1.086295275	0.223304558	1.085609017	0.5
H(42)	1.220890407	0.107537437	1.107866386	0.5
H(43)	0.991838611	0.055984619	1.246386431	0.5
H(44)	1.034765955	-0.185725234	1.210899356	0.5
H(45)	1.191882659	-0.112095756	1.176899336	0.5
H(46)	1.017376156	-0.251777057	0.987118438	0.5
H(47)	1.17144061	-0.172151179	0.948561771	0.5
H(48)	0.787572898	0.180168855	1.108414307	0.5
H(49)	0.748199008	0.12104889	0.945278017	0.5
H(50)	0.893502217	0.215849645	0.97078966	0.5
H(51)	1.010485818	-0.104696714	0.728939752	0.5
H(52)	0.885850807	0.019403419	0.758774918	0.5
H(53)	0.858321123	-0.14916284	0.809651069	0.5
H(54)	0.748524111	-0.058852844	1.183214239	0.5
H(55)	0.836215752	-0.194383962	1.111577405	0.5
H(56)	0.720496652	-0.105515805	1.01378813	0.5
C(1)	-0.075804671	0.996500134	1.009456636	0.5
C(2)	-0.026972716	0.931031376	0.882004965	0.5
C(3)	0.11529388	0.975563049	0.861615336	0.5
C(4)	0.132114932	1.066267072	0.983453615	0.5
C(5)	0.050079791	1.19248797	0.95561818	0.5
C(6)	-0.093831027	1.143212866	0.970393817	0.5
C(7)	0.052133685	0.995255618	1.093481038	0.5
C(8)	0.103361284	0.855474314	1.127705265	0.5
C(9)	0.044796584	1.073075088	1.224539214	0.5
C(10)	-0.198452211	0.93162555	1.06913214	0.5
O(11)	-0.088616539	0.858059309	0.810206996	0.5
H(12)	0.183799097	0.889337067	0.863591104	0.5
H(13)	0.127774136	1.028268243	0.765753812	0.5
H(14)	0.237346992	1.086621355	1.008436265	0.5
H(15)	0.073690819	1.271937975	1.028351979	0.5
H(16)	0.070194293	1.234313111	0.855629806	0.5
H(17)	-0.147755617	1.199172597	1.048612918	0.5
H(18)	-0.151563195	1.153523539	0.876956897	0.5
H(19)	0.207396093	0.860527249	1.163899972	0.5
H(20)	0.042539854	0.809558255	1.207327097	0.5
H(21)	0.101334814	0.784185331	1.044061055	0.5
H(22)	-0.284470154	0.939730279	1.000657581	0.5
H(23)	-0.181211806	0.824772518	1.089777761	0.5
H(24)	-0.226544364	0.980401064	1.163856992	0.5
H(25)	0.14526131	1.082606253	1.26897124	0.5
H(26)	0.004332397	1.174749346	1.215657825	0.5
H(27)	-0.019302747	1.021230972	1.297683393	0.5
C(30)	-0.002964999	0.959575334	0.935156371	0.5
C(31)	0.098645744	1.071760546	0.932694592	0.5
C(32)	0.116373614	1.117896645	1.074792254	0.5
C(33)	0.020484945	1.022278043	1.145614933	0.5
C(34)	0.086873809	0.884333687	1.143553338	0.5
C(35)	0.073502136	0.842588232	0.99714546	0.5
C(36)	-0.096054363	1.00727432	1.04692877	0.5
C(37)	-0.169168892	1.137834909	1.016256091	0.5
C(38)	-0.201844078	0.90652408	1.091046769	0.5
C(39)	-0.065502039	0.929960094	0.80091105	0.5
O(40)	0.154984498	1.115945728	0.83701066	0.5
H(41)	0.086295275	1.223304558	1.085609017	0.5
H(42)	0.220890407	1.107537437	1.107866386	0.5
H(43)	-0.008161389	1.055984619	1.246386431	0.5
H(44)	0.034765955	0.814274766	1.210899356	0.5
H(45)	0.191882659	0.887904244	1.176899336	0.5
H(46)	0.017376156	0.748222943	0.987118438	0.5
H(47)	0.17144061	0.827848821	0.948561771	0.5
H(48)	-0.212427102	1.180168855	1.108414307	0.5
H(49)	-0.251800992	1.12104889	0.945278017	0.5
H(50)	-0.106497783	1.215849645	0.97078966	0.5
H(51)	0.010485818	0.895303286	0.728939752	0.5
H(52)	-0.114149193	1.019403419	0.758774918	0.5
H(53)	-0.141678877	0.85083716	0.809651069	0.5
H(54)	-0.251475889	0.941147156	1.183214239	0.5
H(55)	-0.163784248	0.805616038	1.111577405	0.5
H(56)	-0.279503348	0.894484195	1.01378813	0.5
C(1)	0.924195329	0.996500134	1.009456636	0.5
C(2)	0.973027284	0.931031376	0.882004965	0.5
C(3)	1.11529388	0.975563049	0.861615336	0.5
C(4)	1.132114932	1.066267072	0.983453615	0.5
C(5)	1.050079791	1.19248797	0.95561818	0.5
C(6)	0.906168973	1.143212866	0.970393817	0.5
C(7)	1.052133685	0.995255618	1.093481038	0.5
C(8)	1.103361284	0.855474314	1.127705265	0.5
C(9)	1.044796584	1.073075088	1.224539214	0.5
C(10)	0.801547789	0.93162555	1.06913214	0.5
O(11)	0.911383461	0.858059309	0.810206996	0.5
H(12)	1.183799097	0.889337067	0.863591104	0.5
H(13)	1.127774136	1.028268243	0.765753812	0.5
H(14)	1.237346992	1.086621355	1.008436265	0.5
H(15)	1.073690819	1.271937975	1.028351979	0.5
H(16)	1.070194293	1.234313111	0.855629806	0.5
H(17)	0.852244383	1.199172597	1.048612918	0.5
H(18)	0.848436805	1.153523539	0.876956897	0.5
H(19)	1.207396093	0.860527249	1.163899972	0.5
H(20)	1.042539854	0.809558255	1.207327097	0.5
H(21)	1.101334814	0.784185331	1.044061055	0.5
H(22)	0.715529846	0.939730279	1.000657581	0.5
H(23)	0.818788194	0.824772518	1.089777761	0.5
H(24)	0.773455636	0.980401064	1.163856992	0.5
H(25)	1.14526131	1.082606253	1.26897124	0.5
H(26)	1.004332397	1.174749346	1.215657825	0.5
H(27)	0.980697253	1.021230972	1.297683393	0.5
C(30)	0.997035001	0.959575334	0.935156371	0.5
C(31)	1.098645744	1.071760546	0.932694592	0.5
C(32)	1.116373614	1.117896645	1.074792254	0.5
C(33)	1.020484945	1.022278043	1.145614933	0.5
C(34)	1.086873809	0.884333687	1.143553338	0.5
C(35)	1.073502136	0.842588232	0.99714546	0.5
C(36)	0.903945637	1.00727432	1.04692877	0.5
C(37)	0.830831108	1.137834909	1.016256091	0.5
C(38)	0.798155922	0.90652408	1.091046769	0.5
C(39)	0.934497961	0.929960094	0.80091105	0.5
O(40)	1.154984498	1.115945728	0.83701066	0.5
H(41)	1.086295275	1.223304558	1.085609017	0.5
H(42)	1.220890407	1.107537437	1.107866386	0.5
H(43)	0.991838611	1.055984619	1.246386431	0.5
H(44)	1.034765955	0.814274766	1.210899356	0.5
H(45)	1.191882659	0.887904244	1.176899336	0.5
H(46)	1.017376156	0.748222943	0.987118438	0.5
H(47)	1.17144061	0.827848821	0.948561771	0.5
H(48)	0.787572898	1.180168855	1.108414307	0.5
H(49)	0.748199008	1.12104889	0.945278017	0.5
H(50)	0.893502217	1.215849645	0.97078966	0.5
H(51)	1.010485818	0.895303286	0.728939752	0.5
H(52)	0.885850807	1.019403419	0.758774918	0.5
H(53)	0.858321123	0.85083716	0.809651069	0.5
H(54)	0.748524111	0.941147156	1.183214239	0.5
H(55)	0.836215752	0.805616038	1.111577405	0.5
H(56)	0.720496652	0.894484195	1.01378813	0.5
#END
