# Supplementary material for: A New Look at the Structure and Thermal Behavior of Polyvinylidene Fluoride–Camphor Mixtures
Source: Polymers (Basel). 2022 Nov 30;14(23):5214. doi: 10.3390/polym14235214 (PMC9735715; doi:10.3390/polym14235214)
Supplement: Supplementary file 1 [file polymers-14-05214-s001.zip › DL_Camphor_fcc_Euler_angles_16.cif]

#######################################################################
#
#                 Cambridge Crystallographic Data Centre
#                                CCDC 
#
#######################################################################
#
# If this CIF has been generated from an entry in the Cambridge 
# Structural Database, then it will include bibliographic, chemical, 
# crystal, experimental, refinement or atomic coordinate data resulting 
# from the CCDC's data processing and validation procedures.
#
#######################################################################

data_3D\Atomistic\(2)
_symmetry_cell_setting           triclinic
_symmetry_space_group_name_H-M   'P 1'
_symmetry_Int_Tables_number      1
_space_group_name_Hall           'P 1'
loop_
_symmetry_equiv_pos_site_id
_symmetry_equiv_pos_as_xyz
1 x,y,z
_cell_length_a                   10.1
_cell_length_b                   10.1
_cell_length_c                   10.1 
_cell_angle_alpha                90.0000
_cell_angle_beta                 90.0000
_cell_angle_gamma                90.0000
loop_
_atom_site_label
_atom_site_fract_x
_atom_site_fract_y
_atom_site_fract_z
_atom_site_occupancy
C(1)	0.039473928	0.054494202	0.03633478	0.5
C(2)	-0.076362177	-0.000897691	0.116511969	0.5
C(3)	-0.162162943	-0.079380062	0.021027221	0.5
C(4)	-0.083728735	-0.057994593	-0.108377069	0.5
C(5)	-0.106763603	0.087547722	-0.149887556	0.5
C(6)	-0.024090498	0.165366675	-0.047583856	0.5
C(7)	0.062898393	-0.059439117	-0.063165799	0.5
C(8)	0.107224057	-0.190739773	0.001097338	0.5
C(9)	0.162301674	-0.029008621	-0.174874891	0.5
C(10)	0.157158649	0.098484557	0.120164675	0.5
O(11)	-0.097106678	0.014295648	0.233210983	0.5
H(12)	-0.16644689	-0.185398229	0.050583685	0.5
H(13)	-0.26481238	-0.039753053	0.017049872	0.5
H(14)	-0.10870914	-0.13081852	-0.18702102	0.5
H(15)	-0.071612636	0.105423578	-0.252867423	0.5
H(16)	-0.213414285	0.115342875	-0.147726063	0.5
H(17)	0.052661099	0.227483289	-0.096658282	0.5
H(18)	-0.08609129	0.232524251	0.014186145	0.5
H(19)	0.096403725	-0.274014315	-0.07036665	0.5
H(20)	0.213153323	-0.186159793	0.031183572	0.5
H(21)	0.05180652	-0.218286368	0.091941497	0.5
H(22)	0.129033833	0.181657197	0.186834346	0.5
H(23)	0.194921699	0.015943306	0.182630166	0.5
H(24)	0.239947906	0.133417574	0.056394456	0.5
H(25)	0.15907216	-0.108232962	-0.25149919	0.5
H(26)	0.145476101	0.066146547	-0.226992818	0.5
H(27)	0.265285728	-0.02441161	-0.135890796	0.5
C(30)	-0.072437933	-0.023514107	0.006890105	0.5
C(31)	-0.048088061	0.065116904	-0.113392698	0.5
C(32)	0.100966946	0.073945115	-0.131810902	0.5
C(33)	0.147003223	-0.015290294	-0.016610605	0.5
C(34)	0.113788084	-0.159224507	-0.056860742	0.5
C(35)	-0.038410874	-0.163708547	-0.04374121	0.5
C(36)	0.046498086	0.014529488	0.095438398	0.5
C(37)	0.046100773	0.160029944	0.141936508	0.5
C(38)	0.065280153	-0.07174261	0.219908602	0.5
C(39)	-0.210437638	-0.009859653	0.066718089	0.5
O(40)	-0.130515577	0.118231021	-0.181703718	0.5
H(41)	0.135521077	0.177957231	-0.120855143	0.5
H(42)	0.131678238	0.036891466	-0.230850365	0.5
H(43)	0.252575087	-0.00030872	0.010624932	0.5
H(44)	0.162715776	-0.231503522	0.010524656	0.5
H(45)	0.147978523	-0.183115431	-0.158898973	0.5
H(46)	-0.070407311	-0.241078478	0.027991602	0.5
H(47)	-0.088223178	-0.185358103	-0.139759962	0.5
H(48)	0.145151758	0.187951403	0.181507545	0.5
H(49)	-0.027556762	0.175522369	0.222449076	0.5
H(50)	0.020388949	0.233004901	0.063867814	0.5
H(51)	-0.287789704	-0.041153049	-0.005340899	0.5
H(52)	-0.231250899	0.094293472	0.096061616	0.5
H(53)	-0.220835929	-0.073092778	0.156346125	0.5
H(54)	0.162507199	-0.049992282	0.267139325	0.5
H(55)	0.062335365	-0.180003188	0.201923442	0.5
H(56)	-0.013351231	-0.05123972	0.294350225	0.5
C(1)	0.539473928	0.554494202	0.03633478	0.5
C(2)	0.423637823	0.499102309	0.116511969	0.5
C(3)	0.337837057	0.420619938	0.021027221	0.5
C(4)	0.416271265	0.442005407	-0.108377069	0.5
C(5)	0.393236397	0.587547722	-0.149887556	0.5
C(6)	0.475909502	0.665366675	-0.047583856	0.5
C(7)	0.562898393	0.440560883	-0.063165799	0.5
C(8)	0.607224057	0.309260227	0.001097338	0.5
C(9)	0.662301674	0.470991379	-0.174874891	0.5
C(10)	0.657158649	0.598484557	0.120164675	0.5
O(11)	0.402893322	0.514295648	0.233210983	0.5
H(12)	0.33355311	0.314601771	0.050583685	0.5
H(13)	0.23518762	0.460246947	0.017049872	0.5
H(14)	0.39129086	0.36918148	-0.18702102	0.5
H(15)	0.428387364	0.605423578	-0.252867423	0.5
H(16)	0.286585715	0.615342875	-0.147726063	0.5
H(17)	0.552661099	0.727483289	-0.096658282	0.5
H(18)	0.41390871	0.732524251	0.014186145	0.5
H(19)	0.596403725	0.225985685	-0.07036665	0.5
H(20)	0.713153323	0.313840207	0.031183572	0.5
H(21)	0.55180652	0.281713632	0.091941497	0.5
H(22)	0.629033833	0.681657197	0.186834346	0.5
H(23)	0.694921699	0.515943306	0.182630166	0.5
H(24)	0.739947906	0.633417574	0.056394456	0.5
H(25)	0.65907216	0.391767038	-0.25149919	0.5
H(26)	0.645476101	0.566146547	-0.226992818	0.5
H(27)	0.765285728	0.47558839	-0.135890796	0.5
C(30)	0.427562067	0.476485893	0.006890105	0.5
C(31)	0.451911939	0.565116904	-0.113392698	0.5
C(32)	0.600966946	0.573945115	-0.131810902	0.5
C(33)	0.647003223	0.484709706	-0.016610605	0.5
C(34)	0.613788084	0.340775493	-0.056860742	0.5
C(35)	0.461589126	0.336291453	-0.04374121	0.5
C(36)	0.546498086	0.514529488	0.095438398	0.5
C(37)	0.546100773	0.660029944	0.141936508	0.5
C(38)	0.565280153	0.42825739	0.219908602	0.5
C(39)	0.289562362	0.490140347	0.066718089	0.5
O(40)	0.369484423	0.618231021	-0.181703718	0.5
H(41)	0.635521077	0.677957231	-0.120855143	0.5
H(42)	0.631678238	0.536891466	-0.230850365	0.5
H(43)	0.752575087	0.49969128	0.010624932	0.5
H(44)	0.662715776	0.268496478	0.010524656	0.5
H(45)	0.647978523	0.316884569	-0.158898973	0.5
H(46)	0.429592689	0.258921522	0.027991602	0.5
H(47)	0.411776822	0.314641897	-0.139759962	0.5
H(48)	0.645151758	0.687951403	0.181507545	0.5
H(49)	0.472443238	0.675522369	0.222449076	0.5
H(50)	0.520388949	0.733004901	0.063867814	0.5
H(51)	0.212210296	0.458846951	-0.005340899	0.5
H(52)	0.268749101	0.594293472	0.096061616	0.5
H(53)	0.279164071	0.426907222	0.156346125	0.5
H(54)	0.662507199	0.450007718	0.267139325	0.5
H(55)	0.562335365	0.319996812	0.201923442	0.5
H(56)	0.486648769	0.44876028	0.294350225	0.5
C(1)	1.039473928	0.054494202	0.03633478	0.5
C(2)	0.923637823	-0.000897691	0.116511969	0.5
C(3)	0.837837057	-0.079380062	0.021027221	0.5
C(4)	0.916271265	-0.057994593	-0.108377069	0.5
C(5)	0.893236397	0.087547722	-0.149887556	0.5
C(6)	0.975909502	0.165366675	-0.047583856	0.5
C(7)	1.062898393	-0.059439117	-0.063165799	0.5
C(8)	1.107224057	-0.190739773	0.001097338	0.5
C(9)	1.162301674	-0.029008621	-0.174874891	0.5
C(10)	1.157158649	0.098484557	0.120164675	0.5
O(11)	0.902893322	0.014295648	0.233210983	0.5
H(12)	0.83355311	-0.185398229	0.050583685	0.5
H(13)	0.73518762	-0.039753053	0.017049872	0.5
H(14)	0.89129086	-0.13081852	-0.18702102	0.5
H(15)	0.928387364	0.105423578	-0.252867423	0.5
H(16)	0.786585715	0.115342875	-0.147726063	0.5
H(17)	1.052661099	0.227483289	-0.096658282	0.5
H(18)	0.91390871	0.232524251	0.014186145	0.5
H(19)	1.096403725	-0.274014315	-0.07036665	0.5
H(20)	1.213153323	-0.186159793	0.031183572	0.5
H(21)	1.05180652	-0.218286368	0.091941497	0.5
H(22)	1.129033833	0.181657197	0.186834346	0.5
H(23)	1.194921699	0.015943306	0.182630166	0.5
H(24)	1.239947906	0.133417574	0.056394456	0.5
H(25)	1.15907216	-0.108232962	-0.25149919	0.5
H(26)	1.145476101	0.066146547	-0.226992818	0.5
H(27)	1.265285728	-0.02441161	-0.135890796	0.5
C(30)	0.927562067	-0.023514107	0.006890105	0.5
C(31)	0.951911939	0.065116904	-0.113392698	0.5
C(32)	1.100966946	0.073945115	-0.131810902	0.5
C(33)	1.147003223	-0.015290294	-0.016610605	0.5
C(34)	1.113788084	-0.159224507	-0.056860742	0.5
C(35)	0.961589126	-0.163708547	-0.04374121	0.5
C(36)	1.046498086	0.014529488	0.095438398	0.5
C(37)	1.046100773	0.160029944	0.141936508	0.5
C(38)	1.065280153	-0.07174261	0.219908602	0.5
C(39)	0.789562362	-0.009859653	0.066718089	0.5
O(40)	0.869484423	0.118231021	-0.181703718	0.5
H(41)	1.135521077	0.177957231	-0.120855143	0.5
H(42)	1.131678238	0.036891466	-0.230850365	0.5
H(43)	1.252575087	-0.00030872	0.010624932	0.5
H(44)	1.162715776	-0.231503522	0.010524656	0.5
H(45)	1.147978523	-0.183115431	-0.158898973	0.5
H(46)	0.929592689	-0.241078478	0.027991602	0.5
H(47)	0.911776822	-0.185358103	-0.139759962	0.5
H(48)	1.145151758	0.187951403	0.181507545	0.5
H(49)	0.972443238	0.175522369	0.222449076	0.5
H(50)	1.020388949	0.233004901	0.063867814	0.5
H(51)	0.712210296	-0.041153049	-0.005340899	0.5
H(52)	0.768749101	0.094293472	0.096061616	0.5
H(53)	0.779164071	-0.073092778	0.156346125	0.5
H(54)	1.162507199	-0.049992282	0.267139325	0.5
H(55)	1.062335365	-0.180003188	0.201923442	0.5
H(56)	0.986648769	-0.05123972	0.294350225	0.5
C(1)	0.039473928	1.054494202	0.03633478	0.5
C(2)	-0.076362177	0.999102309	0.116511969	0.5
C(3)	-0.162162943	0.920619938	0.021027221	0.5
C(4)	-0.083728735	0.942005407	-0.108377069	0.5
C(5)	-0.106763603	1.087547722	-0.149887556	0.5
C(6)	-0.024090498	1.165366675	-0.047583856	0.5
C(7)	0.062898393	0.940560883	-0.063165799	0.5
C(8)	0.107224057	0.809260227	0.001097338	0.5
C(9)	0.162301674	0.970991379	-0.174874891	0.5
C(10)	0.157158649	1.098484557	0.120164675	0.5
O(11)	-0.097106678	1.014295648	0.233210983	0.5
H(12)	-0.16644689	0.814601771	0.050583685	0.5
H(13)	-0.26481238	0.960246947	0.017049872	0.5
H(14)	-0.10870914	0.86918148	-0.18702102	0.5
H(15)	-0.071612636	1.105423578	-0.252867423	0.5
H(16)	-0.213414285	1.115342875	-0.147726063	0.5
H(17)	0.052661099	1.227483289	-0.096658282	0.5
H(18)	-0.08609129	1.232524251	0.014186145	0.5
H(19)	0.096403725	0.725985685	-0.07036665	0.5
H(20)	0.213153323	0.813840207	0.031183572	0.5
H(21)	0.05180652	0.781713632	0.091941497	0.5
H(22)	0.129033833	1.181657197	0.186834346	0.5
H(23)	0.194921699	1.015943306	0.182630166	0.5
H(24)	0.239947906	1.133417574	0.056394456	0.5
H(25)	0.15907216	0.891767038	-0.25149919	0.5
H(26)	0.145476101	1.066146547	-0.226992818	0.5
H(27)	0.265285728	0.97558839	-0.135890796	0.5
C(30)	-0.072437933	0.976485893	0.006890105	0.5
C(31)	-0.048088061	1.065116904	-0.113392698	0.5
C(32)	0.100966946	1.073945115	-0.131810902	0.5
C(33)	0.147003223	0.984709706	-0.016610605	0.5
C(34)	0.113788084	0.840775493	-0.056860742	0.5
C(35)	-0.038410874	0.836291453	-0.04374121	0.5
C(36)	0.046498086	1.014529488	0.095438398	0.5
C(37)	0.046100773	1.160029944	0.141936508	0.5
C(38)	0.065280153	0.92825739	0.219908602	0.5
C(39)	-0.210437638	0.990140347	0.066718089	0.5
O(40)	-0.130515577	1.118231021	-0.181703718	0.5
H(41)	0.135521077	1.177957231	-0.120855143	0.5
H(42)	0.131678238	1.036891466	-0.230850365	0.5
H(43)	0.252575087	0.99969128	0.010624932	0.5
H(44)	0.162715776	0.768496478	0.010524656	0.5
H(45)	0.147978523	0.816884569	-0.158898973	0.5
H(46)	-0.070407311	0.758921522	0.027991602	0.5
H(47)	-0.088223178	0.814641897	-0.139759962	0.5
H(48)	0.145151758	1.187951403	0.181507545	0.5
H(49)	-0.027556762	1.175522369	0.222449076	0.5
H(50)	0.020388949	1.233004901	0.063867814	0.5
H(51)	-0.287789704	0.958846951	-0.005340899	0.5
H(52)	-0.231250899	1.094293472	0.096061616	0.5
H(53)	-0.220835929	0.926907222	0.156346125	0.5
H(54)	0.162507199	0.950007718	0.267139325	0.5
H(55)	0.062335365	0.819996812	0.201923442	0.5
H(56)	-0.013351231	0.94876028	0.294350225	0.5
C(1)	1.039473928	1.054494202	0.03633478	0.5
C(2)	0.923637823	0.999102309	0.116511969	0.5
C(3)	0.837837057	0.920619938	0.021027221	0.5
C(4)	0.916271265	0.942005407	-0.108377069	0.5
C(5)	0.893236397	1.087547722	-0.149887556	0.5
C(6)	0.975909502	1.165366675	-0.047583856	0.5
C(7)	1.062898393	0.940560883	-0.063165799	0.5
C(8)	1.107224057	0.809260227	0.001097338	0.5
C(9)	1.162301674	0.970991379	-0.174874891	0.5
C(10)	1.157158649	1.098484557	0.120164675	0.5
O(11)	0.902893322	1.014295648	0.233210983	0.5
H(12)	0.83355311	0.814601771	0.050583685	0.5
H(13)	0.73518762	0.960246947	0.017049872	0.5
H(14)	0.89129086	0.86918148	-0.18702102	0.5
H(15)	0.928387364	1.105423578	-0.252867423	0.5
H(16)	0.786585715	1.115342875	-0.147726063	0.5
H(17)	1.052661099	1.227483289	-0.096658282	0.5
H(18)	0.91390871	1.232524251	0.014186145	0.5
H(19)	1.096403725	0.725985685	-0.07036665	0.5
H(20)	1.213153323	0.813840207	0.031183572	0.5
H(21)	1.05180652	0.781713632	0.091941497	0.5
H(22)	1.129033833	1.181657197	0.186834346	0.5
H(23)	1.194921699	1.015943306	0.182630166	0.5
H(24)	1.239947906	1.133417574	0.056394456	0.5
H(25)	1.15907216	0.891767038	-0.25149919	0.5
H(26)	1.145476101	1.066146547	-0.226992818	0.5
H(27)	1.265285728	0.97558839	-0.135890796	0.5
C(30)	0.927562067	0.976485893	0.006890105	0.5
C(31)	0.951911939	1.065116904	-0.113392698	0.5
C(32)	1.100966946	1.073945115	-0.131810902	0.5
C(33)	1.147003223	0.984709706	-0.016610605	0.5
C(34)	1.113788084	0.840775493	-0.056860742	0.5
C(35)	0.961589126	0.836291453	-0.04374121	0.5
C(36)	1.046498086	1.014529488	0.095438398	0.5
C(37)	1.046100773	1.160029944	0.141936508	0.5
C(38)	1.065280153	0.92825739	0.219908602	0.5
C(39)	0.789562362	0.990140347	0.066718089	0.5
O(40)	0.869484423	1.118231021	-0.181703718	0.5
H(41)	1.135521077	1.177957231	-0.120855143	0.5
H(42)	1.131678238	1.036891466	-0.230850365	0.5
H(43)	1.252575087	0.99969128	0.010624932	0.5
H(44)	1.162715776	0.768496478	0.010524656	0.5
H(45)	1.147978523	0.816884569	-0.158898973	0.5
H(46)	0.929592689	0.758921522	0.027991602	0.5
H(47)	0.911776822	0.814641897	-0.139759962	0.5
H(48)	1.145151758	1.187951403	0.181507545	0.5
H(49)	0.972443238	1.175522369	0.222449076	0.5
H(50)	1.020388949	1.233004901	0.063867814	0.5
H(51)	0.712210296	0.958846951	-0.005340899	0.5
H(52)	0.768749101	1.094293472	0.096061616	0.5
H(53)	0.779164071	0.926907222	0.156346125	0.5
H(54)	1.162507199	0.950007718	0.267139325	0.5
H(55)	1.062335365	0.819996812	0.201923442	0.5
H(56)	0.986648769	0.94876028	0.294350225	0.5
C(1)	0.539473928	0.054494202	0.53633478	0.5
C(2)	0.423637823	-0.000897691	0.616511969	0.5
C(3)	0.337837057	-0.079380062	0.521027221	0.5
C(4)	0.416271265	-0.057994593	0.391622931	0.5
C(5)	0.393236397	0.087547722	0.350112444	0.5
C(6)	0.475909502	0.165366675	0.452416144	0.5
C(7)	0.562898393	-0.059439117	0.436834201	0.5
C(8)	0.607224057	-0.190739773	0.501097338	0.5
C(9)	0.662301674	-0.029008621	0.325125109	0.5
C(10)	0.657158649	0.098484557	0.620164675	0.5
O(11)	0.402893322	0.014295648	0.733210983	0.5
H(12)	0.33355311	-0.185398229	0.550583685	0.5
H(13)	0.23518762	-0.039753053	0.517049872	0.5
H(14)	0.39129086	-0.13081852	0.31297898	0.5
H(15)	0.428387364	0.105423578	0.247132577	0.5
H(16)	0.286585715	0.115342875	0.352273937	0.5
H(17)	0.552661099	0.227483289	0.403341718	0.5
H(18)	0.41390871	0.232524251	0.514186145	0.5
H(19)	0.596403725	-0.274014315	0.42963335	0.5
H(20)	0.713153323	-0.186159793	0.531183572	0.5
H(21)	0.55180652	-0.218286368	0.591941497	0.5
H(22)	0.629033833	0.181657197	0.686834346	0.5
H(23)	0.694921699	0.015943306	0.682630166	0.5
H(24)	0.739947906	0.133417574	0.556394456	0.5
H(25)	0.65907216	-0.108232962	0.24850081	0.5
H(26)	0.645476101	0.066146547	0.273007182	0.5
H(27)	0.765285728	-0.02441161	0.364109204	0.5
C(30)	0.427562067	-0.023514107	0.506890105	0.5
C(31)	0.451911939	0.065116904	0.386607302	0.5
C(32)	0.600966946	0.073945115	0.368189098	0.5
C(33)	0.647003223	-0.015290294	0.483389395	0.5
C(34)	0.613788084	-0.159224507	0.443139258	0.5
C(35)	0.461589126	-0.163708547	0.45625879	0.5
C(36)	0.546498086	0.014529488	0.595438398	0.5
C(37)	0.546100773	0.160029944	0.641936508	0.5
C(38)	0.565280153	-0.07174261	0.719908602	0.5
C(39)	0.289562362	-0.009859653	0.566718089	0.5
O(40)	0.369484423	0.118231021	0.318296282	0.5
H(41)	0.635521077	0.177957231	0.379144857	0.5
H(42)	0.631678238	0.036891466	0.269149635	0.5
H(43)	0.752575087	-0.00030872	0.510624932	0.5
H(44)	0.662715776	-0.231503522	0.510524656	0.5
H(45)	0.647978523	-0.183115431	0.341101027	0.5
H(46)	0.429592689	-0.241078478	0.527991602	0.5
H(47)	0.411776822	-0.185358103	0.360240038	0.5
H(48)	0.645151758	0.187951403	0.681507545	0.5
H(49)	0.472443238	0.175522369	0.722449076	0.5
H(50)	0.520388949	0.233004901	0.563867814	0.5
H(51)	0.212210296	-0.041153049	0.494659101	0.5
H(52)	0.268749101	0.094293472	0.596061616	0.5
H(53)	0.279164071	-0.073092778	0.656346125	0.5
H(54)	0.662507199	-0.049992282	0.767139325	0.5
H(55)	0.562335365	-0.180003188	0.701923442	0.5
H(56)	0.486648769	-0.05123972	0.794350225	0.5
C(1)	0.039473928	0.554494202	0.53633478	0.5
C(2)	-0.076362177	0.499102309	0.616511969	0.5
C(3)	-0.162162943	0.420619938	0.521027221	0.5
C(4)	-0.083728735	0.442005407	0.391622931	0.5
C(5)	-0.106763603	0.587547722	0.350112444	0.5
C(6)	-0.024090498	0.665366675	0.452416144	0.5
C(7)	0.062898393	0.440560883	0.436834201	0.5
C(8)	0.107224057	0.309260227	0.501097338	0.5
C(9)	0.162301674	0.470991379	0.325125109	0.5
C(10)	0.157158649	0.598484557	0.620164675	0.5
O(11)	-0.097106678	0.514295648	0.733210983	0.5
H(12)	-0.16644689	0.314601771	0.550583685	0.5
H(13)	-0.26481238	0.460246947	0.517049872	0.5
H(14)	-0.10870914	0.36918148	0.31297898	0.5
H(15)	-0.071612636	0.605423578	0.247132577	0.5
H(16)	-0.213414285	0.615342875	0.352273937	0.5
H(17)	0.052661099	0.727483289	0.403341718	0.5
H(18)	-0.08609129	0.732524251	0.514186145	0.5
H(19)	0.096403725	0.225985685	0.42963335	0.5
H(20)	0.213153323	0.313840207	0.531183572	0.5
H(21)	0.05180652	0.281713632	0.591941497	0.5
H(22)	0.129033833	0.681657197	0.686834346	0.5
H(23)	0.194921699	0.515943306	0.682630166	0.5
H(24)	0.239947906	0.633417574	0.556394456	0.5
H(25)	0.15907216	0.391767038	0.24850081	0.5
H(26)	0.145476101	0.566146547	0.273007182	0.5
H(27)	0.265285728	0.47558839	0.364109204	0.5
C(30)	-0.072437933	0.476485893	0.506890105	0.5
C(31)	-0.048088061	0.565116904	0.386607302	0.5
C(32)	0.100966946	0.573945115	0.368189098	0.5
C(33)	0.147003223	0.484709706	0.483389395	0.5
C(34)	0.113788084	0.340775493	0.443139258	0.5
C(35)	-0.038410874	0.336291453	0.45625879	0.5
C(36)	0.046498086	0.514529488	0.595438398	0.5
C(37)	0.046100773	0.660029944	0.641936508	0.5
C(38)	0.065280153	0.42825739	0.719908602	0.5
C(39)	-0.210437638	0.490140347	0.566718089	0.5
O(40)	-0.130515577	0.618231021	0.318296282	0.5
H(41)	0.135521077	0.677957231	0.379144857	0.5
H(42)	0.131678238	0.536891466	0.269149635	0.5
H(43)	0.252575087	0.49969128	0.510624932	0.5
H(44)	0.162715776	0.268496478	0.510524656	0.5
H(45)	0.147978523	0.316884569	0.341101027	0.5
H(46)	-0.070407311	0.258921522	0.527991602	0.5
H(47)	-0.088223178	0.314641897	0.360240038	0.5
H(48)	0.145151758	0.687951403	0.681507545	0.5
H(49)	-0.027556762	0.675522369	0.722449076	0.5
H(50)	0.020388949	0.733004901	0.563867814	0.5
H(51)	-0.287789704	0.458846951	0.494659101	0.5
H(52)	-0.231250899	0.594293472	0.596061616	0.5
H(53)	-0.220835929	0.426907222	0.656346125	0.5
H(54)	0.162507199	0.450007718	0.767139325	0.5
H(55)	0.062335365	0.319996812	0.701923442	0.5
H(56)	-0.013351231	0.44876028	0.794350225	0.5
C(1)	1.039473928	0.554494202	0.53633478	0.5
C(2)	0.923637823	0.499102309	0.616511969	0.5
C(3)	0.837837057	0.420619938	0.521027221	0.5
C(4)	0.916271265	0.442005407	0.391622931	0.5
C(5)	0.893236397	0.587547722	0.350112444	0.5
C(6)	0.975909502	0.665366675	0.452416144	0.5
C(7)	1.062898393	0.440560883	0.436834201	0.5
C(8)	1.107224057	0.309260227	0.501097338	0.5
C(9)	1.162301674	0.470991379	0.325125109	0.5
C(10)	1.157158649	0.598484557	0.620164675	0.5
O(11)	0.902893322	0.514295648	0.733210983	0.5
H(12)	0.83355311	0.314601771	0.550583685	0.5
H(13)	0.73518762	0.460246947	0.517049872	0.5
H(14)	0.89129086	0.36918148	0.31297898	0.5
H(15)	0.928387364	0.605423578	0.247132577	0.5
H(16)	0.786585715	0.615342875	0.352273937	0.5
H(17)	1.052661099	0.727483289	0.403341718	0.5
H(18)	0.91390871	0.732524251	0.514186145	0.5
H(19)	1.096403725	0.225985685	0.42963335	0.5
H(20)	1.213153323	0.313840207	0.531183572	0.5
H(21)	1.05180652	0.281713632	0.591941497	0.5
H(22)	1.129033833	0.681657197	0.686834346	0.5
H(23)	1.194921699	0.515943306	0.682630166	0.5
H(24)	1.239947906	0.633417574	0.556394456	0.5
H(25)	1.15907216	0.391767038	0.24850081	0.5
H(26)	1.145476101	0.566146547	0.273007182	0.5
H(27)	1.265285728	0.47558839	0.364109204	0.5
C(30)	0.927562067	0.476485893	0.506890105	0.5
C(31)	0.951911939	0.565116904	0.386607302	0.5
C(32)	1.100966946	0.573945115	0.368189098	0.5
C(33)	1.147003223	0.484709706	0.483389395	0.5
C(34)	1.113788084	0.340775493	0.443139258	0.5
C(35)	0.961589126	0.336291453	0.45625879	0.5
C(36)	1.046498086	0.514529488	0.595438398	0.5
C(37)	1.046100773	0.660029944	0.641936508	0.5
C(38)	1.065280153	0.42825739	0.719908602	0.5
C(39)	0.789562362	0.490140347	0.566718089	0.5
O(40)	0.869484423	0.618231021	0.318296282	0.5
H(41)	1.135521077	0.677957231	0.379144857	0.5
H(42)	1.131678238	0.536891466	0.269149635	0.5
H(43)	1.252575087	0.49969128	0.510624932	0.5
H(44)	1.162715776	0.268496478	0.510524656	0.5
H(45)	1.147978523	0.316884569	0.341101027	0.5
H(46)	0.929592689	0.258921522	0.527991602	0.5
H(47)	0.911776822	0.314641897	0.360240038	0.5
H(48)	1.145151758	0.687951403	0.681507545	0.5
H(49)	0.972443238	0.675522369	0.722449076	0.5
H(50)	1.020388949	0.733004901	0.563867814	0.5
H(51)	0.712210296	0.458846951	0.494659101	0.5
H(52)	0.768749101	0.594293472	0.596061616	0.5
H(53)	0.779164071	0.426907222	0.656346125	0.5
H(54)	1.162507199	0.450007718	0.767139325	0.5
H(55)	1.062335365	0.319996812	0.701923442	0.5
H(56)	0.986648769	0.44876028	0.794350225	0.5
C(1)	0.539473928	1.054494202	0.53633478	0.5
C(2)	0.423637823	0.999102309	0.616511969	0.5
C(3)	0.337837057	0.920619938	0.521027221	0.5
C(4)	0.416271265	0.942005407	0.391622931	0.5
C(5)	0.393236397	1.087547722	0.350112444	0.5
C(6)	0.475909502	1.165366675	0.452416144	0.5
C(7)	0.562898393	0.940560883	0.436834201	0.5
C(8)	0.607224057	0.809260227	0.501097338	0.5
C(9)	0.662301674	0.970991379	0.325125109	0.5
C(10)	0.657158649	1.098484557	0.620164675	0.5
O(11)	0.402893322	1.014295648	0.733210983	0.5
H(12)	0.33355311	0.814601771	0.550583685	0.5
H(13)	0.23518762	0.960246947	0.517049872	0.5
H(14)	0.39129086	0.86918148	0.31297898	0.5
H(15)	0.428387364	1.105423578	0.247132577	0.5
H(16)	0.286585715	1.115342875	0.352273937	0.5
H(17)	0.552661099	1.227483289	0.403341718	0.5
H(18)	0.41390871	1.232524251	0.514186145	0.5
H(19)	0.596403725	0.725985685	0.42963335	0.5
H(20)	0.713153323	0.813840207	0.531183572	0.5
H(21)	0.55180652	0.781713632	0.591941497	0.5
H(22)	0.629033833	1.181657197	0.686834346	0.5
H(23)	0.694921699	1.015943306	0.682630166	0.5
H(24)	0.739947906	1.133417574	0.556394456	0.5
H(25)	0.65907216	0.891767038	0.24850081	0.5
H(26)	0.645476101	1.066146547	0.273007182	0.5
H(27)	0.765285728	0.97558839	0.364109204	0.5
C(30)	0.427562067	0.976485893	0.506890105	0.5
C(31)	0.451911939	1.065116904	0.386607302	0.5
C(32)	0.600966946	1.073945115	0.368189098	0.5
C(33)	0.647003223	0.984709706	0.483389395	0.5
C(34)	0.613788084	0.840775493	0.443139258	0.5
C(35)	0.461589126	0.836291453	0.45625879	0.5
C(36)	0.546498086	1.014529488	0.595438398	0.5
C(37)	0.546100773	1.160029944	0.641936508	0.5
C(38)	0.565280153	0.92825739	0.719908602	0.5
C(39)	0.289562362	0.990140347	0.566718089	0.5
O(40)	0.369484423	1.118231021	0.318296282	0.5
H(41)	0.635521077	1.177957231	0.379144857	0.5
H(42)	0.631678238	1.036891466	0.269149635	0.5
H(43)	0.752575087	0.99969128	0.510624932	0.5
H(44)	0.662715776	0.768496478	0.510524656	0.5
H(45)	0.647978523	0.816884569	0.341101027	0.5
H(46)	0.429592689	0.758921522	0.527991602	0.5
H(47)	0.411776822	0.814641897	0.360240038	0.5
H(48)	0.645151758	1.187951403	0.681507545	0.5
H(49)	0.472443238	1.175522369	0.722449076	0.5
H(50)	0.520388949	1.233004901	0.563867814	0.5
H(51)	0.212210296	0.958846951	0.494659101	0.5
H(52)	0.268749101	1.094293472	0.596061616	0.5
H(53)	0.279164071	0.926907222	0.656346125	0.5
H(54)	0.662507199	0.950007718	0.767139325	0.5
H(55)	0.562335365	0.819996812	0.701923442	0.5
H(56)	0.486648769	0.94876028	0.794350225	0.5
C(1)	0.039473928	0.054494202	1.03633478	0.5
C(2)	-0.076362177	-0.000897691	1.116511969	0.5
C(3)	-0.162162943	-0.079380062	1.021027221	0.5
C(4)	-0.083728735	-0.057994593	0.891622931	0.5
C(5)	-0.106763603	0.087547722	0.850112444	0.5
C(6)	-0.024090498	0.165366675	0.952416144	0.5
C(7)	0.062898393	-0.059439117	0.936834201	0.5
C(8)	0.107224057	-0.190739773	1.001097338	0.5
C(9)	0.162301674	-0.029008621	0.825125109	0.5
C(10)	0.157158649	0.098484557	1.120164675	0.5
O(11)	-0.097106678	0.014295648	1.233210983	0.5
H(12)	-0.16644689	-0.185398229	1.050583685	0.5
H(13)	-0.26481238	-0.039753053	1.017049872	0.5
H(14)	-0.10870914	-0.13081852	0.81297898	0.5
H(15)	-0.071612636	0.105423578	0.747132577	0.5
H(16)	-0.213414285	0.115342875	0.852273937	0.5
H(17)	0.052661099	0.227483289	0.903341718	0.5
H(18)	-0.08609129	0.232524251	1.014186145	0.5
H(19)	0.096403725	-0.274014315	0.92963335	0.5
H(20)	0.213153323	-0.186159793	1.031183572	0.5
H(21)	0.05180652	-0.218286368	1.091941497	0.5
H(22)	0.129033833	0.181657197	1.186834346	0.5
H(23)	0.194921699	0.015943306	1.182630166	0.5
H(24)	0.239947906	0.133417574	1.056394456	0.5
H(25)	0.15907216	-0.108232962	0.74850081	0.5
H(26)	0.145476101	0.066146547	0.773007182	0.5
H(27)	0.265285728	-0.02441161	0.864109204	0.5
C(30)	-0.072437933	-0.023514107	1.006890105	0.5
C(31)	-0.048088061	0.065116904	0.886607302	0.5
C(32)	0.100966946	0.073945115	0.868189098	0.5
C(33)	0.147003223	-0.015290294	0.983389395	0.5
C(34)	0.113788084	-0.159224507	0.943139258	0.5
C(35)	-0.038410874	-0.163708547	0.95625879	0.5
C(36)	0.046498086	0.014529488	1.095438398	0.5
C(37)	0.046100773	0.160029944	1.141936508	0.5
C(38)	0.065280153	-0.07174261	1.219908602	0.5
C(39)	-0.210437638	-0.009859653	1.066718089	0.5
O(40)	-0.130515577	0.118231021	0.818296282	0.5
H(41)	0.135521077	0.177957231	0.879144857	0.5
H(42)	0.131678238	0.036891466	0.769149635	0.5
H(43)	0.252575087	-0.00030872	1.010624932	0.5
H(44)	0.162715776	-0.231503522	1.010524656	0.5
H(45)	0.147978523	-0.183115431	0.841101027	0.5
H(46)	-0.070407311	-0.241078478	1.027991602	0.5
H(47)	-0.088223178	-0.185358103	0.860240038	0.5
H(48)	0.145151758	0.187951403	1.181507545	0.5
H(49)	-0.027556762	0.175522369	1.222449076	0.5
H(50)	0.020388949	0.233004901	1.063867814	0.5
H(51)	-0.287789704	-0.041153049	0.994659101	0.5
H(52)	-0.231250899	0.094293472	1.096061616	0.5
H(53)	-0.220835929	-0.073092778	1.156346125	0.5
H(54)	0.162507199	-0.049992282	1.267139325	0.5
H(55)	0.062335365	-0.180003188	1.201923442	0.5
H(56)	-0.013351231	-0.05123972	1.294350225	0.5
C(1)	0.539473928	0.554494202	1.03633478	0.5
C(2)	0.423637823	0.499102309	1.116511969	0.5
C(3)	0.337837057	0.420619938	1.021027221	0.5
C(4)	0.416271265	0.442005407	0.891622931	0.5
C(5)	0.393236397	0.587547722	0.850112444	0.5
C(6)	0.475909502	0.665366675	0.952416144	0.5
C(7)	0.562898393	0.440560883	0.936834201	0.5
C(8)	0.607224057	0.309260227	1.001097338	0.5
C(9)	0.662301674	0.470991379	0.825125109	0.5
C(10)	0.657158649	0.598484557	1.120164675	0.5
O(11)	0.402893322	0.514295648	1.233210983	0.5
H(12)	0.33355311	0.314601771	1.050583685	0.5
H(13)	0.23518762	0.460246947	1.017049872	0.5
H(14)	0.39129086	0.36918148	0.81297898	0.5
H(15)	0.428387364	0.605423578	0.747132577	0.5
H(16)	0.286585715	0.615342875	0.852273937	0.5
H(17)	0.552661099	0.727483289	0.903341718	0.5
H(18)	0.41390871	0.732524251	1.014186145	0.5
H(19)	0.596403725	0.225985685	0.92963335	0.5
H(20)	0.713153323	0.313840207	1.031183572	0.5
H(21)	0.55180652	0.281713632	1.091941497	0.5
H(22)	0.629033833	0.681657197	1.186834346	0.5
H(23)	0.694921699	0.515943306	1.182630166	0.5
H(24)	0.739947906	0.633417574	1.056394456	0.5
H(25)	0.65907216	0.391767038	0.74850081	0.5
H(26)	0.645476101	0.566146547	0.773007182	0.5
H(27)	0.765285728	0.47558839	0.864109204	0.5
C(30)	0.427562067	0.476485893	1.006890105	0.5
C(31)	0.451911939	0.565116904	0.886607302	0.5
C(32)	0.600966946	0.573945115	0.868189098	0.5
C(33)	0.647003223	0.484709706	0.983389395	0.5
C(34)	0.613788084	0.340775493	0.943139258	0.5
C(35)	0.461589126	0.336291453	0.95625879	0.5
C(36)	0.546498086	0.514529488	1.095438398	0.5
C(37)	0.546100773	0.660029944	1.141936508	0.5
C(38)	0.565280153	0.42825739	1.219908602	0.5
C(39)	0.289562362	0.490140347	1.066718089	0.5
O(40)	0.369484423	0.618231021	0.818296282	0.5
H(41)	0.635521077	0.677957231	0.879144857	0.5
H(42)	0.631678238	0.536891466	0.769149635	0.5
H(43)	0.752575087	0.49969128	1.010624932	0.5
H(44)	0.662715776	0.268496478	1.010524656	0.5
H(45)	0.647978523	0.316884569	0.841101027	0.5
H(46)	0.429592689	0.258921522	1.027991602	0.5
H(47)	0.411776822	0.314641897	0.860240038	0.5
H(48)	0.645151758	0.687951403	1.181507545	0.5
H(49)	0.472443238	0.675522369	1.222449076	0.5
H(50)	0.520388949	0.733004901	1.063867814	0.5
H(51)	0.212210296	0.458846951	0.994659101	0.5
H(52)	0.268749101	0.594293472	1.096061616	0.5
H(53)	0.279164071	0.426907222	1.156346125	0.5
H(54)	0.662507199	0.450007718	1.267139325	0.5
H(55)	0.562335365	0.319996812	1.201923442	0.5
H(56)	0.486648769	0.44876028	1.294350225	0.5
C(1)	1.039473928	0.054494202	1.03633478	0.5
C(2)	0.923637823	-0.000897691	1.116511969	0.5
C(3)	0.837837057	-0.079380062	1.021027221	0.5
C(4)	0.916271265	-0.057994593	0.891622931	0.5
C(5)	0.893236397	0.087547722	0.850112444	0.5
C(6)	0.975909502	0.165366675	0.952416144	0.5
C(7)	1.062898393	-0.059439117	0.936834201	0.5
C(8)	1.107224057	-0.190739773	1.001097338	0.5
C(9)	1.162301674	-0.029008621	0.825125109	0.5
C(10)	1.157158649	0.098484557	1.120164675	0.5
O(11)	0.902893322	0.014295648	1.233210983	0.5
H(12)	0.83355311	-0.185398229	1.050583685	0.5
H(13)	0.73518762	-0.039753053	1.017049872	0.5
H(14)	0.89129086	-0.13081852	0.81297898	0.5
H(15)	0.928387364	0.105423578	0.747132577	0.5
H(16)	0.786585715	0.115342875	0.852273937	0.5
H(17)	1.052661099	0.227483289	0.903341718	0.5
H(18)	0.91390871	0.232524251	1.014186145	0.5
H(19)	1.096403725	-0.274014315	0.92963335	0.5
H(20)	1.213153323	-0.186159793	1.031183572	0.5
H(21)	1.05180652	-0.218286368	1.091941497	0.5
H(22)	1.129033833	0.181657197	1.186834346	0.5
H(23)	1.194921699	0.015943306	1.182630166	0.5
H(24)	1.239947906	0.133417574	1.056394456	0.5
H(25)	1.15907216	-0.108232962	0.74850081	0.5
H(26)	1.145476101	0.066146547	0.773007182	0.5
H(27)	1.265285728	-0.02441161	0.864109204	0.5
C(30)	0.927562067	-0.023514107	1.006890105	0.5
C(31)	0.951911939	0.065116904	0.886607302	0.5
C(32)	1.100966946	0.073945115	0.868189098	0.5
C(33)	1.147003223	-0.015290294	0.983389395	0.5
C(34)	1.113788084	-0.159224507	0.943139258	0.5
C(35)	0.961589126	-0.163708547	0.95625879	0.5
C(36)	1.046498086	0.014529488	1.095438398	0.5
C(37)	1.046100773	0.160029944	1.141936508	0.5
C(38)	1.065280153	-0.07174261	1.219908602	0.5
C(39)	0.789562362	-0.009859653	1.066718089	0.5
O(40)	0.869484423	0.118231021	0.818296282	0.5
H(41)	1.135521077	0.177957231	0.879144857	0.5
H(42)	1.131678238	0.036891466	0.769149635	0.5
H(43)	1.252575087	-0.00030872	1.010624932	0.5
H(44)	1.162715776	-0.231503522	1.010524656	0.5
H(45)	1.147978523	-0.183115431	0.841101027	0.5
H(46)	0.929592689	-0.241078478	1.027991602	0.5
H(47)	0.911776822	-0.185358103	0.860240038	0.5
H(48)	1.145151758	0.187951403	1.181507545	0.5
H(49)	0.972443238	0.175522369	1.222449076	0.5
H(50)	1.020388949	0.233004901	1.063867814	0.5
H(51)	0.712210296	-0.041153049	0.994659101	0.5
H(52)	0.768749101	0.094293472	1.096061616	0.5
H(53)	0.779164071	-0.073092778	1.156346125	0.5
H(54)	1.162507199	-0.049992282	1.267139325	0.5
H(55)	1.062335365	-0.180003188	1.201923442	0.5
H(56)	0.986648769	-0.05123972	1.294350225	0.5
C(1)	0.039473928	1.054494202	1.03633478	0.5
C(2)	-0.076362177	0.999102309	1.116511969	0.5
C(3)	-0.162162943	0.920619938	1.021027221	0.5
C(4)	-0.083728735	0.942005407	0.891622931	0.5
C(5)	-0.106763603	1.087547722	0.850112444	0.5
C(6)	-0.024090498	1.165366675	0.952416144	0.5
C(7)	0.062898393	0.940560883	0.936834201	0.5
C(8)	0.107224057	0.809260227	1.001097338	0.5
C(9)	0.162301674	0.970991379	0.825125109	0.5
C(10)	0.157158649	1.098484557	1.120164675	0.5
O(11)	-0.097106678	1.014295648	1.233210983	0.5
H(12)	-0.16644689	0.814601771	1.050583685	0.5
H(13)	-0.26481238	0.960246947	1.017049872	0.5
H(14)	-0.10870914	0.86918148	0.81297898	0.5
H(15)	-0.071612636	1.105423578	0.747132577	0.5
H(16)	-0.213414285	1.115342875	0.852273937	0.5
H(17)	0.052661099	1.227483289	0.903341718	0.5
H(18)	-0.08609129	1.232524251	1.014186145	0.5
H(19)	0.096403725	0.725985685	0.92963335	0.5
H(20)	0.213153323	0.813840207	1.031183572	0.5
H(21)	0.05180652	0.781713632	1.091941497	0.5
H(22)	0.129033833	1.181657197	1.186834346	0.5
H(23)	0.194921699	1.015943306	1.182630166	0.5
H(24)	0.239947906	1.133417574	1.056394456	0.5
H(25)	0.15907216	0.891767038	0.74850081	0.5
H(26)	0.145476101	1.066146547	0.773007182	0.5
H(27)	0.265285728	0.97558839	0.864109204	0.5
C(30)	-0.072437933	0.976485893	1.006890105	0.5
C(31)	-0.048088061	1.065116904	0.886607302	0.5
C(32)	0.100966946	1.073945115	0.868189098	0.5
C(33)	0.147003223	0.984709706	0.983389395	0.5
C(34)	0.113788084	0.840775493	0.943139258	0.5
C(35)	-0.038410874	0.836291453	0.95625879	0.5
C(36)	0.046498086	1.014529488	1.095438398	0.5
C(37)	0.046100773	1.160029944	1.141936508	0.5
C(38)	0.065280153	0.92825739	1.219908602	0.5
C(39)	-0.210437638	0.990140347	1.066718089	0.5
O(40)	-0.130515577	1.118231021	0.818296282	0.5
H(41)	0.135521077	1.177957231	0.879144857	0.5
H(42)	0.131678238	1.036891466	0.769149635	0.5
H(43)	0.252575087	0.99969128	1.010624932	0.5
H(44)	0.162715776	0.768496478	1.010524656	0.5
H(45)	0.147978523	0.816884569	0.841101027	0.5
H(46)	-0.070407311	0.758921522	1.027991602	0.5
H(47)	-0.088223178	0.814641897	0.860240038	0.5
H(48)	0.145151758	1.187951403	1.181507545	0.5
H(49)	-0.027556762	1.175522369	1.222449076	0.5
H(50)	0.020388949	1.233004901	1.063867814	0.5
H(51)	-0.287789704	0.958846951	0.994659101	0.5
H(52)	-0.231250899	1.094293472	1.096061616	0.5
H(53)	-0.220835929	0.926907222	1.156346125	0.5
H(54)	0.162507199	0.950007718	1.267139325	0.5
H(55)	0.062335365	0.819996812	1.201923442	0.5
H(56)	-0.013351231	0.94876028	1.294350225	0.5
C(1)	1.039473928	1.054494202	1.03633478	0.5
C(2)	0.923637823	0.999102309	1.116511969	0.5
C(3)	0.837837057	0.920619938	1.021027221	0.5
C(4)	0.916271265	0.942005407	0.891622931	0.5
C(5)	0.893236397	1.087547722	0.850112444	0.5
C(6)	0.975909502	1.165366675	0.952416144	0.5
C(7)	1.062898393	0.940560883	0.936834201	0.5
C(8)	1.107224057	0.809260227	1.001097338	0.5
C(9)	1.162301674	0.970991379	0.825125109	0.5
C(10)	1.157158649	1.098484557	1.120164675	0.5
O(11)	0.902893322	1.014295648	1.233210983	0.5
H(12)	0.83355311	0.814601771	1.050583685	0.5
H(13)	0.73518762	0.960246947	1.017049872	0.5
H(14)	0.89129086	0.86918148	0.81297898	0.5
H(15)	0.928387364	1.105423578	0.747132577	0.5
H(16)	0.786585715	1.115342875	0.852273937	0.5
H(17)	1.052661099	1.227483289	0.903341718	0.5
H(18)	0.91390871	1.232524251	1.014186145	0.5
H(19)	1.096403725	0.725985685	0.92963335	0.5
H(20)	1.213153323	0.813840207	1.031183572	0.5
H(21)	1.05180652	0.781713632	1.091941497	0.5
H(22)	1.129033833	1.181657197	1.186834346	0.5
H(23)	1.194921699	1.015943306	1.182630166	0.5
H(24)	1.239947906	1.133417574	1.056394456	0.5
H(25)	1.15907216	0.891767038	0.74850081	0.5
H(26)	1.145476101	1.066146547	0.773007182	0.5
H(27)	1.265285728	0.97558839	0.864109204	0.5
C(30)	0.927562067	0.976485893	1.006890105	0.5
C(31)	0.951911939	1.065116904	0.886607302	0.5
C(32)	1.100966946	1.073945115	0.868189098	0.5
C(33)	1.147003223	0.984709706	0.983389395	0.5
C(34)	1.113788084	0.840775493	0.943139258	0.5
C(35)	0.961589126	0.836291453	0.95625879	0.5
C(36)	1.046498086	1.014529488	1.095438398	0.5
C(37)	1.046100773	1.160029944	1.141936508	0.5
C(38)	1.065280153	0.92825739	1.219908602	0.5
C(39)	0.789562362	0.990140347	1.066718089	0.5
O(40)	0.869484423	1.118231021	0.818296282	0.5
H(41)	1.135521077	1.177957231	0.879144857	0.5
H(42)	1.131678238	1.036891466	0.769149635	0.5
H(43)	1.252575087	0.99969128	1.010624932	0.5
H(44)	1.162715776	0.768496478	1.010524656	0.5
H(45)	1.147978523	0.816884569	0.841101027	0.5
H(46)	0.929592689	0.758921522	1.027991602	0.5
H(47)	0.911776822	0.814641897	0.860240038	0.5
H(48)	1.145151758	1.187951403	1.181507545	0.5
H(49)	0.972443238	1.175522369	1.222449076	0.5
H(50)	1.020388949	1.233004901	1.063867814	0.5
H(51)	0.712210296	0.958846951	0.994659101	0.5
H(52)	0.768749101	1.094293472	1.096061616	0.5
H(53)	0.779164071	0.926907222	1.156346125	0.5
H(54)	1.162507199	0.950007718	1.267139325	0.5
H(55)	1.062335365	0.819996812	1.201923442	0.5
H(56)	0.986648769	0.94876028	1.294350225	0.5
#END
