# Supplementary material for: A New Look at the Structure and Thermal Behavior of Polyvinylidene Fluoride–Camphor Mixtures
Source: Polymers (Basel). 2022 Nov 30;14(23):5214. doi: 10.3390/polym14235214 (PMC9735715; doi:10.3390/polym14235214)
Supplement: Supplementary file 1 [file polymers-14-05214-s001.zip › DL_Camphor_fcc_Euler_angles_17.cif]

#######################################################################
#
#                 Cambridge Crystallographic Data Centre
#                                CCDC 
#
#######################################################################
#
# If this CIF has been generated from an entry in the Cambridge 
# Structural Database, then it will include bibliographic, chemical, 
# crystal, experimental, refinement or atomic coordinate data resulting 
# from the CCDC's data processing and validation procedures.
#
#######################################################################

data_3D\Atomistic\(2)
_symmetry_cell_setting           triclinic
_symmetry_space_group_name_H-M   'P 1'
_symmetry_Int_Tables_number      1
_space_group_name_Hall           'P 1'
loop_
_symmetry_equiv_pos_site_id
_symmetry_equiv_pos_as_xyz
1 x,y,z
_cell_length_a                   10.1
_cell_length_b                   10.1
_cell_length_c                   10.1 
_cell_angle_alpha                90.0000
_cell_angle_beta                 90.0000
_cell_angle_gamma                90.0000
loop_
_atom_site_label
_atom_site_fract_x
_atom_site_fract_y
_atom_site_fract_z
_atom_site_occupancy
C(1)	0.036663393	0.06260295	0.024180394	0.5
C(2)	0.03670052	0.04597421	-0.126279335	0.5
C(3)	-0.007403564	-0.095027374	-0.154774494	0.5
C(4)	-0.026959495	-0.1457728	-0.011955724	0.5
C(5)	0.112908593	-0.162740634	0.047921665	0.5
C(6)	0.158071048	-0.018379553	0.069759935	0.5
C(7)	-0.083311772	-0.02422913	0.062858831	0.5
C(8)	-0.217091928	0.025944403	0.008823064	0.5
C(9)	-0.101735995	-0.046955239	0.212625384	0.5
C(10)	0.035826971	0.206386983	0.070416187	0.5
O(11)	0.066203143	0.128104298	-0.207913125	0.5
H(12)	-0.101015507	-0.095619578	-0.21281105	0.5
H(13)	0.06919308	-0.150739963	-0.210917949	0.5
H(14)	-0.088823735	-0.236604237	-0.006066583	0.5
H(15)	0.108897061	-0.219029139	0.142660788	0.5
H(16)	0.180628696	-0.2183739	-0.018940414	0.5
H(17)	0.181597317	0.000888894	0.175744945	0.5
H(18)	0.248014671	0.00682965	0.011070824	0.5
H(19)	-0.293671072	-0.053008824	0.0166239	0.5
H(20)	-0.252811672	0.112860677	0.066414974	0.5
H(21)	-0.214711082	0.058853308	-0.096028808	0.5
H(22)	0.127385211	0.258605757	0.038107881	0.5
H(23)	-0.050784101	0.261032763	0.02975411	0.5
H(24)	0.031123395	0.21228022	0.18034418	0.5
H(25)	-0.177926369	-0.124661369	0.230373434	0.5
H(26)	-0.011174642	-0.078636751	0.265999605	0.5
H(27)	-0.135714129	0.045191008	0.262637013	0.5
C(30)	-0.029099613	0.017061214	-0.068627753	0.5
C(31)	-0.031744206	-0.130762845	-0.036110392	0.5
C(32)	-0.004303255	-0.143670976	0.111249498	0.5
C(33)	0.009947608	0.003890576	0.148342716	0.5
C(34)	-0.130674081	0.06416628	0.142619383	0.5
C(35)	-0.158811786	0.070085915	-0.007480513	0.5
C(36)	0.080261708	0.065743095	0.026787485	0.5
C(37)	0.218676043	0.007691661	-0.001569491	0.5
C(38)	0.09660894	0.217232445	0.035285564	0.5
C(39)	-0.011497796	0.047670817	-0.215471134	0.5
O(40)	-0.051963186	-0.220924515	-0.111898692	0.5
H(41)	0.088338475	-0.200602175	0.128824628	0.5
H(42)	-0.087079123	-0.194133508	0.16346693	0.5
H(43)	0.060971924	0.019924082	0.244525284	0.5
H(44)	-0.13271241	0.164406818	0.188517604	0.5
H(45)	-0.204642315	0.003106081	0.196950916	0.5
H(46)	-0.179482309	0.17320574	-0.04056383	0.5
H(47)	-0.245515033	0.008326057	-0.03642592	0.5
H(48)	0.285699727	0.024532584	0.084341985	0.5
H(49)	0.264417427	0.055886158	-0.089505476	0.5
H(50)	0.219624353	-0.100095942	-0.023065921	0.5
H(51)	-0.096543791	0.009162272	-0.274117423	0.5
H(52)	0.080697361	0.002160418	-0.255106526	0.5
H(53)	-0.005735503	0.156369894	-0.232531144	0.5
H(54)	0.163344832	0.243813302	0.118931815	0.5
H(55)	0.003235345	0.272975048	0.050339624	0.5
H(56)	0.14128043	0.257335554	-0.057132059	0.5
C(1)	0.536663393	0.56260295	0.024180394	0.5
C(2)	0.53670052	0.54597421	-0.126279335	0.5
C(3)	0.492596436	0.404972626	-0.154774494	0.5
C(4)	0.473040505	0.3542272	-0.011955724	0.5
C(5)	0.612908593	0.337259366	0.047921665	0.5
C(6)	0.658071048	0.481620447	0.069759935	0.5
C(7)	0.416688228	0.47577087	0.062858831	0.5
C(8)	0.282908072	0.525944403	0.008823064	0.5
C(9)	0.398264005	0.453044761	0.212625384	0.5
C(10)	0.535826971	0.706386983	0.070416187	0.5
O(11)	0.566203143	0.628104298	-0.207913125	0.5
H(12)	0.398984493	0.404380422	-0.21281105	0.5
H(13)	0.56919308	0.349260037	-0.210917949	0.5
H(14)	0.411176265	0.263395763	-0.006066583	0.5
H(15)	0.608897061	0.280970861	0.142660788	0.5
H(16)	0.680628696	0.2816261	-0.018940414	0.5
H(17)	0.681597317	0.500888894	0.175744945	0.5
H(18)	0.748014671	0.50682965	0.011070824	0.5
H(19)	0.206328928	0.446991176	0.0166239	0.5
H(20)	0.247188328	0.612860677	0.066414974	0.5
H(21)	0.285288918	0.558853308	-0.096028808	0.5
H(22)	0.627385211	0.758605757	0.038107881	0.5
H(23)	0.449215899	0.761032763	0.02975411	0.5
H(24)	0.531123395	0.71228022	0.18034418	0.5
H(25)	0.322073631	0.375338631	0.230373434	0.5
H(26)	0.488825358	0.421363249	0.265999605	0.5
H(27)	0.364285871	0.545191008	0.262637013	0.5
C(30)	0.470900387	0.517061214	-0.068627753	0.5
C(31)	0.468255794	0.369237155	-0.036110392	0.5
C(32)	0.495696745	0.356329024	0.111249498	0.5
C(33)	0.509947608	0.503890576	0.148342716	0.5
C(34)	0.369325919	0.56416628	0.142619383	0.5
C(35)	0.341188214	0.570085915	-0.007480513	0.5
C(36)	0.580261708	0.565743095	0.026787485	0.5
C(37)	0.718676043	0.507691661	-0.001569491	0.5
C(38)	0.59660894	0.717232445	0.035285564	0.5
C(39)	0.488502204	0.547670817	-0.215471134	0.5
O(40)	0.448036814	0.279075485	-0.111898692	0.5
H(41)	0.588338475	0.299397825	0.128824628	0.5
H(42)	0.412920877	0.305866492	0.16346693	0.5
H(43)	0.560971924	0.519924082	0.244525284	0.5
H(44)	0.36728759	0.664406818	0.188517604	0.5
H(45)	0.295357685	0.503106081	0.196950916	0.5
H(46)	0.320517691	0.67320574	-0.04056383	0.5
H(47)	0.254484967	0.508326057	-0.03642592	0.5
H(48)	0.785699727	0.524532584	0.084341985	0.5
H(49)	0.764417427	0.555886158	-0.089505476	0.5
H(50)	0.719624353	0.399904058	-0.023065921	0.5
H(51)	0.403456209	0.509162272	-0.274117423	0.5
H(52)	0.580697361	0.502160418	-0.255106526	0.5
H(53)	0.494264497	0.656369894	-0.232531144	0.5
H(54)	0.663344832	0.743813302	0.118931815	0.5
H(55)	0.503235345	0.772975048	0.050339624	0.5
H(56)	0.64128043	0.757335554	-0.057132059	0.5
C(1)	1.036663393	0.06260295	0.024180394	0.5
C(2)	1.03670052	0.04597421	-0.126279335	0.5
C(3)	0.992596436	-0.095027374	-0.154774494	0.5
C(4)	0.973040505	-0.1457728	-0.011955724	0.5
C(5)	1.112908593	-0.162740634	0.047921665	0.5
C(6)	1.158071048	-0.018379553	0.069759935	0.5
C(7)	0.916688228	-0.02422913	0.062858831	0.5
C(8)	0.782908072	0.025944403	0.008823064	0.5
C(9)	0.898264005	-0.046955239	0.212625384	0.5
C(10)	1.035826971	0.206386983	0.070416187	0.5
O(11)	1.066203143	0.128104298	-0.207913125	0.5
H(12)	0.898984493	-0.095619578	-0.21281105	0.5
H(13)	1.06919308	-0.150739963	-0.210917949	0.5
H(14)	0.911176265	-0.236604237	-0.006066583	0.5
H(15)	1.108897061	-0.219029139	0.142660788	0.5
H(16)	1.180628696	-0.2183739	-0.018940414	0.5
H(17)	1.181597317	0.000888894	0.175744945	0.5
H(18)	1.248014671	0.00682965	0.011070824	0.5
H(19)	0.706328928	-0.053008824	0.0166239	0.5
H(20)	0.747188328	0.112860677	0.066414974	0.5
H(21)	0.785288918	0.058853308	-0.096028808	0.5
H(22)	1.127385211	0.258605757	0.038107881	0.5
H(23)	0.949215899	0.261032763	0.02975411	0.5
H(24)	1.031123395	0.21228022	0.18034418	0.5
H(25)	0.822073631	-0.124661369	0.230373434	0.5
H(26)	0.988825358	-0.078636751	0.265999605	0.5
H(27)	0.864285871	0.045191008	0.262637013	0.5
C(30)	0.970900387	0.017061214	-0.068627753	0.5
C(31)	0.968255794	-0.130762845	-0.036110392	0.5
C(32)	0.995696745	-0.143670976	0.111249498	0.5
C(33)	1.009947608	0.003890576	0.148342716	0.5
C(34)	0.869325919	0.06416628	0.142619383	0.5
C(35)	0.841188214	0.070085915	-0.007480513	0.5
C(36)	1.080261708	0.065743095	0.026787485	0.5
C(37)	1.218676043	0.007691661	-0.001569491	0.5
C(38)	1.09660894	0.217232445	0.035285564	0.5
C(39)	0.988502204	0.047670817	-0.215471134	0.5
O(40)	0.948036814	-0.220924515	-0.111898692	0.5
H(41)	1.088338475	-0.200602175	0.128824628	0.5
H(42)	0.912920877	-0.194133508	0.16346693	0.5
H(43)	1.060971924	0.019924082	0.244525284	0.5
H(44)	0.86728759	0.164406818	0.188517604	0.5
H(45)	0.795357685	0.003106081	0.196950916	0.5
H(46)	0.820517691	0.17320574	-0.04056383	0.5
H(47)	0.754484967	0.008326057	-0.03642592	0.5
H(48)	1.285699727	0.024532584	0.084341985	0.5
H(49)	1.264417427	0.055886158	-0.089505476	0.5
H(50)	1.219624353	-0.100095942	-0.023065921	0.5
H(51)	0.903456209	0.009162272	-0.274117423	0.5
H(52)	1.080697361	0.002160418	-0.255106526	0.5
H(53)	0.994264497	0.156369894	-0.232531144	0.5
H(54)	1.163344832	0.243813302	0.118931815	0.5
H(55)	1.003235345	0.272975048	0.050339624	0.5
H(56)	1.14128043	0.257335554	-0.057132059	0.5
C(1)	0.036663393	1.06260295	0.024180394	0.5
C(2)	0.03670052	1.04597421	-0.126279335	0.5
C(3)	-0.007403564	0.904972626	-0.154774494	0.5
C(4)	-0.026959495	0.8542272	-0.011955724	0.5
C(5)	0.112908593	0.837259366	0.047921665	0.5
C(6)	0.158071048	0.981620447	0.069759935	0.5
C(7)	-0.083311772	0.97577087	0.062858831	0.5
C(8)	-0.217091928	1.025944403	0.008823064	0.5
C(9)	-0.101735995	0.953044761	0.212625384	0.5
C(10)	0.035826971	1.206386983	0.070416187	0.5
O(11)	0.066203143	1.128104298	-0.207913125	0.5
H(12)	-0.101015507	0.904380422	-0.21281105	0.5
H(13)	0.06919308	0.849260037	-0.210917949	0.5
H(14)	-0.088823735	0.763395763	-0.006066583	0.5
H(15)	0.108897061	0.780970861	0.142660788	0.5
H(16)	0.180628696	0.7816261	-0.018940414	0.5
H(17)	0.181597317	1.000888894	0.175744945	0.5
H(18)	0.248014671	1.00682965	0.011070824	0.5
H(19)	-0.293671072	0.946991176	0.0166239	0.5
H(20)	-0.252811672	1.112860677	0.066414974	0.5
H(21)	-0.214711082	1.058853308	-0.096028808	0.5
H(22)	0.127385211	1.258605757	0.038107881	0.5
H(23)	-0.050784101	1.261032763	0.02975411	0.5
H(24)	0.031123395	1.21228022	0.18034418	0.5
H(25)	-0.177926369	0.875338631	0.230373434	0.5
H(26)	-0.011174642	0.921363249	0.265999605	0.5
H(27)	-0.135714129	1.045191008	0.262637013	0.5
C(30)	-0.029099613	1.017061214	-0.068627753	0.5
C(31)	-0.031744206	0.869237155	-0.036110392	0.5
C(32)	-0.004303255	0.856329024	0.111249498	0.5
C(33)	0.009947608	1.003890576	0.148342716	0.5
C(34)	-0.130674081	1.06416628	0.142619383	0.5
C(35)	-0.158811786	1.070085915	-0.007480513	0.5
C(36)	0.080261708	1.065743095	0.026787485	0.5
C(37)	0.218676043	1.007691661	-0.001569491	0.5
C(38)	0.09660894	1.217232445	0.035285564	0.5
C(39)	-0.011497796	1.047670817	-0.215471134	0.5
O(40)	-0.051963186	0.779075485	-0.111898692	0.5
H(41)	0.088338475	0.799397825	0.128824628	0.5
H(42)	-0.087079123	0.805866492	0.16346693	0.5
H(43)	0.060971924	1.019924082	0.244525284	0.5
H(44)	-0.13271241	1.164406818	0.188517604	0.5
H(45)	-0.204642315	1.003106081	0.196950916	0.5
H(46)	-0.179482309	1.17320574	-0.04056383	0.5
H(47)	-0.245515033	1.008326057	-0.03642592	0.5
H(48)	0.285699727	1.024532584	0.084341985	0.5
H(49)	0.264417427	1.055886158	-0.089505476	0.5
H(50)	0.219624353	0.899904058	-0.023065921	0.5
H(51)	-0.096543791	1.009162272	-0.274117423	0.5
H(52)	0.080697361	1.002160418	-0.255106526	0.5
H(53)	-0.005735503	1.156369894	-0.232531144	0.5
H(54)	0.163344832	1.243813302	0.118931815	0.5
H(55)	0.003235345	1.272975048	0.050339624	0.5
H(56)	0.14128043	1.257335554	-0.057132059	0.5
C(1)	1.036663393	1.06260295	0.024180394	0.5
C(2)	1.03670052	1.04597421	-0.126279335	0.5
C(3)	0.992596436	0.904972626	-0.154774494	0.5
C(4)	0.973040505	0.8542272	-0.011955724	0.5
C(5)	1.112908593	0.837259366	0.047921665	0.5
C(6)	1.158071048	0.981620447	0.069759935	0.5
C(7)	0.916688228	0.97577087	0.062858831	0.5
C(8)	0.782908072	1.025944403	0.008823064	0.5
C(9)	0.898264005	0.953044761	0.212625384	0.5
C(10)	1.035826971	1.206386983	0.070416187	0.5
O(11)	1.066203143	1.128104298	-0.207913125	0.5
H(12)	0.898984493	0.904380422	-0.21281105	0.5
H(13)	1.06919308	0.849260037	-0.210917949	0.5
H(14)	0.911176265	0.763395763	-0.006066583	0.5
H(15)	1.108897061	0.780970861	0.142660788	0.5
H(16)	1.180628696	0.7816261	-0.018940414	0.5
H(17)	1.181597317	1.000888894	0.175744945	0.5
H(18)	1.248014671	1.00682965	0.011070824	0.5
H(19)	0.706328928	0.946991176	0.0166239	0.5
H(20)	0.747188328	1.112860677	0.066414974	0.5
H(21)	0.785288918	1.058853308	-0.096028808	0.5
H(22)	1.127385211	1.258605757	0.038107881	0.5
H(23)	0.949215899	1.261032763	0.02975411	0.5
H(24)	1.031123395	1.21228022	0.18034418	0.5
H(25)	0.822073631	0.875338631	0.230373434	0.5
H(26)	0.988825358	0.921363249	0.265999605	0.5
H(27)	0.864285871	1.045191008	0.262637013	0.5
C(30)	0.970900387	1.017061214	-0.068627753	0.5
C(31)	0.968255794	0.869237155	-0.036110392	0.5
C(32)	0.995696745	0.856329024	0.111249498	0.5
C(33)	1.009947608	1.003890576	0.148342716	0.5
C(34)	0.869325919	1.06416628	0.142619383	0.5
C(35)	0.841188214	1.070085915	-0.007480513	0.5
C(36)	1.080261708	1.065743095	0.026787485	0.5
C(37)	1.218676043	1.007691661	-0.001569491	0.5
C(38)	1.09660894	1.217232445	0.035285564	0.5
C(39)	0.988502204	1.047670817	-0.215471134	0.5
O(40)	0.948036814	0.779075485	-0.111898692	0.5
H(41)	1.088338475	0.799397825	0.128824628	0.5
H(42)	0.912920877	0.805866492	0.16346693	0.5
H(43)	1.060971924	1.019924082	0.244525284	0.5
H(44)	0.86728759	1.164406818	0.188517604	0.5
H(45)	0.795357685	1.003106081	0.196950916	0.5
H(46)	0.820517691	1.17320574	-0.04056383	0.5
H(47)	0.754484967	1.008326057	-0.03642592	0.5
H(48)	1.285699727	1.024532584	0.084341985	0.5
H(49)	1.264417427	1.055886158	-0.089505476	0.5
H(50)	1.219624353	0.899904058	-0.023065921	0.5
H(51)	0.903456209	1.009162272	-0.274117423	0.5
H(52)	1.080697361	1.002160418	-0.255106526	0.5
H(53)	0.994264497	1.156369894	-0.232531144	0.5
H(54)	1.163344832	1.243813302	0.118931815	0.5
H(55)	1.003235345	1.272975048	0.050339624	0.5
H(56)	1.14128043	1.257335554	-0.057132059	0.5
C(1)	0.536663393	0.06260295	0.524180394	0.5
C(2)	0.53670052	0.04597421	0.373720665	0.5
C(3)	0.492596436	-0.095027374	0.345225506	0.5
C(4)	0.473040505	-0.1457728	0.488044276	0.5
C(5)	0.612908593	-0.162740634	0.547921665	0.5
C(6)	0.658071048	-0.018379553	0.569759935	0.5
C(7)	0.416688228	-0.02422913	0.562858831	0.5
C(8)	0.282908072	0.025944403	0.508823064	0.5
C(9)	0.398264005	-0.046955239	0.712625384	0.5
C(10)	0.535826971	0.206386983	0.570416187	0.5
O(11)	0.566203143	0.128104298	0.292086875	0.5
H(12)	0.398984493	-0.095619578	0.28718895	0.5
H(13)	0.56919308	-0.150739963	0.289082051	0.5
H(14)	0.411176265	-0.236604237	0.493933417	0.5
H(15)	0.608897061	-0.219029139	0.642660788	0.5
H(16)	0.680628696	-0.2183739	0.481059586	0.5
H(17)	0.681597317	0.000888894	0.675744945	0.5
H(18)	0.748014671	0.00682965	0.511070824	0.5
H(19)	0.206328928	-0.053008824	0.5166239	0.5
H(20)	0.247188328	0.112860677	0.566414974	0.5
H(21)	0.285288918	0.058853308	0.403971192	0.5
H(22)	0.627385211	0.258605757	0.538107881	0.5
H(23)	0.449215899	0.261032763	0.52975411	0.5
H(24)	0.531123395	0.21228022	0.68034418	0.5
H(25)	0.322073631	-0.124661369	0.730373434	0.5
H(26)	0.488825358	-0.078636751	0.765999605	0.5
H(27)	0.364285871	0.045191008	0.762637013	0.5
C(30)	0.470900387	0.017061214	0.431372247	0.5
C(31)	0.468255794	-0.130762845	0.463889608	0.5
C(32)	0.495696745	-0.143670976	0.611249498	0.5
C(33)	0.509947608	0.003890576	0.648342716	0.5
C(34)	0.369325919	0.06416628	0.642619383	0.5
C(35)	0.341188214	0.070085915	0.492519487	0.5
C(36)	0.580261708	0.065743095	0.526787485	0.5
C(37)	0.718676043	0.007691661	0.498430509	0.5
C(38)	0.59660894	0.217232445	0.535285564	0.5
C(39)	0.488502204	0.047670817	0.284528866	0.5
O(40)	0.448036814	-0.220924515	0.388101308	0.5
H(41)	0.588338475	-0.200602175	0.628824628	0.5
H(42)	0.412920877	-0.194133508	0.66346693	0.5
H(43)	0.560971924	0.019924082	0.744525284	0.5
H(44)	0.36728759	0.164406818	0.688517604	0.5
H(45)	0.295357685	0.003106081	0.696950916	0.5
H(46)	0.320517691	0.17320574	0.45943617	0.5
H(47)	0.254484967	0.008326057	0.46357408	0.5
H(48)	0.785699727	0.024532584	0.584341985	0.5
H(49)	0.764417427	0.055886158	0.410494524	0.5
H(50)	0.719624353	-0.100095942	0.476934079	0.5
H(51)	0.403456209	0.009162272	0.225882577	0.5
H(52)	0.580697361	0.002160418	0.244893474	0.5
H(53)	0.494264497	0.156369894	0.267468856	0.5
H(54)	0.663344832	0.243813302	0.618931815	0.5
H(55)	0.503235345	0.272975048	0.550339624	0.5
H(56)	0.64128043	0.257335554	0.442867941	0.5
C(1)	0.036663393	0.56260295	0.524180394	0.5
C(2)	0.03670052	0.54597421	0.373720665	0.5
C(3)	-0.007403564	0.404972626	0.345225506	0.5
C(4)	-0.026959495	0.3542272	0.488044276	0.5
C(5)	0.112908593	0.337259366	0.547921665	0.5
C(6)	0.158071048	0.481620447	0.569759935	0.5
C(7)	-0.083311772	0.47577087	0.562858831	0.5
C(8)	-0.217091928	0.525944403	0.508823064	0.5
C(9)	-0.101735995	0.453044761	0.712625384	0.5
C(10)	0.035826971	0.706386983	0.570416187	0.5
O(11)	0.066203143	0.628104298	0.292086875	0.5
H(12)	-0.101015507	0.404380422	0.28718895	0.5
H(13)	0.06919308	0.349260037	0.289082051	0.5
H(14)	-0.088823735	0.263395763	0.493933417	0.5
H(15)	0.108897061	0.280970861	0.642660788	0.5
H(16)	0.180628696	0.2816261	0.481059586	0.5
H(17)	0.181597317	0.500888894	0.675744945	0.5
H(18)	0.248014671	0.50682965	0.511070824	0.5
H(19)	-0.293671072	0.446991176	0.5166239	0.5
H(20)	-0.252811672	0.612860677	0.566414974	0.5
H(21)	-0.214711082	0.558853308	0.403971192	0.5
H(22)	0.127385211	0.758605757	0.538107881	0.5
H(23)	-0.050784101	0.761032763	0.52975411	0.5
H(24)	0.031123395	0.71228022	0.68034418	0.5
H(25)	-0.177926369	0.375338631	0.730373434	0.5
H(26)	-0.011174642	0.421363249	0.765999605	0.5
H(27)	-0.135714129	0.545191008	0.762637013	0.5
C(30)	-0.029099613	0.517061214	0.431372247	0.5
C(31)	-0.031744206	0.369237155	0.463889608	0.5
C(32)	-0.004303255	0.356329024	0.611249498	0.5
C(33)	0.009947608	0.503890576	0.648342716	0.5
C(34)	-0.130674081	0.56416628	0.642619383	0.5
C(35)	-0.158811786	0.570085915	0.492519487	0.5
C(36)	0.080261708	0.565743095	0.526787485	0.5
C(37)	0.218676043	0.507691661	0.498430509	0.5
C(38)	0.09660894	0.717232445	0.535285564	0.5
C(39)	-0.011497796	0.547670817	0.284528866	0.5
O(40)	-0.051963186	0.279075485	0.388101308	0.5
H(41)	0.088338475	0.299397825	0.628824628	0.5
H(42)	-0.087079123	0.305866492	0.66346693	0.5
H(43)	0.060971924	0.519924082	0.744525284	0.5
H(44)	-0.13271241	0.664406818	0.688517604	0.5
H(45)	-0.204642315	0.503106081	0.696950916	0.5
H(46)	-0.179482309	0.67320574	0.45943617	0.5
H(47)	-0.245515033	0.508326057	0.46357408	0.5
H(48)	0.285699727	0.524532584	0.584341985	0.5
H(49)	0.264417427	0.555886158	0.410494524	0.5
H(50)	0.219624353	0.399904058	0.476934079	0.5
H(51)	-0.096543791	0.509162272	0.225882577	0.5
H(52)	0.080697361	0.502160418	0.244893474	0.5
H(53)	-0.005735503	0.656369894	0.267468856	0.5
H(54)	0.163344832	0.743813302	0.618931815	0.5
H(55)	0.003235345	0.772975048	0.550339624	0.5
H(56)	0.14128043	0.757335554	0.442867941	0.5
C(1)	1.036663393	0.56260295	0.524180394	0.5
C(2)	1.03670052	0.54597421	0.373720665	0.5
C(3)	0.992596436	0.404972626	0.345225506	0.5
C(4)	0.973040505	0.3542272	0.488044276	0.5
C(5)	1.112908593	0.337259366	0.547921665	0.5
C(6)	1.158071048	0.481620447	0.569759935	0.5
C(7)	0.916688228	0.47577087	0.562858831	0.5
C(8)	0.782908072	0.525944403	0.508823064	0.5
C(9)	0.898264005	0.453044761	0.712625384	0.5
C(10)	1.035826971	0.706386983	0.570416187	0.5
O(11)	1.066203143	0.628104298	0.292086875	0.5
H(12)	0.898984493	0.404380422	0.28718895	0.5
H(13)	1.06919308	0.349260037	0.289082051	0.5
H(14)	0.911176265	0.263395763	0.493933417	0.5
H(15)	1.108897061	0.280970861	0.642660788	0.5
H(16)	1.180628696	0.2816261	0.481059586	0.5
H(17)	1.181597317	0.500888894	0.675744945	0.5
H(18)	1.248014671	0.50682965	0.511070824	0.5
H(19)	0.706328928	0.446991176	0.5166239	0.5
H(20)	0.747188328	0.612860677	0.566414974	0.5
H(21)	0.785288918	0.558853308	0.403971192	0.5
H(22)	1.127385211	0.758605757	0.538107881	0.5
H(23)	0.949215899	0.761032763	0.52975411	0.5
H(24)	1.031123395	0.71228022	0.68034418	0.5
H(25)	0.822073631	0.375338631	0.730373434	0.5
H(26)	0.988825358	0.421363249	0.765999605	0.5
H(27)	0.864285871	0.545191008	0.762637013	0.5
C(30)	0.970900387	0.517061214	0.431372247	0.5
C(31)	0.968255794	0.369237155	0.463889608	0.5
C(32)	0.995696745	0.356329024	0.611249498	0.5
C(33)	1.009947608	0.503890576	0.648342716	0.5
C(34)	0.869325919	0.56416628	0.642619383	0.5
C(35)	0.841188214	0.570085915	0.492519487	0.5
C(36)	1.080261708	0.565743095	0.526787485	0.5
C(37)	1.218676043	0.507691661	0.498430509	0.5
C(38)	1.09660894	0.717232445	0.535285564	0.5
C(39)	0.988502204	0.547670817	0.284528866	0.5
O(40)	0.948036814	0.279075485	0.388101308	0.5
H(41)	1.088338475	0.299397825	0.628824628	0.5
H(42)	0.912920877	0.305866492	0.66346693	0.5
H(43)	1.060971924	0.519924082	0.744525284	0.5
H(44)	0.86728759	0.664406818	0.688517604	0.5
H(45)	0.795357685	0.503106081	0.696950916	0.5
H(46)	0.820517691	0.67320574	0.45943617	0.5
H(47)	0.754484967	0.508326057	0.46357408	0.5
H(48)	1.285699727	0.524532584	0.584341985	0.5
H(49)	1.264417427	0.555886158	0.410494524	0.5
H(50)	1.219624353	0.399904058	0.476934079	0.5
H(51)	0.903456209	0.509162272	0.225882577	0.5
H(52)	1.080697361	0.502160418	0.244893474	0.5
H(53)	0.994264497	0.656369894	0.267468856	0.5
H(54)	1.163344832	0.743813302	0.618931815	0.5
H(55)	1.003235345	0.772975048	0.550339624	0.5
H(56)	1.14128043	0.757335554	0.442867941	0.5
C(1)	0.536663393	1.06260295	0.524180394	0.5
C(2)	0.53670052	1.04597421	0.373720665	0.5
C(3)	0.492596436	0.904972626	0.345225506	0.5
C(4)	0.473040505	0.8542272	0.488044276	0.5
C(5)	0.612908593	0.837259366	0.547921665	0.5
C(6)	0.658071048	0.981620447	0.569759935	0.5
C(7)	0.416688228	0.97577087	0.562858831	0.5
C(8)	0.282908072	1.025944403	0.508823064	0.5
C(9)	0.398264005	0.953044761	0.712625384	0.5
C(10)	0.535826971	1.206386983	0.570416187	0.5
O(11)	0.566203143	1.128104298	0.292086875	0.5
H(12)	0.398984493	0.904380422	0.28718895	0.5
H(13)	0.56919308	0.849260037	0.289082051	0.5
H(14)	0.411176265	0.763395763	0.493933417	0.5
H(15)	0.608897061	0.780970861	0.642660788	0.5
H(16)	0.680628696	0.7816261	0.481059586	0.5
H(17)	0.681597317	1.000888894	0.675744945	0.5
H(18)	0.748014671	1.00682965	0.511070824	0.5
H(19)	0.206328928	0.946991176	0.5166239	0.5
H(20)	0.247188328	1.112860677	0.566414974	0.5
H(21)	0.285288918	1.058853308	0.403971192	0.5
H(22)	0.627385211	1.258605757	0.538107881	0.5
H(23)	0.449215899	1.261032763	0.52975411	0.5
H(24)	0.531123395	1.21228022	0.68034418	0.5
H(25)	0.322073631	0.875338631	0.730373434	0.5
H(26)	0.488825358	0.921363249	0.765999605	0.5
H(27)	0.364285871	1.045191008	0.762637013	0.5
C(30)	0.470900387	1.017061214	0.431372247	0.5
C(31)	0.468255794	0.869237155	0.463889608	0.5
C(32)	0.495696745	0.856329024	0.611249498	0.5
C(33)	0.509947608	1.003890576	0.648342716	0.5
C(34)	0.369325919	1.06416628	0.642619383	0.5
C(35)	0.341188214	1.070085915	0.492519487	0.5
C(36)	0.580261708	1.065743095	0.526787485	0.5
C(37)	0.718676043	1.007691661	0.498430509	0.5
C(38)	0.59660894	1.217232445	0.535285564	0.5
C(39)	0.488502204	1.047670817	0.284528866	0.5
O(40)	0.448036814	0.779075485	0.388101308	0.5
H(41)	0.588338475	0.799397825	0.628824628	0.5
H(42)	0.412920877	0.805866492	0.66346693	0.5
H(43)	0.560971924	1.019924082	0.744525284	0.5
H(44)	0.36728759	1.164406818	0.688517604	0.5
H(45)	0.295357685	1.003106081	0.696950916	0.5
H(46)	0.320517691	1.17320574	0.45943617	0.5
H(47)	0.254484967	1.008326057	0.46357408	0.5
H(48)	0.785699727	1.024532584	0.584341985	0.5
H(49)	0.764417427	1.055886158	0.410494524	0.5
H(50)	0.719624353	0.899904058	0.476934079	0.5
H(51)	0.403456209	1.009162272	0.225882577	0.5
H(52)	0.580697361	1.002160418	0.244893474	0.5
H(53)	0.494264497	1.156369894	0.267468856	0.5
H(54)	0.663344832	1.243813302	0.618931815	0.5
H(55)	0.503235345	1.272975048	0.550339624	0.5
H(56)	0.64128043	1.257335554	0.442867941	0.5
C(1)	0.036663393	0.06260295	1.024180394	0.5
C(2)	0.03670052	0.04597421	0.873720665	0.5
C(3)	-0.007403564	-0.095027374	0.845225506	0.5
C(4)	-0.026959495	-0.1457728	0.988044276	0.5
C(5)	0.112908593	-0.162740634	1.047921665	0.5
C(6)	0.158071048	-0.018379553	1.069759935	0.5
C(7)	-0.083311772	-0.02422913	1.062858831	0.5
C(8)	-0.217091928	0.025944403	1.008823064	0.5
C(9)	-0.101735995	-0.046955239	1.212625384	0.5
C(10)	0.035826971	0.206386983	1.070416187	0.5
O(11)	0.066203143	0.128104298	0.792086875	0.5
H(12)	-0.101015507	-0.095619578	0.78718895	0.5
H(13)	0.06919308	-0.150739963	0.789082051	0.5
H(14)	-0.088823735	-0.236604237	0.993933417	0.5
H(15)	0.108897061	-0.219029139	1.142660788	0.5
H(16)	0.180628696	-0.2183739	0.981059586	0.5
H(17)	0.181597317	0.000888894	1.175744945	0.5
H(18)	0.248014671	0.00682965	1.011070824	0.5
H(19)	-0.293671072	-0.053008824	1.0166239	0.5
H(20)	-0.252811672	0.112860677	1.066414974	0.5
H(21)	-0.214711082	0.058853308	0.903971192	0.5
H(22)	0.127385211	0.258605757	1.038107881	0.5
H(23)	-0.050784101	0.261032763	1.02975411	0.5
H(24)	0.031123395	0.21228022	1.18034418	0.5
H(25)	-0.177926369	-0.124661369	1.230373434	0.5
H(26)	-0.011174642	-0.078636751	1.265999605	0.5
H(27)	-0.135714129	0.045191008	1.262637013	0.5
C(30)	-0.029099613	0.017061214	0.931372247	0.5
C(31)	-0.031744206	-0.130762845	0.963889608	0.5
C(32)	-0.004303255	-0.143670976	1.111249498	0.5
C(33)	0.009947608	0.003890576	1.148342716	0.5
C(34)	-0.130674081	0.06416628	1.142619383	0.5
C(35)	-0.158811786	0.070085915	0.992519487	0.5
C(36)	0.080261708	0.065743095	1.026787485	0.5
C(37)	0.218676043	0.007691661	0.998430509	0.5
C(38)	0.09660894	0.217232445	1.035285564	0.5
C(39)	-0.011497796	0.047670817	0.784528866	0.5
O(40)	-0.051963186	-0.220924515	0.888101308	0.5
H(41)	0.088338475	-0.200602175	1.128824628	0.5
H(42)	-0.087079123	-0.194133508	1.16346693	0.5
H(43)	0.060971924	0.019924082	1.244525284	0.5
H(44)	-0.13271241	0.164406818	1.188517604	0.5
H(45)	-0.204642315	0.003106081	1.196950916	0.5
H(46)	-0.179482309	0.17320574	0.95943617	0.5
H(47)	-0.245515033	0.008326057	0.96357408	0.5
H(48)	0.285699727	0.024532584	1.084341985	0.5
H(49)	0.264417427	0.055886158	0.910494524	0.5
H(50)	0.219624353	-0.100095942	0.976934079	0.5
H(51)	-0.096543791	0.009162272	0.725882577	0.5
H(52)	0.080697361	0.002160418	0.744893474	0.5
H(53)	-0.005735503	0.156369894	0.767468856	0.5
H(54)	0.163344832	0.243813302	1.118931815	0.5
H(55)	0.003235345	0.272975048	1.050339624	0.5
H(56)	0.14128043	0.257335554	0.942867941	0.5
C(1)	0.536663393	0.56260295	1.024180394	0.5
C(2)	0.53670052	0.54597421	0.873720665	0.5
C(3)	0.492596436	0.404972626	0.845225506	0.5
C(4)	0.473040505	0.3542272	0.988044276	0.5
C(5)	0.612908593	0.337259366	1.047921665	0.5
C(6)	0.658071048	0.481620447	1.069759935	0.5
C(7)	0.416688228	0.47577087	1.062858831	0.5
C(8)	0.282908072	0.525944403	1.008823064	0.5
C(9)	0.398264005	0.453044761	1.212625384	0.5
C(10)	0.535826971	0.706386983	1.070416187	0.5
O(11)	0.566203143	0.628104298	0.792086875	0.5
H(12)	0.398984493	0.404380422	0.78718895	0.5
H(13)	0.56919308	0.349260037	0.789082051	0.5
H(14)	0.411176265	0.263395763	0.993933417	0.5
H(15)	0.608897061	0.280970861	1.142660788	0.5
H(16)	0.680628696	0.2816261	0.981059586	0.5
H(17)	0.681597317	0.500888894	1.175744945	0.5
H(18)	0.748014671	0.50682965	1.011070824	0.5
H(19)	0.206328928	0.446991176	1.0166239	0.5
H(20)	0.247188328	0.612860677	1.066414974	0.5
H(21)	0.285288918	0.558853308	0.903971192	0.5
H(22)	0.627385211	0.758605757	1.038107881	0.5
H(23)	0.449215899	0.761032763	1.02975411	0.5
H(24)	0.531123395	0.71228022	1.18034418	0.5
H(25)	0.322073631	0.375338631	1.230373434	0.5
H(26)	0.488825358	0.421363249	1.265999605	0.5
H(27)	0.364285871	0.545191008	1.262637013	0.5
C(30)	0.470900387	0.517061214	0.931372247	0.5
C(31)	0.468255794	0.369237155	0.963889608	0.5
C(32)	0.495696745	0.356329024	1.111249498	0.5
C(33)	0.509947608	0.503890576	1.148342716	0.5
C(34)	0.369325919	0.56416628	1.142619383	0.5
C(35)	0.341188214	0.570085915	0.992519487	0.5
C(36)	0.580261708	0.565743095	1.026787485	0.5
C(37)	0.718676043	0.507691661	0.998430509	0.5
C(38)	0.59660894	0.717232445	1.035285564	0.5
C(39)	0.488502204	0.547670817	0.784528866	0.5
O(40)	0.448036814	0.279075485	0.888101308	0.5
H(41)	0.588338475	0.299397825	1.128824628	0.5
H(42)	0.412920877	0.305866492	1.16346693	0.5
H(43)	0.560971924	0.519924082	1.244525284	0.5
H(44)	0.36728759	0.664406818	1.188517604	0.5
H(45)	0.295357685	0.503106081	1.196950916	0.5
H(46)	0.320517691	0.67320574	0.95943617	0.5
H(47)	0.254484967	0.508326057	0.96357408	0.5
H(48)	0.785699727	0.524532584	1.084341985	0.5
H(49)	0.764417427	0.555886158	0.910494524	0.5
H(50)	0.719624353	0.399904058	0.976934079	0.5
H(51)	0.403456209	0.509162272	0.725882577	0.5
H(52)	0.580697361	0.502160418	0.744893474	0.5
H(53)	0.494264497	0.656369894	0.767468856	0.5
H(54)	0.663344832	0.743813302	1.118931815	0.5
H(55)	0.503235345	0.772975048	1.050339624	0.5
H(56)	0.64128043	0.757335554	0.942867941	0.5
C(1)	1.036663393	0.06260295	1.024180394	0.5
C(2)	1.03670052	0.04597421	0.873720665	0.5
C(3)	0.992596436	-0.095027374	0.845225506	0.5
C(4)	0.973040505	-0.1457728	0.988044276	0.5
C(5)	1.112908593	-0.162740634	1.047921665	0.5
C(6)	1.158071048	-0.018379553	1.069759935	0.5
C(7)	0.916688228	-0.02422913	1.062858831	0.5
C(8)	0.782908072	0.025944403	1.008823064	0.5
C(9)	0.898264005	-0.046955239	1.212625384	0.5
C(10)	1.035826971	0.206386983	1.070416187	0.5
O(11)	1.066203143	0.128104298	0.792086875	0.5
H(12)	0.898984493	-0.095619578	0.78718895	0.5
H(13)	1.06919308	-0.150739963	0.789082051	0.5
H(14)	0.911176265	-0.236604237	0.993933417	0.5
H(15)	1.108897061	-0.219029139	1.142660788	0.5
H(16)	1.180628696	-0.2183739	0.981059586	0.5
H(17)	1.181597317	0.000888894	1.175744945	0.5
H(18)	1.248014671	0.00682965	1.011070824	0.5
H(19)	0.706328928	-0.053008824	1.0166239	0.5
H(20)	0.747188328	0.112860677	1.066414974	0.5
H(21)	0.785288918	0.058853308	0.903971192	0.5
H(22)	1.127385211	0.258605757	1.038107881	0.5
H(23)	0.949215899	0.261032763	1.02975411	0.5
H(24)	1.031123395	0.21228022	1.18034418	0.5
H(25)	0.822073631	-0.124661369	1.230373434	0.5
H(26)	0.988825358	-0.078636751	1.265999605	0.5
H(27)	0.864285871	0.045191008	1.262637013	0.5
C(30)	0.970900387	0.017061214	0.931372247	0.5
C(31)	0.968255794	-0.130762845	0.963889608	0.5
C(32)	0.995696745	-0.143670976	1.111249498	0.5
C(33)	1.009947608	0.003890576	1.148342716	0.5
C(34)	0.869325919	0.06416628	1.142619383	0.5
C(35)	0.841188214	0.070085915	0.992519487	0.5
C(36)	1.080261708	0.065743095	1.026787485	0.5
C(37)	1.218676043	0.007691661	0.998430509	0.5
C(38)	1.09660894	0.217232445	1.035285564	0.5
C(39)	0.988502204	0.047670817	0.784528866	0.5
O(40)	0.948036814	-0.220924515	0.888101308	0.5
H(41)	1.088338475	-0.200602175	1.128824628	0.5
H(42)	0.912920877	-0.194133508	1.16346693	0.5
H(43)	1.060971924	0.019924082	1.244525284	0.5
H(44)	0.86728759	0.164406818	1.188517604	0.5
H(45)	0.795357685	0.003106081	1.196950916	0.5
H(46)	0.820517691	0.17320574	0.95943617	0.5
H(47)	0.754484967	0.008326057	0.96357408	0.5
H(48)	1.285699727	0.024532584	1.084341985	0.5
H(49)	1.264417427	0.055886158	0.910494524	0.5
H(50)	1.219624353	-0.100095942	0.976934079	0.5
H(51)	0.903456209	0.009162272	0.725882577	0.5
H(52)	1.080697361	0.002160418	0.744893474	0.5
H(53)	0.994264497	0.156369894	0.767468856	0.5
H(54)	1.163344832	0.243813302	1.118931815	0.5
H(55)	1.003235345	0.272975048	1.050339624	0.5
H(56)	1.14128043	0.257335554	0.942867941	0.5
C(1)	0.036663393	1.06260295	1.024180394	0.5
C(2)	0.03670052	1.04597421	0.873720665	0.5
C(3)	-0.007403564	0.904972626	0.845225506	0.5
C(4)	-0.026959495	0.8542272	0.988044276	0.5
C(5)	0.112908593	0.837259366	1.047921665	0.5
C(6)	0.158071048	0.981620447	1.069759935	0.5
C(7)	-0.083311772	0.97577087	1.062858831	0.5
C(8)	-0.217091928	1.025944403	1.008823064	0.5
C(9)	-0.101735995	0.953044761	1.212625384	0.5
C(10)	0.035826971	1.206386983	1.070416187	0.5
O(11)	0.066203143	1.128104298	0.792086875	0.5
H(12)	-0.101015507	0.904380422	0.78718895	0.5
H(13)	0.06919308	0.849260037	0.789082051	0.5
H(14)	-0.088823735	0.763395763	0.993933417	0.5
H(15)	0.108897061	0.780970861	1.142660788	0.5
H(16)	0.180628696	0.7816261	0.981059586	0.5
H(17)	0.181597317	1.000888894	1.175744945	0.5
H(18)	0.248014671	1.00682965	1.011070824	0.5
H(19)	-0.293671072	0.946991176	1.0166239	0.5
H(20)	-0.252811672	1.112860677	1.066414974	0.5
H(21)	-0.214711082	1.058853308	0.903971192	0.5
H(22)	0.127385211	1.258605757	1.038107881	0.5
H(23)	-0.050784101	1.261032763	1.02975411	0.5
H(24)	0.031123395	1.21228022	1.18034418	0.5
H(25)	-0.177926369	0.875338631	1.230373434	0.5
H(26)	-0.011174642	0.921363249	1.265999605	0.5
H(27)	-0.135714129	1.045191008	1.262637013	0.5
C(30)	-0.029099613	1.017061214	0.931372247	0.5
C(31)	-0.031744206	0.869237155	0.963889608	0.5
C(32)	-0.004303255	0.856329024	1.111249498	0.5
C(33)	0.009947608	1.003890576	1.148342716	0.5
C(34)	-0.130674081	1.06416628	1.142619383	0.5
C(35)	-0.158811786	1.070085915	0.992519487	0.5
C(36)	0.080261708	1.065743095	1.026787485	0.5
C(37)	0.218676043	1.007691661	0.998430509	0.5
C(38)	0.09660894	1.217232445	1.035285564	0.5
C(39)	-0.011497796	1.047670817	0.784528866	0.5
O(40)	-0.051963186	0.779075485	0.888101308	0.5
H(41)	0.088338475	0.799397825	1.128824628	0.5
H(42)	-0.087079123	0.805866492	1.16346693	0.5
H(43)	0.060971924	1.019924082	1.244525284	0.5
H(44)	-0.13271241	1.164406818	1.188517604	0.5
H(45)	-0.204642315	1.003106081	1.196950916	0.5
H(46)	-0.179482309	1.17320574	0.95943617	0.5
H(47)	-0.245515033	1.008326057	0.96357408	0.5
H(48)	0.285699727	1.024532584	1.084341985	0.5
H(49)	0.264417427	1.055886158	0.910494524	0.5
H(50)	0.219624353	0.899904058	0.976934079	0.5
H(51)	-0.096543791	1.009162272	0.725882577	0.5
H(52)	0.080697361	1.002160418	0.744893474	0.5
H(53)	-0.005735503	1.156369894	0.767468856	0.5
H(54)	0.163344832	1.243813302	1.118931815	0.5
H(55)	0.003235345	1.272975048	1.050339624	0.5
H(56)	0.14128043	1.257335554	0.942867941	0.5
C(1)	1.036663393	1.06260295	1.024180394	0.5
C(2)	1.03670052	1.04597421	0.873720665	0.5
C(3)	0.992596436	0.904972626	0.845225506	0.5
C(4)	0.973040505	0.8542272	0.988044276	0.5
C(5)	1.112908593	0.837259366	1.047921665	0.5
C(6)	1.158071048	0.981620447	1.069759935	0.5
C(7)	0.916688228	0.97577087	1.062858831	0.5
C(8)	0.782908072	1.025944403	1.008823064	0.5
C(9)	0.898264005	0.953044761	1.212625384	0.5
C(10)	1.035826971	1.206386983	1.070416187	0.5
O(11)	1.066203143	1.128104298	0.792086875	0.5
H(12)	0.898984493	0.904380422	0.78718895	0.5
H(13)	1.06919308	0.849260037	0.789082051	0.5
H(14)	0.911176265	0.763395763	0.993933417	0.5
H(15)	1.108897061	0.780970861	1.142660788	0.5
H(16)	1.180628696	0.7816261	0.981059586	0.5
H(17)	1.181597317	1.000888894	1.175744945	0.5
H(18)	1.248014671	1.00682965	1.011070824	0.5
H(19)	0.706328928	0.946991176	1.0166239	0.5
H(20)	0.747188328	1.112860677	1.066414974	0.5
H(21)	0.785288918	1.058853308	0.903971192	0.5
H(22)	1.127385211	1.258605757	1.038107881	0.5
H(23)	0.949215899	1.261032763	1.02975411	0.5
H(24)	1.031123395	1.21228022	1.18034418	0.5
H(25)	0.822073631	0.875338631	1.230373434	0.5
H(26)	0.988825358	0.921363249	1.265999605	0.5
H(27)	0.864285871	1.045191008	1.262637013	0.5
C(30)	0.970900387	1.017061214	0.931372247	0.5
C(31)	0.968255794	0.869237155	0.963889608	0.5
C(32)	0.995696745	0.856329024	1.111249498	0.5
C(33)	1.009947608	1.003890576	1.148342716	0.5
C(34)	0.869325919	1.06416628	1.142619383	0.5
C(35)	0.841188214	1.070085915	0.992519487	0.5
C(36)	1.080261708	1.065743095	1.026787485	0.5
C(37)	1.218676043	1.007691661	0.998430509	0.5
C(38)	1.09660894	1.217232445	1.035285564	0.5
C(39)	0.988502204	1.047670817	0.784528866	0.5
O(40)	0.948036814	0.779075485	0.888101308	0.5
H(41)	1.088338475	0.799397825	1.128824628	0.5
H(42)	0.912920877	0.805866492	1.16346693	0.5
H(43)	1.060971924	1.019924082	1.244525284	0.5
H(44)	0.86728759	1.164406818	1.188517604	0.5
H(45)	0.795357685	1.003106081	1.196950916	0.5
H(46)	0.820517691	1.17320574	0.95943617	0.5
H(47)	0.754484967	1.008326057	0.96357408	0.5
H(48)	1.285699727	1.024532584	1.084341985	0.5
H(49)	1.264417427	1.055886158	0.910494524	0.5
H(50)	1.219624353	0.899904058	0.976934079	0.5
H(51)	0.903456209	1.009162272	0.725882577	0.5
H(52)	1.080697361	1.002160418	0.744893474	0.5
H(53)	0.994264497	1.156369894	0.767468856	0.5
H(54)	1.163344832	1.243813302	1.118931815	0.5
H(55)	1.003235345	1.272975048	1.050339624	0.5
H(56)	1.14128043	1.257335554	0.942867941	0.5
#END
