# Supplementary material for: A New Look at the Structure and Thermal Behavior of Polyvinylidene Fluoride–Camphor Mixtures
Source: Polymers (Basel). 2022 Nov 30;14(23):5214. doi: 10.3390/polym14235214 (PMC9735715; doi:10.3390/polym14235214)
Supplement: Supplementary file 1 [file polymers-14-05214-s001.zip › DL_Camphor_fcc_Euler_angles_18.cif]

#######################################################################
#
#                 Cambridge Crystallographic Data Centre
#                                CCDC 
#
#######################################################################
#
# If this CIF has been generated from an entry in the Cambridge 
# Structural Database, then it will include bibliographic, chemical, 
# crystal, experimental, refinement or atomic coordinate data resulting 
# from the CCDC's data processing and validation procedures.
#
#######################################################################

data_3D\Atomistic\(2)
_symmetry_cell_setting           triclinic
_symmetry_space_group_name_H-M   'P 1'
_symmetry_Int_Tables_number      1
_space_group_name_Hall           'P 1'
loop_
_symmetry_equiv_pos_site_id
_symmetry_equiv_pos_as_xyz
1 x,y,z
_cell_length_a                   10.1
_cell_length_b                   10.1
_cell_length_c                   10.1 
_cell_angle_alpha                90.0000
_cell_angle_beta                 90.0000
_cell_angle_gamma                90.0000
loop_
_atom_site_label
_atom_site_fract_x
_atom_site_fract_y
_atom_site_fract_z
_atom_site_occupancy
C(1)	-0.033484312	-0.068581214	0.004841823	0.5
C(2)	0.112245446	-0.074386635	-0.035701751	0.5
C(3)	0.152789218	0.065482173	-0.073537055	0.5
C(4)	0.020258964	0.138194533	-0.051100963	0.5
C(5)	-0.072913951	0.095267059	-0.164733401	0.5
C(6)	-0.107330305	-0.048927036	-0.127581595	0.5
C(7)	-0.039359116	0.068798832	0.072088247	0.5
C(8)	0.046196489	0.08069238	0.198076975	0.5
C(9)	-0.179253449	0.117480904	0.108770397	0.5
C(10)	-0.079824356	-0.187342555	0.085839603	0.5
O(11)	0.182673833	-0.170897144	-0.03802462	0.5
H(12)	0.232673481	0.102210887	-0.007194803	0.5
H(13)	0.188374888	0.070462686	-0.177613377	0.5
H(14)	0.031410862	0.247303197	-0.041982267	0.5
H(15)	-0.162812613	0.159017218	-0.168493357	0.5
H(16)	-0.024710699	0.102908847	-0.263574991	0.5
H(17)	-0.21605334	-0.06250608	-0.115232833	0.5
H(18)	-0.073698735	-0.12113814	-0.203898337	0.5
H(19)	0.05908014	0.186622634	0.225855082	0.5
H(20)	-0.001555338	0.029465426	0.2831812	0.5
H(21)	0.146587876	0.036734296	0.189601369	0.5
H(22)	-0.072462437	-0.280310029	0.027048537	0.5
H(23)	-0.019224471	-0.199735736	0.177026809	0.5
H(24)	-0.185030766	-0.175445433	0.116353328	0.5
H(25)	-0.176105411	0.223482085	0.138970538	0.5
H(26)	-0.253443264	0.109703512	0.028214406	0.5
H(27)	-0.220181859	0.059851539	0.193330016	0.5
C(30)	0.000722452	-0.050197586	-0.057682938	0.5
C(31)	-0.01952944	-0.113575544	0.07829287	0.5
C(32)	-0.052483655	-0.002272415	0.174001782	0.5
C(33)	-0.048845428	0.116713969	0.078176892	0.5
C(34)	-0.173818871	0.10596215	-0.009609287	0.5
C(35)	-0.140671761	-0.011721455	-0.101307651	0.5
C(36)	0.065555162	0.082763288	-0.018287284	0.5
C(37)	0.201929232	0.068560023	0.049040237	0.5
C(38)	0.082460133	0.183202112	-0.131930309	0.5
C(39)	0.075494667	-0.137259926	-0.155861424	0.5
O(40)	-0.011520638	-0.229624981	0.105682423	0.5
H(41)	0.02384823	0.005044999	0.253074127	0.5
H(42)	-0.150781664	-0.017429787	0.221253525	0.5
H(43)	-0.039070013	0.213635236	0.129385776	0.5
H(44)	-0.190232869	0.19884959	-0.066718579	0.5
H(45)	-0.265211673	0.088781082	0.049583023	0.5
H(46)	-0.143169983	0.017961947	-0.207459096	0.5
H(47)	-0.211166852	-0.095682169	-0.089035307	0.5
H(48)	0.230466659	0.163010591	0.098246722	0.5
H(49)	0.280095486	0.044501096	-0.024844308	0.5
H(50)	0.207520438	-0.010761018	0.124922212	0.5
H(51)	0.018959815	-0.229354561	-0.177713317	0.5
H(52)	0.174225105	-0.16633756	-0.116505365	0.5
H(53)	0.091211997	-0.084370502	-0.251231293	0.5
H(54)	0.111955208	0.281598596	-0.091866747	0.5
H(55)	-0.007370513	0.199482663	-0.192904807	0.5
H(56)	0.161120742	0.15069361	-0.201934052	0.5
C(1)	0.466515688	0.431418786	0.004841823	0.5
C(2)	0.612245446	0.425613365	-0.035701751	0.5
C(3)	0.652789218	0.565482173	-0.073537055	0.5
C(4)	0.520258964	0.638194533	-0.051100963	0.5
C(5)	0.427086049	0.595267059	-0.164733401	0.5
C(6)	0.392669695	0.451072964	-0.127581595	0.5
C(7)	0.460640884	0.568798832	0.072088247	0.5
C(8)	0.546196489	0.58069238	0.198076975	0.5
C(9)	0.320746551	0.617480904	0.108770397	0.5
C(10)	0.420175644	0.312657445	0.085839603	0.5
O(11)	0.682673833	0.329102856	-0.03802462	0.5
H(12)	0.732673481	0.602210887	-0.007194803	0.5
H(13)	0.688374888	0.570462686	-0.177613377	0.5
H(14)	0.531410862	0.747303197	-0.041982267	0.5
H(15)	0.337187387	0.659017218	-0.168493357	0.5
H(16)	0.475289301	0.602908847	-0.263574991	0.5
H(17)	0.28394666	0.43749392	-0.115232833	0.5
H(18)	0.426301265	0.37886186	-0.203898337	0.5
H(19)	0.55908014	0.686622634	0.225855082	0.5
H(20)	0.498444662	0.529465426	0.2831812	0.5
H(21)	0.646587876	0.536734296	0.189601369	0.5
H(22)	0.427537563	0.219689971	0.027048537	0.5
H(23)	0.480775529	0.300264264	0.177026809	0.5
H(24)	0.314969234	0.324554567	0.116353328	0.5
H(25)	0.323894589	0.723482085	0.138970538	0.5
H(26)	0.246556736	0.609703512	0.028214406	0.5
H(27)	0.279818141	0.559851539	0.193330016	0.5
C(30)	0.500722452	0.449802414	-0.057682938	0.5
C(31)	0.48047056	0.386424456	0.07829287	0.5
C(32)	0.447516345	0.497727585	0.174001782	0.5
C(33)	0.451154572	0.616713969	0.078176892	0.5
C(34)	0.326181129	0.60596215	-0.009609287	0.5
C(35)	0.359328239	0.488278545	-0.101307651	0.5
C(36)	0.565555162	0.582763288	-0.018287284	0.5
C(37)	0.701929232	0.568560023	0.049040237	0.5
C(38)	0.582460133	0.683202112	-0.131930309	0.5
C(39)	0.575494667	0.362740074	-0.155861424	0.5
O(40)	0.488479362	0.270375019	0.105682423	0.5
H(41)	0.52384823	0.505044999	0.253074127	0.5
H(42)	0.349218336	0.482570213	0.221253525	0.5
H(43)	0.460929987	0.713635236	0.129385776	0.5
H(44)	0.309767131	0.69884959	-0.066718579	0.5
H(45)	0.234788327	0.588781082	0.049583023	0.5
H(46)	0.356830017	0.517961947	-0.207459096	0.5
H(47)	0.288833148	0.404317831	-0.089035307	0.5
H(48)	0.730466659	0.663010591	0.098246722	0.5
H(49)	0.780095486	0.544501096	-0.024844308	0.5
H(50)	0.707520438	0.489238982	0.124922212	0.5
H(51)	0.518959815	0.270645439	-0.177713317	0.5
H(52)	0.674225105	0.33366244	-0.116505365	0.5
H(53)	0.591211997	0.415629498	-0.251231293	0.5
H(54)	0.611955208	0.781598596	-0.091866747	0.5
H(55)	0.492629487	0.699482663	-0.192904807	0.5
H(56)	0.661120742	0.65069361	-0.201934052	0.5
C(1)	0.966515688	-0.068581214	0.004841823	0.5
C(2)	1.112245446	-0.074386635	-0.035701751	0.5
C(3)	1.152789218	0.065482173	-0.073537055	0.5
C(4)	1.020258964	0.138194533	-0.051100963	0.5
C(5)	0.927086049	0.095267059	-0.164733401	0.5
C(6)	0.892669695	-0.048927036	-0.127581595	0.5
C(7)	0.960640884	0.068798832	0.072088247	0.5
C(8)	1.046196489	0.08069238	0.198076975	0.5
C(9)	0.820746551	0.117480904	0.108770397	0.5
C(10)	0.920175644	-0.187342555	0.085839603	0.5
O(11)	1.182673833	-0.170897144	-0.03802462	0.5
H(12)	1.232673481	0.102210887	-0.007194803	0.5
H(13)	1.188374888	0.070462686	-0.177613377	0.5
H(14)	1.031410862	0.247303197	-0.041982267	0.5
H(15)	0.837187387	0.159017218	-0.168493357	0.5
H(16)	0.975289301	0.102908847	-0.263574991	0.5
H(17)	0.78394666	-0.06250608	-0.115232833	0.5
H(18)	0.926301265	-0.12113814	-0.203898337	0.5
H(19)	1.05908014	0.186622634	0.225855082	0.5
H(20)	0.998444662	0.029465426	0.2831812	0.5
H(21)	1.146587876	0.036734296	0.189601369	0.5
H(22)	0.927537563	-0.280310029	0.027048537	0.5
H(23)	0.980775529	-0.199735736	0.177026809	0.5
H(24)	0.814969234	-0.175445433	0.116353328	0.5
H(25)	0.823894589	0.223482085	0.138970538	0.5
H(26)	0.746556736	0.109703512	0.028214406	0.5
H(27)	0.779818141	0.059851539	0.193330016	0.5
C(30)	1.000722452	-0.050197586	-0.057682938	0.5
C(31)	0.98047056	-0.113575544	0.07829287	0.5
C(32)	0.947516345	-0.002272415	0.174001782	0.5
C(33)	0.951154572	0.116713969	0.078176892	0.5
C(34)	0.826181129	0.10596215	-0.009609287	0.5
C(35)	0.859328239	-0.011721455	-0.101307651	0.5
C(36)	1.065555162	0.082763288	-0.018287284	0.5
C(37)	1.201929232	0.068560023	0.049040237	0.5
C(38)	1.082460133	0.183202112	-0.131930309	0.5
C(39)	1.075494667	-0.137259926	-0.155861424	0.5
O(40)	0.988479362	-0.229624981	0.105682423	0.5
H(41)	1.02384823	0.005044999	0.253074127	0.5
H(42)	0.849218336	-0.017429787	0.221253525	0.5
H(43)	0.960929987	0.213635236	0.129385776	0.5
H(44)	0.809767131	0.19884959	-0.066718579	0.5
H(45)	0.734788327	0.088781082	0.049583023	0.5
H(46)	0.856830017	0.017961947	-0.207459096	0.5
H(47)	0.788833148	-0.095682169	-0.089035307	0.5
H(48)	1.230466659	0.163010591	0.098246722	0.5
H(49)	1.280095486	0.044501096	-0.024844308	0.5
H(50)	1.207520438	-0.010761018	0.124922212	0.5
H(51)	1.018959815	-0.229354561	-0.177713317	0.5
H(52)	1.174225105	-0.16633756	-0.116505365	0.5
H(53)	1.091211997	-0.084370502	-0.251231293	0.5
H(54)	1.111955208	0.281598596	-0.091866747	0.5
H(55)	0.992629487	0.199482663	-0.192904807	0.5
H(56)	1.161120742	0.15069361	-0.201934052	0.5
C(1)	-0.033484312	0.931418786	0.004841823	0.5
C(2)	0.112245446	0.925613365	-0.035701751	0.5
C(3)	0.152789218	1.065482173	-0.073537055	0.5
C(4)	0.020258964	1.138194533	-0.051100963	0.5
C(5)	-0.072913951	1.095267059	-0.164733401	0.5
C(6)	-0.107330305	0.951072964	-0.127581595	0.5
C(7)	-0.039359116	1.068798832	0.072088247	0.5
C(8)	0.046196489	1.08069238	0.198076975	0.5
C(9)	-0.179253449	1.117480904	0.108770397	0.5
C(10)	-0.079824356	0.812657445	0.085839603	0.5
O(11)	0.182673833	0.829102856	-0.03802462	0.5
H(12)	0.232673481	1.102210887	-0.007194803	0.5
H(13)	0.188374888	1.070462686	-0.177613377	0.5
H(14)	0.031410862	1.247303197	-0.041982267	0.5
H(15)	-0.162812613	1.159017218	-0.168493357	0.5
H(16)	-0.024710699	1.102908847	-0.263574991	0.5
H(17)	-0.21605334	0.93749392	-0.115232833	0.5
H(18)	-0.073698735	0.87886186	-0.203898337	0.5
H(19)	0.05908014	1.186622634	0.225855082	0.5
H(20)	-0.001555338	1.029465426	0.2831812	0.5
H(21)	0.146587876	1.036734296	0.189601369	0.5
H(22)	-0.072462437	0.719689971	0.027048537	0.5
H(23)	-0.019224471	0.800264264	0.177026809	0.5
H(24)	-0.185030766	0.824554567	0.116353328	0.5
H(25)	-0.176105411	1.223482085	0.138970538	0.5
H(26)	-0.253443264	1.109703512	0.028214406	0.5
H(27)	-0.220181859	1.059851539	0.193330016	0.5
C(30)	0.000722452	0.949802414	-0.057682938	0.5
C(31)	-0.01952944	0.886424456	0.07829287	0.5
C(32)	-0.052483655	0.997727585	0.174001782	0.5
C(33)	-0.048845428	1.116713969	0.078176892	0.5
C(34)	-0.173818871	1.10596215	-0.009609287	0.5
C(35)	-0.140671761	0.988278545	-0.101307651	0.5
C(36)	0.065555162	1.082763288	-0.018287284	0.5
C(37)	0.201929232	1.068560023	0.049040237	0.5
C(38)	0.082460133	1.183202112	-0.131930309	0.5
C(39)	0.075494667	0.862740074	-0.155861424	0.5
O(40)	-0.011520638	0.770375019	0.105682423	0.5
H(41)	0.02384823	1.005044999	0.253074127	0.5
H(42)	-0.150781664	0.982570213	0.221253525	0.5
H(43)	-0.039070013	1.213635236	0.129385776	0.5
H(44)	-0.190232869	1.19884959	-0.066718579	0.5
H(45)	-0.265211673	1.088781082	0.049583023	0.5
H(46)	-0.143169983	1.017961947	-0.207459096	0.5
H(47)	-0.211166852	0.904317831	-0.089035307	0.5
H(48)	0.230466659	1.163010591	0.098246722	0.5
H(49)	0.280095486	1.044501096	-0.024844308	0.5
H(50)	0.207520438	0.989238982	0.124922212	0.5
H(51)	0.018959815	0.770645439	-0.177713317	0.5
H(52)	0.174225105	0.83366244	-0.116505365	0.5
H(53)	0.091211997	0.915629498	-0.251231293	0.5
H(54)	0.111955208	1.281598596	-0.091866747	0.5
H(55)	-0.007370513	1.199482663	-0.192904807	0.5
H(56)	0.161120742	1.15069361	-0.201934052	0.5
C(1)	0.966515688	0.931418786	0.004841823	0.5
C(2)	1.112245446	0.925613365	-0.035701751	0.5
C(3)	1.152789218	1.065482173	-0.073537055	0.5
C(4)	1.020258964	1.138194533	-0.051100963	0.5
C(5)	0.927086049	1.095267059	-0.164733401	0.5
C(6)	0.892669695	0.951072964	-0.127581595	0.5
C(7)	0.960640884	1.068798832	0.072088247	0.5
C(8)	1.046196489	1.08069238	0.198076975	0.5
C(9)	0.820746551	1.117480904	0.108770397	0.5
C(10)	0.920175644	0.812657445	0.085839603	0.5
O(11)	1.182673833	0.829102856	-0.03802462	0.5
H(12)	1.232673481	1.102210887	-0.007194803	0.5
H(13)	1.188374888	1.070462686	-0.177613377	0.5
H(14)	1.031410862	1.247303197	-0.041982267	0.5
H(15)	0.837187387	1.159017218	-0.168493357	0.5
H(16)	0.975289301	1.102908847	-0.263574991	0.5
H(17)	0.78394666	0.93749392	-0.115232833	0.5
H(18)	0.926301265	0.87886186	-0.203898337	0.5
H(19)	1.05908014	1.186622634	0.225855082	0.5
H(20)	0.998444662	1.029465426	0.2831812	0.5
H(21)	1.146587876	1.036734296	0.189601369	0.5
H(22)	0.927537563	0.719689971	0.027048537	0.5
H(23)	0.980775529	0.800264264	0.177026809	0.5
H(24)	0.814969234	0.824554567	0.116353328	0.5
H(25)	0.823894589	1.223482085	0.138970538	0.5
H(26)	0.746556736	1.109703512	0.028214406	0.5
H(27)	0.779818141	1.059851539	0.193330016	0.5
C(30)	1.000722452	0.949802414	-0.057682938	0.5
C(31)	0.98047056	0.886424456	0.07829287	0.5
C(32)	0.947516345	0.997727585	0.174001782	0.5
C(33)	0.951154572	1.116713969	0.078176892	0.5
C(34)	0.826181129	1.10596215	-0.009609287	0.5
C(35)	0.859328239	0.988278545	-0.101307651	0.5
C(36)	1.065555162	1.082763288	-0.018287284	0.5
C(37)	1.201929232	1.068560023	0.049040237	0.5
C(38)	1.082460133	1.183202112	-0.131930309	0.5
C(39)	1.075494667	0.862740074	-0.155861424	0.5
O(40)	0.988479362	0.770375019	0.105682423	0.5
H(41)	1.02384823	1.005044999	0.253074127	0.5
H(42)	0.849218336	0.982570213	0.221253525	0.5
H(43)	0.960929987	1.213635236	0.129385776	0.5
H(44)	0.809767131	1.19884959	-0.066718579	0.5
H(45)	0.734788327	1.088781082	0.049583023	0.5
H(46)	0.856830017	1.017961947	-0.207459096	0.5
H(47)	0.788833148	0.904317831	-0.089035307	0.5
H(48)	1.230466659	1.163010591	0.098246722	0.5
H(49)	1.280095486	1.044501096	-0.024844308	0.5
H(50)	1.207520438	0.989238982	0.124922212	0.5
H(51)	1.018959815	0.770645439	-0.177713317	0.5
H(52)	1.174225105	0.83366244	-0.116505365	0.5
H(53)	1.091211997	0.915629498	-0.251231293	0.5
H(54)	1.111955208	1.281598596	-0.091866747	0.5
H(55)	0.992629487	1.199482663	-0.192904807	0.5
H(56)	1.161120742	1.15069361	-0.201934052	0.5
C(1)	0.466515688	-0.068581214	0.504841823	0.5
C(2)	0.612245446	-0.074386635	0.464298249	0.5
C(3)	0.652789218	0.065482173	0.426462945	0.5
C(4)	0.520258964	0.138194533	0.448899037	0.5
C(5)	0.427086049	0.095267059	0.335266599	0.5
C(6)	0.392669695	-0.048927036	0.372418405	0.5
C(7)	0.460640884	0.068798832	0.572088247	0.5
C(8)	0.546196489	0.08069238	0.698076975	0.5
C(9)	0.320746551	0.117480904	0.608770397	0.5
C(10)	0.420175644	-0.187342555	0.585839603	0.5
O(11)	0.682673833	-0.170897144	0.46197538	0.5
H(12)	0.732673481	0.102210887	0.492805197	0.5
H(13)	0.688374888	0.070462686	0.322386623	0.5
H(14)	0.531410862	0.247303197	0.458017733	0.5
H(15)	0.337187387	0.159017218	0.331506643	0.5
H(16)	0.475289301	0.102908847	0.236425009	0.5
H(17)	0.28394666	-0.06250608	0.384767167	0.5
H(18)	0.426301265	-0.12113814	0.296101663	0.5
H(19)	0.55908014	0.186622634	0.725855082	0.5
H(20)	0.498444662	0.029465426	0.7831812	0.5
H(21)	0.646587876	0.036734296	0.689601369	0.5
H(22)	0.427537563	-0.280310029	0.527048537	0.5
H(23)	0.480775529	-0.199735736	0.677026809	0.5
H(24)	0.314969234	-0.175445433	0.616353328	0.5
H(25)	0.323894589	0.223482085	0.638970538	0.5
H(26)	0.246556736	0.109703512	0.528214406	0.5
H(27)	0.279818141	0.059851539	0.693330016	0.5
C(30)	0.500722452	-0.050197586	0.442317062	0.5
C(31)	0.48047056	-0.113575544	0.57829287	0.5
C(32)	0.447516345	-0.002272415	0.674001782	0.5
C(33)	0.451154572	0.116713969	0.578176892	0.5
C(34)	0.326181129	0.10596215	0.490390713	0.5
C(35)	0.359328239	-0.011721455	0.398692349	0.5
C(36)	0.565555162	0.082763288	0.481712716	0.5
C(37)	0.701929232	0.068560023	0.549040237	0.5
C(38)	0.582460133	0.183202112	0.368069691	0.5
C(39)	0.575494667	-0.137259926	0.344138576	0.5
O(40)	0.488479362	-0.229624981	0.605682423	0.5
H(41)	0.52384823	0.005044999	0.753074127	0.5
H(42)	0.349218336	-0.017429787	0.721253525	0.5
H(43)	0.460929987	0.213635236	0.629385776	0.5
H(44)	0.309767131	0.19884959	0.433281421	0.5
H(45)	0.234788327	0.088781082	0.549583023	0.5
H(46)	0.356830017	0.017961947	0.292540904	0.5
H(47)	0.288833148	-0.095682169	0.410964693	0.5
H(48)	0.730466659	0.163010591	0.598246722	0.5
H(49)	0.780095486	0.044501096	0.475155692	0.5
H(50)	0.707520438	-0.010761018	0.624922212	0.5
H(51)	0.518959815	-0.229354561	0.322286683	0.5
H(52)	0.674225105	-0.16633756	0.383494635	0.5
H(53)	0.591211997	-0.084370502	0.248768707	0.5
H(54)	0.611955208	0.281598596	0.408133253	0.5
H(55)	0.492629487	0.199482663	0.307095193	0.5
H(56)	0.661120742	0.15069361	0.298065948	0.5
C(1)	-0.033484312	0.431418786	0.504841823	0.5
C(2)	0.112245446	0.425613365	0.464298249	0.5
C(3)	0.152789218	0.565482173	0.426462945	0.5
C(4)	0.020258964	0.638194533	0.448899037	0.5
C(5)	-0.072913951	0.595267059	0.335266599	0.5
C(6)	-0.107330305	0.451072964	0.372418405	0.5
C(7)	-0.039359116	0.568798832	0.572088247	0.5
C(8)	0.046196489	0.58069238	0.698076975	0.5
C(9)	-0.179253449	0.617480904	0.608770397	0.5
C(10)	-0.079824356	0.312657445	0.585839603	0.5
O(11)	0.182673833	0.329102856	0.46197538	0.5
H(12)	0.232673481	0.602210887	0.492805197	0.5
H(13)	0.188374888	0.570462686	0.322386623	0.5
H(14)	0.031410862	0.747303197	0.458017733	0.5
H(15)	-0.162812613	0.659017218	0.331506643	0.5
H(16)	-0.024710699	0.602908847	0.236425009	0.5
H(17)	-0.21605334	0.43749392	0.384767167	0.5
H(18)	-0.073698735	0.37886186	0.296101663	0.5
H(19)	0.05908014	0.686622634	0.725855082	0.5
H(20)	-0.001555338	0.529465426	0.7831812	0.5
H(21)	0.146587876	0.536734296	0.689601369	0.5
H(22)	-0.072462437	0.219689971	0.527048537	0.5
H(23)	-0.019224471	0.300264264	0.677026809	0.5
H(24)	-0.185030766	0.324554567	0.616353328	0.5
H(25)	-0.176105411	0.723482085	0.638970538	0.5
H(26)	-0.253443264	0.609703512	0.528214406	0.5
H(27)	-0.220181859	0.559851539	0.693330016	0.5
C(30)	0.000722452	0.449802414	0.442317062	0.5
C(31)	-0.01952944	0.386424456	0.57829287	0.5
C(32)	-0.052483655	0.497727585	0.674001782	0.5
C(33)	-0.048845428	0.616713969	0.578176892	0.5
C(34)	-0.173818871	0.60596215	0.490390713	0.5
C(35)	-0.140671761	0.488278545	0.398692349	0.5
C(36)	0.065555162	0.582763288	0.481712716	0.5
C(37)	0.201929232	0.568560023	0.549040237	0.5
C(38)	0.082460133	0.683202112	0.368069691	0.5
C(39)	0.075494667	0.362740074	0.344138576	0.5
O(40)	-0.011520638	0.270375019	0.605682423	0.5
H(41)	0.02384823	0.505044999	0.753074127	0.5
H(42)	-0.150781664	0.482570213	0.721253525	0.5
H(43)	-0.039070013	0.713635236	0.629385776	0.5
H(44)	-0.190232869	0.69884959	0.433281421	0.5
H(45)	-0.265211673	0.588781082	0.549583023	0.5
H(46)	-0.143169983	0.517961947	0.292540904	0.5
H(47)	-0.211166852	0.404317831	0.410964693	0.5
H(48)	0.230466659	0.663010591	0.598246722	0.5
H(49)	0.280095486	0.544501096	0.475155692	0.5
H(50)	0.207520438	0.489238982	0.624922212	0.5
H(51)	0.018959815	0.270645439	0.322286683	0.5
H(52)	0.174225105	0.33366244	0.383494635	0.5
H(53)	0.091211997	0.415629498	0.248768707	0.5
H(54)	0.111955208	0.781598596	0.408133253	0.5
H(55)	-0.007370513	0.699482663	0.307095193	0.5
H(56)	0.161120742	0.65069361	0.298065948	0.5
C(1)	0.966515688	0.431418786	0.504841823	0.5
C(2)	1.112245446	0.425613365	0.464298249	0.5
C(3)	1.152789218	0.565482173	0.426462945	0.5
C(4)	1.020258964	0.638194533	0.448899037	0.5
C(5)	0.927086049	0.595267059	0.335266599	0.5
C(6)	0.892669695	0.451072964	0.372418405	0.5
C(7)	0.960640884	0.568798832	0.572088247	0.5
C(8)	1.046196489	0.58069238	0.698076975	0.5
C(9)	0.820746551	0.617480904	0.608770397	0.5
C(10)	0.920175644	0.312657445	0.585839603	0.5
O(11)	1.182673833	0.329102856	0.46197538	0.5
H(12)	1.232673481	0.602210887	0.492805197	0.5
H(13)	1.188374888	0.570462686	0.322386623	0.5
H(14)	1.031410862	0.747303197	0.458017733	0.5
H(15)	0.837187387	0.659017218	0.331506643	0.5
H(16)	0.975289301	0.602908847	0.236425009	0.5
H(17)	0.78394666	0.43749392	0.384767167	0.5
H(18)	0.926301265	0.37886186	0.296101663	0.5
H(19)	1.05908014	0.686622634	0.725855082	0.5
H(20)	0.998444662	0.529465426	0.7831812	0.5
H(21)	1.146587876	0.536734296	0.689601369	0.5
H(22)	0.927537563	0.219689971	0.527048537	0.5
H(23)	0.980775529	0.300264264	0.677026809	0.5
H(24)	0.814969234	0.324554567	0.616353328	0.5
H(25)	0.823894589	0.723482085	0.638970538	0.5
H(26)	0.746556736	0.609703512	0.528214406	0.5
H(27)	0.779818141	0.559851539	0.693330016	0.5
C(30)	1.000722452	0.449802414	0.442317062	0.5
C(31)	0.98047056	0.386424456	0.57829287	0.5
C(32)	0.947516345	0.497727585	0.674001782	0.5
C(33)	0.951154572	0.616713969	0.578176892	0.5
C(34)	0.826181129	0.60596215	0.490390713	0.5
C(35)	0.859328239	0.488278545	0.398692349	0.5
C(36)	1.065555162	0.582763288	0.481712716	0.5
C(37)	1.201929232	0.568560023	0.549040237	0.5
C(38)	1.082460133	0.683202112	0.368069691	0.5
C(39)	1.075494667	0.362740074	0.344138576	0.5
O(40)	0.988479362	0.270375019	0.605682423	0.5
H(41)	1.02384823	0.505044999	0.753074127	0.5
H(42)	0.849218336	0.482570213	0.721253525	0.5
H(43)	0.960929987	0.713635236	0.629385776	0.5
H(44)	0.809767131	0.69884959	0.433281421	0.5
H(45)	0.734788327	0.588781082	0.549583023	0.5
H(46)	0.856830017	0.517961947	0.292540904	0.5
H(47)	0.788833148	0.404317831	0.410964693	0.5
H(48)	1.230466659	0.663010591	0.598246722	0.5
H(49)	1.280095486	0.544501096	0.475155692	0.5
H(50)	1.207520438	0.489238982	0.624922212	0.5
H(51)	1.018959815	0.270645439	0.322286683	0.5
H(52)	1.174225105	0.33366244	0.383494635	0.5
H(53)	1.091211997	0.415629498	0.248768707	0.5
H(54)	1.111955208	0.781598596	0.408133253	0.5
H(55)	0.992629487	0.699482663	0.307095193	0.5
H(56)	1.161120742	0.65069361	0.298065948	0.5
C(1)	0.466515688	0.931418786	0.504841823	0.5
C(2)	0.612245446	0.925613365	0.464298249	0.5
C(3)	0.652789218	1.065482173	0.426462945	0.5
C(4)	0.520258964	1.138194533	0.448899037	0.5
C(5)	0.427086049	1.095267059	0.335266599	0.5
C(6)	0.392669695	0.951072964	0.372418405	0.5
C(7)	0.460640884	1.068798832	0.572088247	0.5
C(8)	0.546196489	1.08069238	0.698076975	0.5
C(9)	0.320746551	1.117480904	0.608770397	0.5
C(10)	0.420175644	0.812657445	0.585839603	0.5
O(11)	0.682673833	0.829102856	0.46197538	0.5
H(12)	0.732673481	1.102210887	0.492805197	0.5
H(13)	0.688374888	1.070462686	0.322386623	0.5
H(14)	0.531410862	1.247303197	0.458017733	0.5
H(15)	0.337187387	1.159017218	0.331506643	0.5
H(16)	0.475289301	1.102908847	0.236425009	0.5
H(17)	0.28394666	0.93749392	0.384767167	0.5
H(18)	0.426301265	0.87886186	0.296101663	0.5
H(19)	0.55908014	1.186622634	0.725855082	0.5
H(20)	0.498444662	1.029465426	0.7831812	0.5
H(21)	0.646587876	1.036734296	0.689601369	0.5
H(22)	0.427537563	0.719689971	0.527048537	0.5
H(23)	0.480775529	0.800264264	0.677026809	0.5
H(24)	0.314969234	0.824554567	0.616353328	0.5
H(25)	0.323894589	1.223482085	0.638970538	0.5
H(26)	0.246556736	1.109703512	0.528214406	0.5
H(27)	0.279818141	1.059851539	0.693330016	0.5
C(30)	0.500722452	0.949802414	0.442317062	0.5
C(31)	0.48047056	0.886424456	0.57829287	0.5
C(32)	0.447516345	0.997727585	0.674001782	0.5
C(33)	0.451154572	1.116713969	0.578176892	0.5
C(34)	0.326181129	1.10596215	0.490390713	0.5
C(35)	0.359328239	0.988278545	0.398692349	0.5
C(36)	0.565555162	1.082763288	0.481712716	0.5
C(37)	0.701929232	1.068560023	0.549040237	0.5
C(38)	0.582460133	1.183202112	0.368069691	0.5
C(39)	0.575494667	0.862740074	0.344138576	0.5
O(40)	0.488479362	0.770375019	0.605682423	0.5
H(41)	0.52384823	1.005044999	0.753074127	0.5
H(42)	0.349218336	0.982570213	0.721253525	0.5
H(43)	0.460929987	1.213635236	0.629385776	0.5
H(44)	0.309767131	1.19884959	0.433281421	0.5
H(45)	0.234788327	1.088781082	0.549583023	0.5
H(46)	0.356830017	1.017961947	0.292540904	0.5
H(47)	0.288833148	0.904317831	0.410964693	0.5
H(48)	0.730466659	1.163010591	0.598246722	0.5
H(49)	0.780095486	1.044501096	0.475155692	0.5
H(50)	0.707520438	0.989238982	0.624922212	0.5
H(51)	0.518959815	0.770645439	0.322286683	0.5
H(52)	0.674225105	0.83366244	0.383494635	0.5
H(53)	0.591211997	0.915629498	0.248768707	0.5
H(54)	0.611955208	1.281598596	0.408133253	0.5
H(55)	0.492629487	1.199482663	0.307095193	0.5
H(56)	0.661120742	1.15069361	0.298065948	0.5
C(1)	-0.033484312	-0.068581214	1.004841823	0.5
C(2)	0.112245446	-0.074386635	0.964298249	0.5
C(3)	0.152789218	0.065482173	0.926462945	0.5
C(4)	0.020258964	0.138194533	0.948899037	0.5
C(5)	-0.072913951	0.095267059	0.835266599	0.5
C(6)	-0.107330305	-0.048927036	0.872418405	0.5
C(7)	-0.039359116	0.068798832	1.072088247	0.5
C(8)	0.046196489	0.08069238	1.198076975	0.5
C(9)	-0.179253449	0.117480904	1.108770397	0.5
C(10)	-0.079824356	-0.187342555	1.085839603	0.5
O(11)	0.182673833	-0.170897144	0.96197538	0.5
H(12)	0.232673481	0.102210887	0.992805197	0.5
H(13)	0.188374888	0.070462686	0.822386623	0.5
H(14)	0.031410862	0.247303197	0.958017733	0.5
H(15)	-0.162812613	0.159017218	0.831506643	0.5
H(16)	-0.024710699	0.102908847	0.736425009	0.5
H(17)	-0.21605334	-0.06250608	0.884767167	0.5
H(18)	-0.073698735	-0.12113814	0.796101663	0.5
H(19)	0.05908014	0.186622634	1.225855082	0.5
H(20)	-0.001555338	0.029465426	1.2831812	0.5
H(21)	0.146587876	0.036734296	1.189601369	0.5
H(22)	-0.072462437	-0.280310029	1.027048537	0.5
H(23)	-0.019224471	-0.199735736	1.177026809	0.5
H(24)	-0.185030766	-0.175445433	1.116353328	0.5
H(25)	-0.176105411	0.223482085	1.138970538	0.5
H(26)	-0.253443264	0.109703512	1.028214406	0.5
H(27)	-0.220181859	0.059851539	1.193330016	0.5
C(30)	0.000722452	-0.050197586	0.942317062	0.5
C(31)	-0.01952944	-0.113575544	1.07829287	0.5
C(32)	-0.052483655	-0.002272415	1.174001782	0.5
C(33)	-0.048845428	0.116713969	1.078176892	0.5
C(34)	-0.173818871	0.10596215	0.990390713	0.5
C(35)	-0.140671761	-0.011721455	0.898692349	0.5
C(36)	0.065555162	0.082763288	0.981712716	0.5
C(37)	0.201929232	0.068560023	1.049040237	0.5
C(38)	0.082460133	0.183202112	0.868069691	0.5
C(39)	0.075494667	-0.137259926	0.844138576	0.5
O(40)	-0.011520638	-0.229624981	1.105682423	0.5
H(41)	0.02384823	0.005044999	1.253074127	0.5
H(42)	-0.150781664	-0.017429787	1.221253525	0.5
H(43)	-0.039070013	0.213635236	1.129385776	0.5
H(44)	-0.190232869	0.19884959	0.933281421	0.5
H(45)	-0.265211673	0.088781082	1.049583023	0.5
H(46)	-0.143169983	0.017961947	0.792540904	0.5
H(47)	-0.211166852	-0.095682169	0.910964693	0.5
H(48)	0.230466659	0.163010591	1.098246722	0.5
H(49)	0.280095486	0.044501096	0.975155692	0.5
H(50)	0.207520438	-0.010761018	1.124922212	0.5
H(51)	0.018959815	-0.229354561	0.822286683	0.5
H(52)	0.174225105	-0.16633756	0.883494635	0.5
H(53)	0.091211997	-0.084370502	0.748768707	0.5
H(54)	0.111955208	0.281598596	0.908133253	0.5
H(55)	-0.007370513	0.199482663	0.807095193	0.5
H(56)	0.161120742	0.15069361	0.798065948	0.5
C(1)	0.466515688	0.431418786	1.004841823	0.5
C(2)	0.612245446	0.425613365	0.964298249	0.5
C(3)	0.652789218	0.565482173	0.926462945	0.5
C(4)	0.520258964	0.638194533	0.948899037	0.5
C(5)	0.427086049	0.595267059	0.835266599	0.5
C(6)	0.392669695	0.451072964	0.872418405	0.5
C(7)	0.460640884	0.568798832	1.072088247	0.5
C(8)	0.546196489	0.58069238	1.198076975	0.5
C(9)	0.320746551	0.617480904	1.108770397	0.5
C(10)	0.420175644	0.312657445	1.085839603	0.5
O(11)	0.682673833	0.329102856	0.96197538	0.5
H(12)	0.732673481	0.602210887	0.992805197	0.5
H(13)	0.688374888	0.570462686	0.822386623	0.5
H(14)	0.531410862	0.747303197	0.958017733	0.5
H(15)	0.337187387	0.659017218	0.831506643	0.5
H(16)	0.475289301	0.602908847	0.736425009	0.5
H(17)	0.28394666	0.43749392	0.884767167	0.5
H(18)	0.426301265	0.37886186	0.796101663	0.5
H(19)	0.55908014	0.686622634	1.225855082	0.5
H(20)	0.498444662	0.529465426	1.2831812	0.5
H(21)	0.646587876	0.536734296	1.189601369	0.5
H(22)	0.427537563	0.219689971	1.027048537	0.5
H(23)	0.480775529	0.300264264	1.177026809	0.5
H(24)	0.314969234	0.324554567	1.116353328	0.5
H(25)	0.323894589	0.723482085	1.138970538	0.5
H(26)	0.246556736	0.609703512	1.028214406	0.5
H(27)	0.279818141	0.559851539	1.193330016	0.5
C(30)	0.500722452	0.449802414	0.942317062	0.5
C(31)	0.48047056	0.386424456	1.07829287	0.5
C(32)	0.447516345	0.497727585	1.174001782	0.5
C(33)	0.451154572	0.616713969	1.078176892	0.5
C(34)	0.326181129	0.60596215	0.990390713	0.5
C(35)	0.359328239	0.488278545	0.898692349	0.5
C(36)	0.565555162	0.582763288	0.981712716	0.5
C(37)	0.701929232	0.568560023	1.049040237	0.5
C(38)	0.582460133	0.683202112	0.868069691	0.5
C(39)	0.575494667	0.362740074	0.844138576	0.5
O(40)	0.488479362	0.270375019	1.105682423	0.5
H(41)	0.52384823	0.505044999	1.253074127	0.5
H(42)	0.349218336	0.482570213	1.221253525	0.5
H(43)	0.460929987	0.713635236	1.129385776	0.5
H(44)	0.309767131	0.69884959	0.933281421	0.5
H(45)	0.234788327	0.588781082	1.049583023	0.5
H(46)	0.356830017	0.517961947	0.792540904	0.5
H(47)	0.288833148	0.404317831	0.910964693	0.5
H(48)	0.730466659	0.663010591	1.098246722	0.5
H(49)	0.780095486	0.544501096	0.975155692	0.5
H(50)	0.707520438	0.489238982	1.124922212	0.5
H(51)	0.518959815	0.270645439	0.822286683	0.5
H(52)	0.674225105	0.33366244	0.883494635	0.5
H(53)	0.591211997	0.415629498	0.748768707	0.5
H(54)	0.611955208	0.781598596	0.908133253	0.5
H(55)	0.492629487	0.699482663	0.807095193	0.5
H(56)	0.661120742	0.65069361	0.798065948	0.5
C(1)	0.966515688	-0.068581214	1.004841823	0.5
C(2)	1.112245446	-0.074386635	0.964298249	0.5
C(3)	1.152789218	0.065482173	0.926462945	0.5
C(4)	1.020258964	0.138194533	0.948899037	0.5
C(5)	0.927086049	0.095267059	0.835266599	0.5
C(6)	0.892669695	-0.048927036	0.872418405	0.5
C(7)	0.960640884	0.068798832	1.072088247	0.5
C(8)	1.046196489	0.08069238	1.198076975	0.5
C(9)	0.820746551	0.117480904	1.108770397	0.5
C(10)	0.920175644	-0.187342555	1.085839603	0.5
O(11)	1.182673833	-0.170897144	0.96197538	0.5
H(12)	1.232673481	0.102210887	0.992805197	0.5
H(13)	1.188374888	0.070462686	0.822386623	0.5
H(14)	1.031410862	0.247303197	0.958017733	0.5
H(15)	0.837187387	0.159017218	0.831506643	0.5
H(16)	0.975289301	0.102908847	0.736425009	0.5
H(17)	0.78394666	-0.06250608	0.884767167	0.5
H(18)	0.926301265	-0.12113814	0.796101663	0.5
H(19)	1.05908014	0.186622634	1.225855082	0.5
H(20)	0.998444662	0.029465426	1.2831812	0.5
H(21)	1.146587876	0.036734296	1.189601369	0.5
H(22)	0.927537563	-0.280310029	1.027048537	0.5
H(23)	0.980775529	-0.199735736	1.177026809	0.5
H(24)	0.814969234	-0.175445433	1.116353328	0.5
H(25)	0.823894589	0.223482085	1.138970538	0.5
H(26)	0.746556736	0.109703512	1.028214406	0.5
H(27)	0.779818141	0.059851539	1.193330016	0.5
C(30)	1.000722452	-0.050197586	0.942317062	0.5
C(31)	0.98047056	-0.113575544	1.07829287	0.5
C(32)	0.947516345	-0.002272415	1.174001782	0.5
C(33)	0.951154572	0.116713969	1.078176892	0.5
C(34)	0.826181129	0.10596215	0.990390713	0.5
C(35)	0.859328239	-0.011721455	0.898692349	0.5
C(36)	1.065555162	0.082763288	0.981712716	0.5
C(37)	1.201929232	0.068560023	1.049040237	0.5
C(38)	1.082460133	0.183202112	0.868069691	0.5
C(39)	1.075494667	-0.137259926	0.844138576	0.5
O(40)	0.988479362	-0.229624981	1.105682423	0.5
H(41)	1.02384823	0.005044999	1.253074127	0.5
H(42)	0.849218336	-0.017429787	1.221253525	0.5
H(43)	0.960929987	0.213635236	1.129385776	0.5
H(44)	0.809767131	0.19884959	0.933281421	0.5
H(45)	0.734788327	0.088781082	1.049583023	0.5
H(46)	0.856830017	0.017961947	0.792540904	0.5
H(47)	0.788833148	-0.095682169	0.910964693	0.5
H(48)	1.230466659	0.163010591	1.098246722	0.5
H(49)	1.280095486	0.044501096	0.975155692	0.5
H(50)	1.207520438	-0.010761018	1.124922212	0.5
H(51)	1.018959815	-0.229354561	0.822286683	0.5
H(52)	1.174225105	-0.16633756	0.883494635	0.5
H(53)	1.091211997	-0.084370502	0.748768707	0.5
H(54)	1.111955208	0.281598596	0.908133253	0.5
H(55)	0.992629487	0.199482663	0.807095193	0.5
H(56)	1.161120742	0.15069361	0.798065948	0.5
C(1)	-0.033484312	0.931418786	1.004841823	0.5
C(2)	0.112245446	0.925613365	0.964298249	0.5
C(3)	0.152789218	1.065482173	0.926462945	0.5
C(4)	0.020258964	1.138194533	0.948899037	0.5
C(5)	-0.072913951	1.095267059	0.835266599	0.5
C(6)	-0.107330305	0.951072964	0.872418405	0.5
C(7)	-0.039359116	1.068798832	1.072088247	0.5
C(8)	0.046196489	1.08069238	1.198076975	0.5
C(9)	-0.179253449	1.117480904	1.108770397	0.5
C(10)	-0.079824356	0.812657445	1.085839603	0.5
O(11)	0.182673833	0.829102856	0.96197538	0.5
H(12)	0.232673481	1.102210887	0.992805197	0.5
H(13)	0.188374888	1.070462686	0.822386623	0.5
H(14)	0.031410862	1.247303197	0.958017733	0.5
H(15)	-0.162812613	1.159017218	0.831506643	0.5
H(16)	-0.024710699	1.102908847	0.736425009	0.5
H(17)	-0.21605334	0.93749392	0.884767167	0.5
H(18)	-0.073698735	0.87886186	0.796101663	0.5
H(19)	0.05908014	1.186622634	1.225855082	0.5
H(20)	-0.001555338	1.029465426	1.2831812	0.5
H(21)	0.146587876	1.036734296	1.189601369	0.5
H(22)	-0.072462437	0.719689971	1.027048537	0.5
H(23)	-0.019224471	0.800264264	1.177026809	0.5
H(24)	-0.185030766	0.824554567	1.116353328	0.5
H(25)	-0.176105411	1.223482085	1.138970538	0.5
H(26)	-0.253443264	1.109703512	1.028214406	0.5
H(27)	-0.220181859	1.059851539	1.193330016	0.5
C(30)	0.000722452	0.949802414	0.942317062	0.5
C(31)	-0.01952944	0.886424456	1.07829287	0.5
C(32)	-0.052483655	0.997727585	1.174001782	0.5
C(33)	-0.048845428	1.116713969	1.078176892	0.5
C(34)	-0.173818871	1.10596215	0.990390713	0.5
C(35)	-0.140671761	0.988278545	0.898692349	0.5
C(36)	0.065555162	1.082763288	0.981712716	0.5
C(37)	0.201929232	1.068560023	1.049040237	0.5
C(38)	0.082460133	1.183202112	0.868069691	0.5
C(39)	0.075494667	0.862740074	0.844138576	0.5
O(40)	-0.011520638	0.770375019	1.105682423	0.5
H(41)	0.02384823	1.005044999	1.253074127	0.5
H(42)	-0.150781664	0.982570213	1.221253525	0.5
H(43)	-0.039070013	1.213635236	1.129385776	0.5
H(44)	-0.190232869	1.19884959	0.933281421	0.5
H(45)	-0.265211673	1.088781082	1.049583023	0.5
H(46)	-0.143169983	1.017961947	0.792540904	0.5
H(47)	-0.211166852	0.904317831	0.910964693	0.5
H(48)	0.230466659	1.163010591	1.098246722	0.5
H(49)	0.280095486	1.044501096	0.975155692	0.5
H(50)	0.207520438	0.989238982	1.124922212	0.5
H(51)	0.018959815	0.770645439	0.822286683	0.5
H(52)	0.174225105	0.83366244	0.883494635	0.5
H(53)	0.091211997	0.915629498	0.748768707	0.5
H(54)	0.111955208	1.281598596	0.908133253	0.5
H(55)	-0.007370513	1.199482663	0.807095193	0.5
H(56)	0.161120742	1.15069361	0.798065948	0.5
C(1)	0.966515688	0.931418786	1.004841823	0.5
C(2)	1.112245446	0.925613365	0.964298249	0.5
C(3)	1.152789218	1.065482173	0.926462945	0.5
C(4)	1.020258964	1.138194533	0.948899037	0.5
C(5)	0.927086049	1.095267059	0.835266599	0.5
C(6)	0.892669695	0.951072964	0.872418405	0.5
C(7)	0.960640884	1.068798832	1.072088247	0.5
C(8)	1.046196489	1.08069238	1.198076975	0.5
C(9)	0.820746551	1.117480904	1.108770397	0.5
C(10)	0.920175644	0.812657445	1.085839603	0.5
O(11)	1.182673833	0.829102856	0.96197538	0.5
H(12)	1.232673481	1.102210887	0.992805197	0.5
H(13)	1.188374888	1.070462686	0.822386623	0.5
H(14)	1.031410862	1.247303197	0.958017733	0.5
H(15)	0.837187387	1.159017218	0.831506643	0.5
H(16)	0.975289301	1.102908847	0.736425009	0.5
H(17)	0.78394666	0.93749392	0.884767167	0.5
H(18)	0.926301265	0.87886186	0.796101663	0.5
H(19)	1.05908014	1.186622634	1.225855082	0.5
H(20)	0.998444662	1.029465426	1.2831812	0.5
H(21)	1.146587876	1.036734296	1.189601369	0.5
H(22)	0.927537563	0.719689971	1.027048537	0.5
H(23)	0.980775529	0.800264264	1.177026809	0.5
H(24)	0.814969234	0.824554567	1.116353328	0.5
H(25)	0.823894589	1.223482085	1.138970538	0.5
H(26)	0.746556736	1.109703512	1.028214406	0.5
H(27)	0.779818141	1.059851539	1.193330016	0.5
C(30)	1.000722452	0.949802414	0.942317062	0.5
C(31)	0.98047056	0.886424456	1.07829287	0.5
C(32)	0.947516345	0.997727585	1.174001782	0.5
C(33)	0.951154572	1.116713969	1.078176892	0.5
C(34)	0.826181129	1.10596215	0.990390713	0.5
C(35)	0.859328239	0.988278545	0.898692349	0.5
C(36)	1.065555162	1.082763288	0.981712716	0.5
C(37)	1.201929232	1.068560023	1.049040237	0.5
C(38)	1.082460133	1.183202112	0.868069691	0.5
C(39)	1.075494667	0.862740074	0.844138576	0.5
O(40)	0.988479362	0.770375019	1.105682423	0.5
H(41)	1.02384823	1.005044999	1.253074127	0.5
H(42)	0.849218336	0.982570213	1.221253525	0.5
H(43)	0.960929987	1.213635236	1.129385776	0.5
H(44)	0.809767131	1.19884959	0.933281421	0.5
H(45)	0.734788327	1.088781082	1.049583023	0.5
H(46)	0.856830017	1.017961947	0.792540904	0.5
H(47)	0.788833148	0.904317831	0.910964693	0.5
H(48)	1.230466659	1.163010591	1.098246722	0.5
H(49)	1.280095486	1.044501096	0.975155692	0.5
H(50)	1.207520438	0.989238982	1.124922212	0.5
H(51)	1.018959815	0.770645439	0.822286683	0.5
H(52)	1.174225105	0.83366244	0.883494635	0.5
H(53)	1.091211997	0.915629498	0.748768707	0.5
H(54)	1.111955208	1.281598596	0.908133253	0.5
H(55)	0.992629487	1.199482663	0.807095193	0.5
H(56)	1.161120742	1.15069361	0.798065948	0.5
#END
