# Supplementary material for: A New Look at the Structure and Thermal Behavior of Polyvinylidene Fluoride–Camphor Mixtures
Source: Polymers (Basel). 2022 Nov 30;14(23):5214. doi: 10.3390/polym14235214 (PMC9735715; doi:10.3390/polym14235214)
Supplement: Supplementary file 1 [file polymers-14-05214-s001.zip › DL_Camphor_fcc_Euler_angles_19.cif]

#######################################################################
#
#                 Cambridge Crystallographic Data Centre
#                                CCDC 
#
#######################################################################
#
# If this CIF has been generated from an entry in the Cambridge 
# Structural Database, then it will include bibliographic, chemical, 
# crystal, experimental, refinement or atomic coordinate data resulting 
# from the CCDC's data processing and validation procedures.
#
#######################################################################

data_3D\Atomistic\(2)
_symmetry_cell_setting           triclinic
_symmetry_space_group_name_H-M   'P 1'
_symmetry_Int_Tables_number      1
_space_group_name_Hall           'P 1'
loop_
_symmetry_equiv_pos_site_id
_symmetry_equiv_pos_as_xyz
1 x,y,z
_cell_length_a                   10.1
_cell_length_b                   10.1
_cell_length_c                   10.1 
_cell_angle_alpha                90.0000
_cell_angle_beta                 90.0000
_cell_angle_gamma                90.0000
loop_
_atom_site_label
_atom_site_fract_x
_atom_site_fract_y
_atom_site_fract_z
_atom_site_occupancy
C(1)	0.04915544	0.032140984	0.048976781	0.5
C(2)	-0.022093362	0.131526028	-0.040246915	0.5
C(3)	-0.086854097	0.052594431	-0.150765879	0.5
C(4)	-0.042407654	-0.088353427	-0.111869235	0.5
C(5)	0.107113595	-0.097303412	-0.143485449	0.5
C(6)	0.170021434	-0.011152098	-0.0340449	0.5
C(7)	-0.046449433	-0.087165176	0.041518875	0.5
C(8)	-0.184911182	-0.06037462	0.100212892	0.5
C(9)	0.004735249	-0.2158132	0.105673087	0.5
C(10)	0.082786211	0.085427503	0.18624227	0.5
O(11)	-0.026573387	0.25018756	-0.026860285	0.5
H(12)	-0.196331598	0.064405513	-0.148127017	0.5
H(13)	-0.050393108	0.084241948	-0.249720702	0.5
H(14)	-0.102364051	-0.16757697	-0.159209248	0.5
H(15)	0.142461452	-0.20164559	-0.138665873	0.5
H(16)	0.130786751	-0.060659643	-0.24471996	0.5
H(17)	0.24164673	-0.069017756	0.026609558	0.5
H(18)	0.224337995	0.075702889	-0.074980136	0.5
H(19)	-0.255882401	-0.138509565	0.068324854	0.5
H(20)	-0.181868794	-0.061032026	0.210383117	0.5
H(21)	-0.228488051	0.036623532	0.072374169	0.5
H(22)	0.153189398	0.169987851	0.179424856	0.5
H(23)	-0.007497779	0.120342662	0.238880436	0.5
H(24)	0.130157712	0.00752059	0.24810883	0.5
H(25)	-0.061167473	-0.300303529	0.079664923	0.5
H(26)	0.106460976	-0.24478259	0.076236116	0.5
H(27)	0.006266735	-0.207225551	0.21553898	0.5
C(30)	0.07263181	0.023760408	0.002775631	0.5
C(31)	-0.019345873	0.096951028	0.098167266	0.5
C(32)	-0.146912287	0.017537327	0.10557244	0.5
C(33)	-0.111786233	-0.097452322	0.011248813	0.5
C(34)	-0.010074241	-0.184952152	0.084997214	0.5
C(35)	0.116559987	-0.099446929	0.081934453	0.5
C(36)	-0.028243114	-0.030592896	-0.0987323	0.5
C(37)	-0.102846813	0.077304071	-0.176995622	0.5
C(38)	0.028653661	-0.128337225	-0.201188514	0.5
C(39)	0.185970228	0.108094614	-0.050627505	0.5
O(40)	0.003790556	0.198253965	0.157194556	0.5
H(41)	-0.23212813	0.077164045	0.069303285	0.5
H(42)	-0.168155037	-0.01523308	0.208527855	0.5
H(43)	-0.199853996	-0.152833064	-0.02464942	0.5
H(44)	0.004383319	-0.281182964	0.033136084	0.5
H(45)	-0.042179398	-0.208988353	0.18767673	0.5
H(46)	0.199423871	-0.151954413	0.031615316	0.5
H(47)	0.151425821	-0.072393759	0.183038703	0.5
H(48)	-0.190880978	0.034173198	-0.227456362	0.5
H(49)	-0.038267145	0.121532554	-0.254590912	0.5
H(50)	-0.138197383	0.161796787	-0.116229832	0.5
H(51)	0.25271141	0.140443139	0.030946413	0.5
H(52)	0.148268597	0.198191469	-0.101649574	0.5
H(53)	0.246704319	0.051139043	-0.122788232	0.5
H(54)	-0.053002919	-0.176380617	-0.257588442	0.5
H(55)	0.089757668	-0.209159434	-0.158920779	0.5
H(56)	0.09324305	-0.076283218	-0.273737873	0.5
C(1)	0.54915544	0.532140984	0.048976781	0.5
C(2)	0.477906638	0.631526028	-0.040246915	0.5
C(3)	0.413145903	0.552594431	-0.150765879	0.5
C(4)	0.457592346	0.411646573	-0.111869235	0.5
C(5)	0.607113595	0.402696588	-0.143485449	0.5
C(6)	0.670021434	0.488847902	-0.0340449	0.5
C(7)	0.453550567	0.412834824	0.041518875	0.5
C(8)	0.315088818	0.43962538	0.100212892	0.5
C(9)	0.504735249	0.2841868	0.105673087	0.5
C(10)	0.582786211	0.585427503	0.18624227	0.5
O(11)	0.473426613	0.75018756	-0.026860285	0.5
H(12)	0.303668402	0.564405513	-0.148127017	0.5
H(13)	0.449606892	0.584241948	-0.249720702	0.5
H(14)	0.397635949	0.33242303	-0.159209248	0.5
H(15)	0.642461452	0.29835441	-0.138665873	0.5
H(16)	0.630786751	0.439340357	-0.24471996	0.5
H(17)	0.74164673	0.430982244	0.026609558	0.5
H(18)	0.724337995	0.575702889	-0.074980136	0.5
H(19)	0.244117599	0.361490435	0.068324854	0.5
H(20)	0.318131206	0.438967974	0.210383117	0.5
H(21)	0.271511949	0.536623532	0.072374169	0.5
H(22)	0.653189398	0.669987851	0.179424856	0.5
H(23)	0.492502221	0.620342662	0.238880436	0.5
H(24)	0.630157712	0.50752059	0.24810883	0.5
H(25)	0.438832527	0.199696471	0.079664923	0.5
H(26)	0.606460976	0.25521741	0.076236116	0.5
H(27)	0.506266735	0.292774449	0.21553898	0.5
C(30)	0.57263181	0.523760408	0.002775631	0.5
C(31)	0.480654127	0.596951028	0.098167266	0.5
C(32)	0.353087713	0.517537327	0.10557244	0.5
C(33)	0.388213767	0.402547678	0.011248813	0.5
C(34)	0.489925759	0.315047848	0.084997214	0.5
C(35)	0.616559987	0.400553071	0.081934453	0.5
C(36)	0.471756886	0.469407104	-0.0987323	0.5
C(37)	0.397153187	0.577304071	-0.176995622	0.5
C(38)	0.528653661	0.371662775	-0.201188514	0.5
C(39)	0.685970228	0.608094614	-0.050627505	0.5
O(40)	0.503790556	0.698253965	0.157194556	0.5
H(41)	0.26787187	0.577164045	0.069303285	0.5
H(42)	0.331844963	0.48476692	0.208527855	0.5
H(43)	0.300146004	0.347166936	-0.02464942	0.5
H(44)	0.504383319	0.218817036	0.033136084	0.5
H(45)	0.457820602	0.291011647	0.18767673	0.5
H(46)	0.699423871	0.348045587	0.031615316	0.5
H(47)	0.651425821	0.427606241	0.183038703	0.5
H(48)	0.309119022	0.534173198	-0.227456362	0.5
H(49)	0.461732855	0.621532554	-0.254590912	0.5
H(50)	0.361802617	0.661796787	-0.116229832	0.5
H(51)	0.75271141	0.640443139	0.030946413	0.5
H(52)	0.648268597	0.698191469	-0.101649574	0.5
H(53)	0.746704319	0.551139043	-0.122788232	0.5
H(54)	0.446997081	0.323619383	-0.257588442	0.5
H(55)	0.589757668	0.290840566	-0.158920779	0.5
H(56)	0.59324305	0.423716782	-0.273737873	0.5
C(1)	1.04915544	0.032140984	0.048976781	0.5
C(2)	0.977906638	0.131526028	-0.040246915	0.5
C(3)	0.913145903	0.052594431	-0.150765879	0.5
C(4)	0.957592346	-0.088353427	-0.111869235	0.5
C(5)	1.107113595	-0.097303412	-0.143485449	0.5
C(6)	1.170021434	-0.011152098	-0.0340449	0.5
C(7)	0.953550567	-0.087165176	0.041518875	0.5
C(8)	0.815088818	-0.06037462	0.100212892	0.5
C(9)	1.004735249	-0.2158132	0.105673087	0.5
C(10)	1.082786211	0.085427503	0.18624227	0.5
O(11)	0.973426613	0.25018756	-0.026860285	0.5
H(12)	0.803668402	0.064405513	-0.148127017	0.5
H(13)	0.949606892	0.084241948	-0.249720702	0.5
H(14)	0.897635949	-0.16757697	-0.159209248	0.5
H(15)	1.142461452	-0.20164559	-0.138665873	0.5
H(16)	1.130786751	-0.060659643	-0.24471996	0.5
H(17)	1.24164673	-0.069017756	0.026609558	0.5
H(18)	1.224337995	0.075702889	-0.074980136	0.5
H(19)	0.744117599	-0.138509565	0.068324854	0.5
H(20)	0.818131206	-0.061032026	0.210383117	0.5
H(21)	0.771511949	0.036623532	0.072374169	0.5
H(22)	1.153189398	0.169987851	0.179424856	0.5
H(23)	0.992502221	0.120342662	0.238880436	0.5
H(24)	1.130157712	0.00752059	0.24810883	0.5
H(25)	0.938832527	-0.300303529	0.079664923	0.5
H(26)	1.106460976	-0.24478259	0.076236116	0.5
H(27)	1.006266735	-0.207225551	0.21553898	0.5
C(30)	1.07263181	0.023760408	0.002775631	0.5
C(31)	0.980654127	0.096951028	0.098167266	0.5
C(32)	0.853087713	0.017537327	0.10557244	0.5
C(33)	0.888213767	-0.097452322	0.011248813	0.5
C(34)	0.989925759	-0.184952152	0.084997214	0.5
C(35)	1.116559987	-0.099446929	0.081934453	0.5
C(36)	0.971756886	-0.030592896	-0.0987323	0.5
C(37)	0.897153187	0.077304071	-0.176995622	0.5
C(38)	1.028653661	-0.128337225	-0.201188514	0.5
C(39)	1.185970228	0.108094614	-0.050627505	0.5
O(40)	1.003790556	0.198253965	0.157194556	0.5
H(41)	0.76787187	0.077164045	0.069303285	0.5
H(42)	0.831844963	-0.01523308	0.208527855	0.5
H(43)	0.800146004	-0.152833064	-0.02464942	0.5
H(44)	1.004383319	-0.281182964	0.033136084	0.5
H(45)	0.957820602	-0.208988353	0.18767673	0.5
H(46)	1.199423871	-0.151954413	0.031615316	0.5
H(47)	1.151425821	-0.072393759	0.183038703	0.5
H(48)	0.809119022	0.034173198	-0.227456362	0.5
H(49)	0.961732855	0.121532554	-0.254590912	0.5
H(50)	0.861802617	0.161796787	-0.116229832	0.5
H(51)	1.25271141	0.140443139	0.030946413	0.5
H(52)	1.148268597	0.198191469	-0.101649574	0.5
H(53)	1.246704319	0.051139043	-0.122788232	0.5
H(54)	0.946997081	-0.176380617	-0.257588442	0.5
H(55)	1.089757668	-0.209159434	-0.158920779	0.5
H(56)	1.09324305	-0.076283218	-0.273737873	0.5
C(1)	0.04915544	1.032140984	0.048976781	0.5
C(2)	-0.022093362	1.131526028	-0.040246915	0.5
C(3)	-0.086854097	1.052594431	-0.150765879	0.5
C(4)	-0.042407654	0.911646573	-0.111869235	0.5
C(5)	0.107113595	0.902696588	-0.143485449	0.5
C(6)	0.170021434	0.988847902	-0.0340449	0.5
C(7)	-0.046449433	0.912834824	0.041518875	0.5
C(8)	-0.184911182	0.93962538	0.100212892	0.5
C(9)	0.004735249	0.7841868	0.105673087	0.5
C(10)	0.082786211	1.085427503	0.18624227	0.5
O(11)	-0.026573387	1.25018756	-0.026860285	0.5
H(12)	-0.196331598	1.064405513	-0.148127017	0.5
H(13)	-0.050393108	1.084241948	-0.249720702	0.5
H(14)	-0.102364051	0.83242303	-0.159209248	0.5
H(15)	0.142461452	0.79835441	-0.138665873	0.5
H(16)	0.130786751	0.939340357	-0.24471996	0.5
H(17)	0.24164673	0.930982244	0.026609558	0.5
H(18)	0.224337995	1.075702889	-0.074980136	0.5
H(19)	-0.255882401	0.861490435	0.068324854	0.5
H(20)	-0.181868794	0.938967974	0.210383117	0.5
H(21)	-0.228488051	1.036623532	0.072374169	0.5
H(22)	0.153189398	1.169987851	0.179424856	0.5
H(23)	-0.007497779	1.120342662	0.238880436	0.5
H(24)	0.130157712	1.00752059	0.24810883	0.5
H(25)	-0.061167473	0.699696471	0.079664923	0.5
H(26)	0.106460976	0.75521741	0.076236116	0.5
H(27)	0.006266735	0.792774449	0.21553898	0.5
C(30)	0.07263181	1.023760408	0.002775631	0.5
C(31)	-0.019345873	1.096951028	0.098167266	0.5
C(32)	-0.146912287	1.017537327	0.10557244	0.5
C(33)	-0.111786233	0.902547678	0.011248813	0.5
C(34)	-0.010074241	0.815047848	0.084997214	0.5
C(35)	0.116559987	0.900553071	0.081934453	0.5
C(36)	-0.028243114	0.969407104	-0.0987323	0.5
C(37)	-0.102846813	1.077304071	-0.176995622	0.5
C(38)	0.028653661	0.871662775	-0.201188514	0.5
C(39)	0.185970228	1.108094614	-0.050627505	0.5
O(40)	0.003790556	1.198253965	0.157194556	0.5
H(41)	-0.23212813	1.077164045	0.069303285	0.5
H(42)	-0.168155037	0.98476692	0.208527855	0.5
H(43)	-0.199853996	0.847166936	-0.02464942	0.5
H(44)	0.004383319	0.718817036	0.033136084	0.5
H(45)	-0.042179398	0.791011647	0.18767673	0.5
H(46)	0.199423871	0.848045587	0.031615316	0.5
H(47)	0.151425821	0.927606241	0.183038703	0.5
H(48)	-0.190880978	1.034173198	-0.227456362	0.5
H(49)	-0.038267145	1.121532554	-0.254590912	0.5
H(50)	-0.138197383	1.161796787	-0.116229832	0.5
H(51)	0.25271141	1.140443139	0.030946413	0.5
H(52)	0.148268597	1.198191469	-0.101649574	0.5
H(53)	0.246704319	1.051139043	-0.122788232	0.5
H(54)	-0.053002919	0.823619383	-0.257588442	0.5
H(55)	0.089757668	0.790840566	-0.158920779	0.5
H(56)	0.09324305	0.923716782	-0.273737873	0.5
C(1)	1.04915544	1.032140984	0.048976781	0.5
C(2)	0.977906638	1.131526028	-0.040246915	0.5
C(3)	0.913145903	1.052594431	-0.150765879	0.5
C(4)	0.957592346	0.911646573	-0.111869235	0.5
C(5)	1.107113595	0.902696588	-0.143485449	0.5
C(6)	1.170021434	0.988847902	-0.0340449	0.5
C(7)	0.953550567	0.912834824	0.041518875	0.5
C(8)	0.815088818	0.93962538	0.100212892	0.5
C(9)	1.004735249	0.7841868	0.105673087	0.5
C(10)	1.082786211	1.085427503	0.18624227	0.5
O(11)	0.973426613	1.25018756	-0.026860285	0.5
H(12)	0.803668402	1.064405513	-0.148127017	0.5
H(13)	0.949606892	1.084241948	-0.249720702	0.5
H(14)	0.897635949	0.83242303	-0.159209248	0.5
H(15)	1.142461452	0.79835441	-0.138665873	0.5
H(16)	1.130786751	0.939340357	-0.24471996	0.5
H(17)	1.24164673	0.930982244	0.026609558	0.5
H(18)	1.224337995	1.075702889	-0.074980136	0.5
H(19)	0.744117599	0.861490435	0.068324854	0.5
H(20)	0.818131206	0.938967974	0.210383117	0.5
H(21)	0.771511949	1.036623532	0.072374169	0.5
H(22)	1.153189398	1.169987851	0.179424856	0.5
H(23)	0.992502221	1.120342662	0.238880436	0.5
H(24)	1.130157712	1.00752059	0.24810883	0.5
H(25)	0.938832527	0.699696471	0.079664923	0.5
H(26)	1.106460976	0.75521741	0.076236116	0.5
H(27)	1.006266735	0.792774449	0.21553898	0.5
C(30)	1.07263181	1.023760408	0.002775631	0.5
C(31)	0.980654127	1.096951028	0.098167266	0.5
C(32)	0.853087713	1.017537327	0.10557244	0.5
C(33)	0.888213767	0.902547678	0.011248813	0.5
C(34)	0.989925759	0.815047848	0.084997214	0.5
C(35)	1.116559987	0.900553071	0.081934453	0.5
C(36)	0.971756886	0.969407104	-0.0987323	0.5
C(37)	0.897153187	1.077304071	-0.176995622	0.5
C(38)	1.028653661	0.871662775	-0.201188514	0.5
C(39)	1.185970228	1.108094614	-0.050627505	0.5
O(40)	1.003790556	1.198253965	0.157194556	0.5
H(41)	0.76787187	1.077164045	0.069303285	0.5
H(42)	0.831844963	0.98476692	0.208527855	0.5
H(43)	0.800146004	0.847166936	-0.02464942	0.5
H(44)	1.004383319	0.718817036	0.033136084	0.5
H(45)	0.957820602	0.791011647	0.18767673	0.5
H(46)	1.199423871	0.848045587	0.031615316	0.5
H(47)	1.151425821	0.927606241	0.183038703	0.5
H(48)	0.809119022	1.034173198	-0.227456362	0.5
H(49)	0.961732855	1.121532554	-0.254590912	0.5
H(50)	0.861802617	1.161796787	-0.116229832	0.5
H(51)	1.25271141	1.140443139	0.030946413	0.5
H(52)	1.148268597	1.198191469	-0.101649574	0.5
H(53)	1.246704319	1.051139043	-0.122788232	0.5
H(54)	0.946997081	0.823619383	-0.257588442	0.5
H(55)	1.089757668	0.790840566	-0.158920779	0.5
H(56)	1.09324305	0.923716782	-0.273737873	0.5
C(1)	0.54915544	0.032140984	0.548976781	0.5
C(2)	0.477906638	0.131526028	0.459753085	0.5
C(3)	0.413145903	0.052594431	0.349234121	0.5
C(4)	0.457592346	-0.088353427	0.388130765	0.5
C(5)	0.607113595	-0.097303412	0.356514551	0.5
C(6)	0.670021434	-0.011152098	0.4659551	0.5
C(7)	0.453550567	-0.087165176	0.541518875	0.5
C(8)	0.315088818	-0.06037462	0.600212892	0.5
C(9)	0.504735249	-0.2158132	0.605673087	0.5
C(10)	0.582786211	0.085427503	0.68624227	0.5
O(11)	0.473426613	0.25018756	0.473139715	0.5
H(12)	0.303668402	0.064405513	0.351872983	0.5
H(13)	0.449606892	0.084241948	0.250279298	0.5
H(14)	0.397635949	-0.16757697	0.340790752	0.5
H(15)	0.642461452	-0.20164559	0.361334127	0.5
H(16)	0.630786751	-0.060659643	0.25528004	0.5
H(17)	0.74164673	-0.069017756	0.526609558	0.5
H(18)	0.724337995	0.075702889	0.425019864	0.5
H(19)	0.244117599	-0.138509565	0.568324854	0.5
H(20)	0.318131206	-0.061032026	0.710383117	0.5
H(21)	0.271511949	0.036623532	0.572374169	0.5
H(22)	0.653189398	0.169987851	0.679424856	0.5
H(23)	0.492502221	0.120342662	0.738880436	0.5
H(24)	0.630157712	0.00752059	0.74810883	0.5
H(25)	0.438832527	-0.300303529	0.579664923	0.5
H(26)	0.606460976	-0.24478259	0.576236116	0.5
H(27)	0.506266735	-0.207225551	0.71553898	0.5
C(30)	0.57263181	0.023760408	0.502775631	0.5
C(31)	0.480654127	0.096951028	0.598167266	0.5
C(32)	0.353087713	0.017537327	0.60557244	0.5
C(33)	0.388213767	-0.097452322	0.511248813	0.5
C(34)	0.489925759	-0.184952152	0.584997214	0.5
C(35)	0.616559987	-0.099446929	0.581934453	0.5
C(36)	0.471756886	-0.030592896	0.4012677	0.5
C(37)	0.397153187	0.077304071	0.323004378	0.5
C(38)	0.528653661	-0.128337225	0.298811486	0.5
C(39)	0.685970228	0.108094614	0.449372495	0.5
O(40)	0.503790556	0.198253965	0.657194556	0.5
H(41)	0.26787187	0.077164045	0.569303285	0.5
H(42)	0.331844963	-0.01523308	0.708527855	0.5
H(43)	0.300146004	-0.152833064	0.47535058	0.5
H(44)	0.504383319	-0.281182964	0.533136084	0.5
H(45)	0.457820602	-0.208988353	0.68767673	0.5
H(46)	0.699423871	-0.151954413	0.531615316	0.5
H(47)	0.651425821	-0.072393759	0.683038703	0.5
H(48)	0.309119022	0.034173198	0.272543638	0.5
H(49)	0.461732855	0.121532554	0.245409088	0.5
H(50)	0.361802617	0.161796787	0.383770168	0.5
H(51)	0.75271141	0.140443139	0.530946413	0.5
H(52)	0.648268597	0.198191469	0.398350426	0.5
H(53)	0.746704319	0.051139043	0.377211768	0.5
H(54)	0.446997081	-0.176380617	0.242411558	0.5
H(55)	0.589757668	-0.209159434	0.341079221	0.5
H(56)	0.59324305	-0.076283218	0.226262127	0.5
C(1)	0.04915544	0.532140984	0.548976781	0.5
C(2)	-0.022093362	0.631526028	0.459753085	0.5
C(3)	-0.086854097	0.552594431	0.349234121	0.5
C(4)	-0.042407654	0.411646573	0.388130765	0.5
C(5)	0.107113595	0.402696588	0.356514551	0.5
C(6)	0.170021434	0.488847902	0.4659551	0.5
C(7)	-0.046449433	0.412834824	0.541518875	0.5
C(8)	-0.184911182	0.43962538	0.600212892	0.5
C(9)	0.004735249	0.2841868	0.605673087	0.5
C(10)	0.082786211	0.585427503	0.68624227	0.5
O(11)	-0.026573387	0.75018756	0.473139715	0.5
H(12)	-0.196331598	0.564405513	0.351872983	0.5
H(13)	-0.050393108	0.584241948	0.250279298	0.5
H(14)	-0.102364051	0.33242303	0.340790752	0.5
H(15)	0.142461452	0.29835441	0.361334127	0.5
H(16)	0.130786751	0.439340357	0.25528004	0.5
H(17)	0.24164673	0.430982244	0.526609558	0.5
H(18)	0.224337995	0.575702889	0.425019864	0.5
H(19)	-0.255882401	0.361490435	0.568324854	0.5
H(20)	-0.181868794	0.438967974	0.710383117	0.5
H(21)	-0.228488051	0.536623532	0.572374169	0.5
H(22)	0.153189398	0.669987851	0.679424856	0.5
H(23)	-0.007497779	0.620342662	0.738880436	0.5
H(24)	0.130157712	0.50752059	0.74810883	0.5
H(25)	-0.061167473	0.199696471	0.579664923	0.5
H(26)	0.106460976	0.25521741	0.576236116	0.5
H(27)	0.006266735	0.292774449	0.71553898	0.5
C(30)	0.07263181	0.523760408	0.502775631	0.5
C(31)	-0.019345873	0.596951028	0.598167266	0.5
C(32)	-0.146912287	0.517537327	0.60557244	0.5
C(33)	-0.111786233	0.402547678	0.511248813	0.5
C(34)	-0.010074241	0.315047848	0.584997214	0.5
C(35)	0.116559987	0.400553071	0.581934453	0.5
C(36)	-0.028243114	0.469407104	0.4012677	0.5
C(37)	-0.102846813	0.577304071	0.323004378	0.5
C(38)	0.028653661	0.371662775	0.298811486	0.5
C(39)	0.185970228	0.608094614	0.449372495	0.5
O(40)	0.003790556	0.698253965	0.657194556	0.5
H(41)	-0.23212813	0.577164045	0.569303285	0.5
H(42)	-0.168155037	0.48476692	0.708527855	0.5
H(43)	-0.199853996	0.347166936	0.47535058	0.5
H(44)	0.004383319	0.218817036	0.533136084	0.5
H(45)	-0.042179398	0.291011647	0.68767673	0.5
H(46)	0.199423871	0.348045587	0.531615316	0.5
H(47)	0.151425821	0.427606241	0.683038703	0.5
H(48)	-0.190880978	0.534173198	0.272543638	0.5
H(49)	-0.038267145	0.621532554	0.245409088	0.5
H(50)	-0.138197383	0.661796787	0.383770168	0.5
H(51)	0.25271141	0.640443139	0.530946413	0.5
H(52)	0.148268597	0.698191469	0.398350426	0.5
H(53)	0.246704319	0.551139043	0.377211768	0.5
H(54)	-0.053002919	0.323619383	0.242411558	0.5
H(55)	0.089757668	0.290840566	0.341079221	0.5
H(56)	0.09324305	0.423716782	0.226262127	0.5
C(1)	1.04915544	0.532140984	0.548976781	0.5
C(2)	0.977906638	0.631526028	0.459753085	0.5
C(3)	0.913145903	0.552594431	0.349234121	0.5
C(4)	0.957592346	0.411646573	0.388130765	0.5
C(5)	1.107113595	0.402696588	0.356514551	0.5
C(6)	1.170021434	0.488847902	0.4659551	0.5
C(7)	0.953550567	0.412834824	0.541518875	0.5
C(8)	0.815088818	0.43962538	0.600212892	0.5
C(9)	1.004735249	0.2841868	0.605673087	0.5
C(10)	1.082786211	0.585427503	0.68624227	0.5
O(11)	0.973426613	0.75018756	0.473139715	0.5
H(12)	0.803668402	0.564405513	0.351872983	0.5
H(13)	0.949606892	0.584241948	0.250279298	0.5
H(14)	0.897635949	0.33242303	0.340790752	0.5
H(15)	1.142461452	0.29835441	0.361334127	0.5
H(16)	1.130786751	0.439340357	0.25528004	0.5
H(17)	1.24164673	0.430982244	0.526609558	0.5
H(18)	1.224337995	0.575702889	0.425019864	0.5
H(19)	0.744117599	0.361490435	0.568324854	0.5
H(20)	0.818131206	0.438967974	0.710383117	0.5
H(21)	0.771511949	0.536623532	0.572374169	0.5
H(22)	1.153189398	0.669987851	0.679424856	0.5
H(23)	0.992502221	0.620342662	0.738880436	0.5
H(24)	1.130157712	0.50752059	0.74810883	0.5
H(25)	0.938832527	0.199696471	0.579664923	0.5
H(26)	1.106460976	0.25521741	0.576236116	0.5
H(27)	1.006266735	0.292774449	0.71553898	0.5
C(30)	1.07263181	0.523760408	0.502775631	0.5
C(31)	0.980654127	0.596951028	0.598167266	0.5
C(32)	0.853087713	0.517537327	0.60557244	0.5
C(33)	0.888213767	0.402547678	0.511248813	0.5
C(34)	0.989925759	0.315047848	0.584997214	0.5
C(35)	1.116559987	0.400553071	0.581934453	0.5
C(36)	0.971756886	0.469407104	0.4012677	0.5
C(37)	0.897153187	0.577304071	0.323004378	0.5
C(38)	1.028653661	0.371662775	0.298811486	0.5
C(39)	1.185970228	0.608094614	0.449372495	0.5
O(40)	1.003790556	0.698253965	0.657194556	0.5
H(41)	0.76787187	0.577164045	0.569303285	0.5
H(42)	0.831844963	0.48476692	0.708527855	0.5
H(43)	0.800146004	0.347166936	0.47535058	0.5
H(44)	1.004383319	0.218817036	0.533136084	0.5
H(45)	0.957820602	0.291011647	0.68767673	0.5
H(46)	1.199423871	0.348045587	0.531615316	0.5
H(47)	1.151425821	0.427606241	0.683038703	0.5
H(48)	0.809119022	0.534173198	0.272543638	0.5
H(49)	0.961732855	0.621532554	0.245409088	0.5
H(50)	0.861802617	0.661796787	0.383770168	0.5
H(51)	1.25271141	0.640443139	0.530946413	0.5
H(52)	1.148268597	0.698191469	0.398350426	0.5
H(53)	1.246704319	0.551139043	0.377211768	0.5
H(54)	0.946997081	0.323619383	0.242411558	0.5
H(55)	1.089757668	0.290840566	0.341079221	0.5
H(56)	1.09324305	0.423716782	0.226262127	0.5
C(1)	0.54915544	1.032140984	0.548976781	0.5
C(2)	0.477906638	1.131526028	0.459753085	0.5
C(3)	0.413145903	1.052594431	0.349234121	0.5
C(4)	0.457592346	0.911646573	0.388130765	0.5
C(5)	0.607113595	0.902696588	0.356514551	0.5
C(6)	0.670021434	0.988847902	0.4659551	0.5
C(7)	0.453550567	0.912834824	0.541518875	0.5
C(8)	0.315088818	0.93962538	0.600212892	0.5
C(9)	0.504735249	0.7841868	0.605673087	0.5
C(10)	0.582786211	1.085427503	0.68624227	0.5
O(11)	0.473426613	1.25018756	0.473139715	0.5
H(12)	0.303668402	1.064405513	0.351872983	0.5
H(13)	0.449606892	1.084241948	0.250279298	0.5
H(14)	0.397635949	0.83242303	0.340790752	0.5
H(15)	0.642461452	0.79835441	0.361334127	0.5
H(16)	0.630786751	0.939340357	0.25528004	0.5
H(17)	0.74164673	0.930982244	0.526609558	0.5
H(18)	0.724337995	1.075702889	0.425019864	0.5
H(19)	0.244117599	0.861490435	0.568324854	0.5
H(20)	0.318131206	0.938967974	0.710383117	0.5
H(21)	0.271511949	1.036623532	0.572374169	0.5
H(22)	0.653189398	1.169987851	0.679424856	0.5
H(23)	0.492502221	1.120342662	0.738880436	0.5
H(24)	0.630157712	1.00752059	0.74810883	0.5
H(25)	0.438832527	0.699696471	0.579664923	0.5
H(26)	0.606460976	0.75521741	0.576236116	0.5
H(27)	0.506266735	0.792774449	0.71553898	0.5
C(30)	0.57263181	1.023760408	0.502775631	0.5
C(31)	0.480654127	1.096951028	0.598167266	0.5
C(32)	0.353087713	1.017537327	0.60557244	0.5
C(33)	0.388213767	0.902547678	0.511248813	0.5
C(34)	0.489925759	0.815047848	0.584997214	0.5
C(35)	0.616559987	0.900553071	0.581934453	0.5
C(36)	0.471756886	0.969407104	0.4012677	0.5
C(37)	0.397153187	1.077304071	0.323004378	0.5
C(38)	0.528653661	0.871662775	0.298811486	0.5
C(39)	0.685970228	1.108094614	0.449372495	0.5
O(40)	0.503790556	1.198253965	0.657194556	0.5
H(41)	0.26787187	1.077164045	0.569303285	0.5
H(42)	0.331844963	0.98476692	0.708527855	0.5
H(43)	0.300146004	0.847166936	0.47535058	0.5
H(44)	0.504383319	0.718817036	0.533136084	0.5
H(45)	0.457820602	0.791011647	0.68767673	0.5
H(46)	0.699423871	0.848045587	0.531615316	0.5
H(47)	0.651425821	0.927606241	0.683038703	0.5
H(48)	0.309119022	1.034173198	0.272543638	0.5
H(49)	0.461732855	1.121532554	0.245409088	0.5
H(50)	0.361802617	1.161796787	0.383770168	0.5
H(51)	0.75271141	1.140443139	0.530946413	0.5
H(52)	0.648268597	1.198191469	0.398350426	0.5
H(53)	0.746704319	1.051139043	0.377211768	0.5
H(54)	0.446997081	0.823619383	0.242411558	0.5
H(55)	0.589757668	0.790840566	0.341079221	0.5
H(56)	0.59324305	0.923716782	0.226262127	0.5
C(1)	0.04915544	0.032140984	1.048976781	0.5
C(2)	-0.022093362	0.131526028	0.959753085	0.5
C(3)	-0.086854097	0.052594431	0.849234121	0.5
C(4)	-0.042407654	-0.088353427	0.888130765	0.5
C(5)	0.107113595	-0.097303412	0.856514551	0.5
C(6)	0.170021434	-0.011152098	0.9659551	0.5
C(7)	-0.046449433	-0.087165176	1.041518875	0.5
C(8)	-0.184911182	-0.06037462	1.100212892	0.5
C(9)	0.004735249	-0.2158132	1.105673087	0.5
C(10)	0.082786211	0.085427503	1.18624227	0.5
O(11)	-0.026573387	0.25018756	0.973139715	0.5
H(12)	-0.196331598	0.064405513	0.851872983	0.5
H(13)	-0.050393108	0.084241948	0.750279298	0.5
H(14)	-0.102364051	-0.16757697	0.840790752	0.5
H(15)	0.142461452	-0.20164559	0.861334127	0.5
H(16)	0.130786751	-0.060659643	0.75528004	0.5
H(17)	0.24164673	-0.069017756	1.026609558	0.5
H(18)	0.224337995	0.075702889	0.925019864	0.5
H(19)	-0.255882401	-0.138509565	1.068324854	0.5
H(20)	-0.181868794	-0.061032026	1.210383117	0.5
H(21)	-0.228488051	0.036623532	1.072374169	0.5
H(22)	0.153189398	0.169987851	1.179424856	0.5
H(23)	-0.007497779	0.120342662	1.238880436	0.5
H(24)	0.130157712	0.00752059	1.24810883	0.5
H(25)	-0.061167473	-0.300303529	1.079664923	0.5
H(26)	0.106460976	-0.24478259	1.076236116	0.5
H(27)	0.006266735	-0.207225551	1.21553898	0.5
C(30)	0.07263181	0.023760408	1.002775631	0.5
C(31)	-0.019345873	0.096951028	1.098167266	0.5
C(32)	-0.146912287	0.017537327	1.10557244	0.5
C(33)	-0.111786233	-0.097452322	1.011248813	0.5
C(34)	-0.010074241	-0.184952152	1.084997214	0.5
C(35)	0.116559987	-0.099446929	1.081934453	0.5
C(36)	-0.028243114	-0.030592896	0.9012677	0.5
C(37)	-0.102846813	0.077304071	0.823004378	0.5
C(38)	0.028653661	-0.128337225	0.798811486	0.5
C(39)	0.185970228	0.108094614	0.949372495	0.5
O(40)	0.003790556	0.198253965	1.157194556	0.5
H(41)	-0.23212813	0.077164045	1.069303285	0.5
H(42)	-0.168155037	-0.01523308	1.208527855	0.5
H(43)	-0.199853996	-0.152833064	0.97535058	0.5
H(44)	0.004383319	-0.281182964	1.033136084	0.5
H(45)	-0.042179398	-0.208988353	1.18767673	0.5
H(46)	0.199423871	-0.151954413	1.031615316	0.5
H(47)	0.151425821	-0.072393759	1.183038703	0.5
H(48)	-0.190880978	0.034173198	0.772543638	0.5
H(49)	-0.038267145	0.121532554	0.745409088	0.5
H(50)	-0.138197383	0.161796787	0.883770168	0.5
H(51)	0.25271141	0.140443139	1.030946413	0.5
H(52)	0.148268597	0.198191469	0.898350426	0.5
H(53)	0.246704319	0.051139043	0.877211768	0.5
H(54)	-0.053002919	-0.176380617	0.742411558	0.5
H(55)	0.089757668	-0.209159434	0.841079221	0.5
H(56)	0.09324305	-0.076283218	0.726262127	0.5
C(1)	0.54915544	0.532140984	1.048976781	0.5
C(2)	0.477906638	0.631526028	0.959753085	0.5
C(3)	0.413145903	0.552594431	0.849234121	0.5
C(4)	0.457592346	0.411646573	0.888130765	0.5
C(5)	0.607113595	0.402696588	0.856514551	0.5
C(6)	0.670021434	0.488847902	0.9659551	0.5
C(7)	0.453550567	0.412834824	1.041518875	0.5
C(8)	0.315088818	0.43962538	1.100212892	0.5
C(9)	0.504735249	0.2841868	1.105673087	0.5
C(10)	0.582786211	0.585427503	1.18624227	0.5
O(11)	0.473426613	0.75018756	0.973139715	0.5
H(12)	0.303668402	0.564405513	0.851872983	0.5
H(13)	0.449606892	0.584241948	0.750279298	0.5
H(14)	0.397635949	0.33242303	0.840790752	0.5
H(15)	0.642461452	0.29835441	0.861334127	0.5
H(16)	0.630786751	0.439340357	0.75528004	0.5
H(17)	0.74164673	0.430982244	1.026609558	0.5
H(18)	0.724337995	0.575702889	0.925019864	0.5
H(19)	0.244117599	0.361490435	1.068324854	0.5
H(20)	0.318131206	0.438967974	1.210383117	0.5
H(21)	0.271511949	0.536623532	1.072374169	0.5
H(22)	0.653189398	0.669987851	1.179424856	0.5
H(23)	0.492502221	0.620342662	1.238880436	0.5
H(24)	0.630157712	0.50752059	1.24810883	0.5
H(25)	0.438832527	0.199696471	1.079664923	0.5
H(26)	0.606460976	0.25521741	1.076236116	0.5
H(27)	0.506266735	0.292774449	1.21553898	0.5
C(30)	0.57263181	0.523760408	1.002775631	0.5
C(31)	0.480654127	0.596951028	1.098167266	0.5
C(32)	0.353087713	0.517537327	1.10557244	0.5
C(33)	0.388213767	0.402547678	1.011248813	0.5
C(34)	0.489925759	0.315047848	1.084997214	0.5
C(35)	0.616559987	0.400553071	1.081934453	0.5
C(36)	0.471756886	0.469407104	0.9012677	0.5
C(37)	0.397153187	0.577304071	0.823004378	0.5
C(38)	0.528653661	0.371662775	0.798811486	0.5
C(39)	0.685970228	0.608094614	0.949372495	0.5
O(40)	0.503790556	0.698253965	1.157194556	0.5
H(41)	0.26787187	0.577164045	1.069303285	0.5
H(42)	0.331844963	0.48476692	1.208527855	0.5
H(43)	0.300146004	0.347166936	0.97535058	0.5
H(44)	0.504383319	0.218817036	1.033136084	0.5
H(45)	0.457820602	0.291011647	1.18767673	0.5
H(46)	0.699423871	0.348045587	1.031615316	0.5
H(47)	0.651425821	0.427606241	1.183038703	0.5
H(48)	0.309119022	0.534173198	0.772543638	0.5
H(49)	0.461732855	0.621532554	0.745409088	0.5
H(50)	0.361802617	0.661796787	0.883770168	0.5
H(51)	0.75271141	0.640443139	1.030946413	0.5
H(52)	0.648268597	0.698191469	0.898350426	0.5
H(53)	0.746704319	0.551139043	0.877211768	0.5
H(54)	0.446997081	0.323619383	0.742411558	0.5
H(55)	0.589757668	0.290840566	0.841079221	0.5
H(56)	0.59324305	0.423716782	0.726262127	0.5
C(1)	1.04915544	0.032140984	1.048976781	0.5
C(2)	0.977906638	0.131526028	0.959753085	0.5
C(3)	0.913145903	0.052594431	0.849234121	0.5
C(4)	0.957592346	-0.088353427	0.888130765	0.5
C(5)	1.107113595	-0.097303412	0.856514551	0.5
C(6)	1.170021434	-0.011152098	0.9659551	0.5
C(7)	0.953550567	-0.087165176	1.041518875	0.5
C(8)	0.815088818	-0.06037462	1.100212892	0.5
C(9)	1.004735249	-0.2158132	1.105673087	0.5
C(10)	1.082786211	0.085427503	1.18624227	0.5
O(11)	0.973426613	0.25018756	0.973139715	0.5
H(12)	0.803668402	0.064405513	0.851872983	0.5
H(13)	0.949606892	0.084241948	0.750279298	0.5
H(14)	0.897635949	-0.16757697	0.840790752	0.5
H(15)	1.142461452	-0.20164559	0.861334127	0.5
H(16)	1.130786751	-0.060659643	0.75528004	0.5
H(17)	1.24164673	-0.069017756	1.026609558	0.5
H(18)	1.224337995	0.075702889	0.925019864	0.5
H(19)	0.744117599	-0.138509565	1.068324854	0.5
H(20)	0.818131206	-0.061032026	1.210383117	0.5
H(21)	0.771511949	0.036623532	1.072374169	0.5
H(22)	1.153189398	0.169987851	1.179424856	0.5
H(23)	0.992502221	0.120342662	1.238880436	0.5
H(24)	1.130157712	0.00752059	1.24810883	0.5
H(25)	0.938832527	-0.300303529	1.079664923	0.5
H(26)	1.106460976	-0.24478259	1.076236116	0.5
H(27)	1.006266735	-0.207225551	1.21553898	0.5
C(30)	1.07263181	0.023760408	1.002775631	0.5
C(31)	0.980654127	0.096951028	1.098167266	0.5
C(32)	0.853087713	0.017537327	1.10557244	0.5
C(33)	0.888213767	-0.097452322	1.011248813	0.5
C(34)	0.989925759	-0.184952152	1.084997214	0.5
C(35)	1.116559987	-0.099446929	1.081934453	0.5
C(36)	0.971756886	-0.030592896	0.9012677	0.5
C(37)	0.897153187	0.077304071	0.823004378	0.5
C(38)	1.028653661	-0.128337225	0.798811486	0.5
C(39)	1.185970228	0.108094614	0.949372495	0.5
O(40)	1.003790556	0.198253965	1.157194556	0.5
H(41)	0.76787187	0.077164045	1.069303285	0.5
H(42)	0.831844963	-0.01523308	1.208527855	0.5
H(43)	0.800146004	-0.152833064	0.97535058	0.5
H(44)	1.004383319	-0.281182964	1.033136084	0.5
H(45)	0.957820602	-0.208988353	1.18767673	0.5
H(46)	1.199423871	-0.151954413	1.031615316	0.5
H(47)	1.151425821	-0.072393759	1.183038703	0.5
H(48)	0.809119022	0.034173198	0.772543638	0.5
H(49)	0.961732855	0.121532554	0.745409088	0.5
H(50)	0.861802617	0.161796787	0.883770168	0.5
H(51)	1.25271141	0.140443139	1.030946413	0.5
H(52)	1.148268597	0.198191469	0.898350426	0.5
H(53)	1.246704319	0.051139043	0.877211768	0.5
H(54)	0.946997081	-0.176380617	0.742411558	0.5
H(55)	1.089757668	-0.209159434	0.841079221	0.5
H(56)	1.09324305	-0.076283218	0.726262127	0.5
C(1)	0.04915544	1.032140984	1.048976781	0.5
C(2)	-0.022093362	1.131526028	0.959753085	0.5
C(3)	-0.086854097	1.052594431	0.849234121	0.5
C(4)	-0.042407654	0.911646573	0.888130765	0.5
C(5)	0.107113595	0.902696588	0.856514551	0.5
C(6)	0.170021434	0.988847902	0.9659551	0.5
C(7)	-0.046449433	0.912834824	1.041518875	0.5
C(8)	-0.184911182	0.93962538	1.100212892	0.5
C(9)	0.004735249	0.7841868	1.105673087	0.5
C(10)	0.082786211	1.085427503	1.18624227	0.5
O(11)	-0.026573387	1.25018756	0.973139715	0.5
H(12)	-0.196331598	1.064405513	0.851872983	0.5
H(13)	-0.050393108	1.084241948	0.750279298	0.5
H(14)	-0.102364051	0.83242303	0.840790752	0.5
H(15)	0.142461452	0.79835441	0.861334127	0.5
H(16)	0.130786751	0.939340357	0.75528004	0.5
H(17)	0.24164673	0.930982244	1.026609558	0.5
H(18)	0.224337995	1.075702889	0.925019864	0.5
H(19)	-0.255882401	0.861490435	1.068324854	0.5
H(20)	-0.181868794	0.938967974	1.210383117	0.5
H(21)	-0.228488051	1.036623532	1.072374169	0.5
H(22)	0.153189398	1.169987851	1.179424856	0.5
H(23)	-0.007497779	1.120342662	1.238880436	0.5
H(24)	0.130157712	1.00752059	1.24810883	0.5
H(25)	-0.061167473	0.699696471	1.079664923	0.5
H(26)	0.106460976	0.75521741	1.076236116	0.5
H(27)	0.006266735	0.792774449	1.21553898	0.5
C(30)	0.07263181	1.023760408	1.002775631	0.5
C(31)	-0.019345873	1.096951028	1.098167266	0.5
C(32)	-0.146912287	1.017537327	1.10557244	0.5
C(33)	-0.111786233	0.902547678	1.011248813	0.5
C(34)	-0.010074241	0.815047848	1.084997214	0.5
C(35)	0.116559987	0.900553071	1.081934453	0.5
C(36)	-0.028243114	0.969407104	0.9012677	0.5
C(37)	-0.102846813	1.077304071	0.823004378	0.5
C(38)	0.028653661	0.871662775	0.798811486	0.5
C(39)	0.185970228	1.108094614	0.949372495	0.5
O(40)	0.003790556	1.198253965	1.157194556	0.5
H(41)	-0.23212813	1.077164045	1.069303285	0.5
H(42)	-0.168155037	0.98476692	1.208527855	0.5
H(43)	-0.199853996	0.847166936	0.97535058	0.5
H(44)	0.004383319	0.718817036	1.033136084	0.5
H(45)	-0.042179398	0.791011647	1.18767673	0.5
H(46)	0.199423871	0.848045587	1.031615316	0.5
H(47)	0.151425821	0.927606241	1.183038703	0.5
H(48)	-0.190880978	1.034173198	0.772543638	0.5
H(49)	-0.038267145	1.121532554	0.745409088	0.5
H(50)	-0.138197383	1.161796787	0.883770168	0.5
H(51)	0.25271141	1.140443139	1.030946413	0.5
H(52)	0.148268597	1.198191469	0.898350426	0.5
H(53)	0.246704319	1.051139043	0.877211768	0.5
H(54)	-0.053002919	0.823619383	0.742411558	0.5
H(55)	0.089757668	0.790840566	0.841079221	0.5
H(56)	0.09324305	0.923716782	0.726262127	0.5
C(1)	1.04915544	1.032140984	1.048976781	0.5
C(2)	0.977906638	1.131526028	0.959753085	0.5
C(3)	0.913145903	1.052594431	0.849234121	0.5
C(4)	0.957592346	0.911646573	0.888130765	0.5
C(5)	1.107113595	0.902696588	0.856514551	0.5
C(6)	1.170021434	0.988847902	0.9659551	0.5
C(7)	0.953550567	0.912834824	1.041518875	0.5
C(8)	0.815088818	0.93962538	1.100212892	0.5
C(9)	1.004735249	0.7841868	1.105673087	0.5
C(10)	1.082786211	1.085427503	1.18624227	0.5
O(11)	0.973426613	1.25018756	0.973139715	0.5
H(12)	0.803668402	1.064405513	0.851872983	0.5
H(13)	0.949606892	1.084241948	0.750279298	0.5
H(14)	0.897635949	0.83242303	0.840790752	0.5
H(15)	1.142461452	0.79835441	0.861334127	0.5
H(16)	1.130786751	0.939340357	0.75528004	0.5
H(17)	1.24164673	0.930982244	1.026609558	0.5
H(18)	1.224337995	1.075702889	0.925019864	0.5
H(19)	0.744117599	0.861490435	1.068324854	0.5
H(20)	0.818131206	0.938967974	1.210383117	0.5
H(21)	0.771511949	1.036623532	1.072374169	0.5
H(22)	1.153189398	1.169987851	1.179424856	0.5
H(23)	0.992502221	1.120342662	1.238880436	0.5
H(24)	1.130157712	1.00752059	1.24810883	0.5
H(25)	0.938832527	0.699696471	1.079664923	0.5
H(26)	1.106460976	0.75521741	1.076236116	0.5
H(27)	1.006266735	0.792774449	1.21553898	0.5
C(30)	1.07263181	1.023760408	1.002775631	0.5
C(31)	0.980654127	1.096951028	1.098167266	0.5
C(32)	0.853087713	1.017537327	1.10557244	0.5
C(33)	0.888213767	0.902547678	1.011248813	0.5
C(34)	0.989925759	0.815047848	1.084997214	0.5
C(35)	1.116559987	0.900553071	1.081934453	0.5
C(36)	0.971756886	0.969407104	0.9012677	0.5
C(37)	0.897153187	1.077304071	0.823004378	0.5
C(38)	1.028653661	0.871662775	0.798811486	0.5
C(39)	1.185970228	1.108094614	0.949372495	0.5
O(40)	1.003790556	1.198253965	1.157194556	0.5
H(41)	0.76787187	1.077164045	1.069303285	0.5
H(42)	0.831844963	0.98476692	1.208527855	0.5
H(43)	0.800146004	0.847166936	0.97535058	0.5
H(44)	1.004383319	0.718817036	1.033136084	0.5
H(45)	0.957820602	0.791011647	1.18767673	0.5
H(46)	1.199423871	0.848045587	1.031615316	0.5
H(47)	1.151425821	0.927606241	1.183038703	0.5
H(48)	0.809119022	1.034173198	0.772543638	0.5
H(49)	0.961732855	1.121532554	0.745409088	0.5
H(50)	0.861802617	1.161796787	0.883770168	0.5
H(51)	1.25271141	1.140443139	1.030946413	0.5
H(52)	1.148268597	1.198191469	0.898350426	0.5
H(53)	1.246704319	1.051139043	0.877211768	0.5
H(54)	0.946997081	0.823619383	0.742411558	0.5
H(55)	1.089757668	0.790840566	0.841079221	0.5
H(56)	1.09324305	0.923716782	0.726262127	0.5
#END
