# Supplementary material for: A New Look at the Structure and Thermal Behavior of Polyvinylidene Fluoride–Camphor Mixtures
Source: Polymers (Basel). 2022 Nov 30;14(23):5214. doi: 10.3390/polym14235214 (PMC9735715; doi:10.3390/polym14235214)
Supplement: Supplementary file 1 [file polymers-14-05214-s001.zip › DL_Camphor_fcc_Euler_angles_20.cif]

#######################################################################
#
#                 Cambridge Crystallographic Data Centre
#                                CCDC 
#
#######################################################################
#
# If this CIF has been generated from an entry in the Cambridge 
# Structural Database, then it will include bibliographic, chemical, 
# crystal, experimental, refinement or atomic coordinate data resulting 
# from the CCDC's data processing and validation procedures.
#
#######################################################################

data_3D\Atomistic\(2)
_symmetry_cell_setting           triclinic
_symmetry_space_group_name_H-M   'P 1'
_symmetry_Int_Tables_number      1
_space_group_name_Hall           'P 1'
loop_
_symmetry_equiv_pos_site_id
_symmetry_equiv_pos_as_xyz
1 x,y,z
_cell_length_a                   10.1
_cell_length_b                   10.1
_cell_length_c                   10.1 
_cell_angle_alpha                90.0000
_cell_angle_beta                 90.0000
_cell_angle_gamma                90.0000
loop_
_atom_site_label
_atom_site_fract_x
_atom_site_fract_y
_atom_site_fract_z
_atom_site_occupancy
C(1)	-0.054379662	-0.04838667	0.023443716	0.5
C(2)	-0.008284132	0.048306858	0.130402636	0.5
C(3)	0.119014424	0.111224383	0.080652725	0.5
C(4)	0.132945367	0.039608435	-0.053629882	0.5
C(5)	0.173450241	-0.104645165	-0.022220564	0.5
C(6)	0.044602413	-0.164414564	0.034193398	0.5
C(7)	-0.011620848	0.026089988	-0.103263755	0.5
C(8)	-0.083053214	0.159384225	-0.124814647	0.5
C(9)	-0.02524225	-0.052972969	-0.233069205	0.5
C(10)	-0.199642781	-0.088203547	0.034648124	0.5
O(11)	-0.061593342	0.07103274	0.234908589	0.5
H(12)	0.106810248	0.220089348	0.069195589	0.5
H(13)	0.202972353	0.092230362	0.149306343	0.5
H(14)	0.201301925	0.090492994	-0.123274399	0.5
H(15)	0.206390357	-0.157292581	-0.113342394	0.5
H(16)	0.257176541	-0.110018723	0.049282178	0.5
H(17)	0.011162398	-0.251228029	-0.024990792	0.5
H(18)	0.056190697	-0.198326528	0.138526813	0.5
H(19)	-0.030142556	0.219455331	-0.200648379	0.5
H(20)	-0.186062037	0.14360037	-0.160692485	0.5
H(21)	-0.092311233	0.221510697	-0.034608383	0.5
H(22)	-0.2184528	-0.142181882	0.128914029	0.5
H(23)	-0.265659522	-2.13295E-05	0.032053912	0.5
H(24)	-0.228639587	-0.154767606	-0.048233894	0.5
H(25)	0.024583831	0.000393148	-0.315698669	0.5
H(26)	0.017566069	-0.154035099	-0.230280313	0.5
H(27)	-0.131200494	-0.065693393	-0.26059463	0.5
C(30)	0.066761165	0.037065881	0.004087579	0.5
C(31)	0.009530397	-0.000902641	0.138992566	0.5
C(32)	-0.100421434	-0.1003721	0.113478171	0.5
C(33)	-0.092492746	-0.109799755	-0.038842743	0.5
C(34)	0.035297676	-0.187659052	-0.071214254	0.5
C(35)	0.14546027	-0.086986194	-0.0382608	0.5
C(36)	-0.059172062	0.03336835	-0.082866677	0.5
C(37)	-0.164920313	0.13673029	-0.044575272	0.5
C(38)	-0.035217277	0.0479266	-0.232875671	0.5
C(39)	0.146664269	0.165225052	0.004773882	0.5
O(40)	0.044294668	0.039376122	0.24600129	0.5
H(41)	-0.197315171	-0.06115913	0.148212645	0.5
H(42)	-0.080897807	-0.196068155	0.164331534	0.5
H(43)	-0.182999281	-0.152494239	-0.084639999	0.5
H(44)	0.037694233	-0.217513063	-0.177336643	0.5
H(45)	0.043934662	-0.280355214	-0.012185557	0.5
H(46)	0.208697639	-0.066245207	-0.126160296	0.5
H(47)	0.211918331	-0.122346019	0.042377768	0.5
H(48)	-0.261543956	0.112014857	-0.091581564	0.5
H(49)	-0.135935926	0.237392178	-0.078850786	0.5
H(50)	-0.18267691	0.146238895	0.063477738	0.5
H(51)	0.235410836	0.155866105	0.069516245	0.5
H(52)	0.086372263	0.249824893	0.041514169	0.5
H(53)	0.181847924	0.190132502	-0.096623686	0.5
H(54)	-0.12764417	0.02552389	-0.288663704	0.5
H(55)	0.043015178	-0.017389669	-0.273691826	0.5
H(56)	-0.00502848	0.150845149	-0.25819813	0.5
C(1)	0.445620338	0.45161333	0.023443716	0.5
C(2)	0.491715868	0.548306858	0.130402636	0.5
C(3)	0.619014424	0.611224383	0.080652725	0.5
C(4)	0.632945367	0.539608435	-0.053629882	0.5
C(5)	0.673450241	0.395354835	-0.022220564	0.5
C(6)	0.544602413	0.335585436	0.034193398	0.5
C(7)	0.488379152	0.526089988	-0.103263755	0.5
C(8)	0.416946786	0.659384225	-0.124814647	0.5
C(9)	0.47475775	0.447027031	-0.233069205	0.5
C(10)	0.300357219	0.411796453	0.034648124	0.5
O(11)	0.438406658	0.57103274	0.234908589	0.5
H(12)	0.606810248	0.720089348	0.069195589	0.5
H(13)	0.702972353	0.592230362	0.149306343	0.5
H(14)	0.701301925	0.590492994	-0.123274399	0.5
H(15)	0.706390357	0.342707419	-0.113342394	0.5
H(16)	0.757176541	0.389981277	0.049282178	0.5
H(17)	0.511162398	0.248771971	-0.024990792	0.5
H(18)	0.556190697	0.301673472	0.138526813	0.5
H(19)	0.469857444	0.719455331	-0.200648379	0.5
H(20)	0.313937963	0.64360037	-0.160692485	0.5
H(21)	0.407688767	0.721510697	-0.034608383	0.5
H(22)	0.2815472	0.357818118	0.128914029	0.5
H(23)	0.234340478	0.49997867	0.032053912	0.5
H(24)	0.271360413	0.345232394	-0.048233894	0.5
H(25)	0.524583831	0.500393148	-0.315698669	0.5
H(26)	0.517566069	0.345964901	-0.230280313	0.5
H(27)	0.368799506	0.434306607	-0.26059463	0.5
C(30)	0.566761165	0.537065881	0.004087579	0.5
C(31)	0.509530397	0.499097359	0.138992566	0.5
C(32)	0.399578566	0.3996279	0.113478171	0.5
C(33)	0.407507254	0.390200245	-0.038842743	0.5
C(34)	0.535297676	0.312340948	-0.071214254	0.5
C(35)	0.64546027	0.413013806	-0.0382608	0.5
C(36)	0.440827938	0.53336835	-0.082866677	0.5
C(37)	0.335079687	0.63673029	-0.044575272	0.5
C(38)	0.464782723	0.5479266	-0.232875671	0.5
C(39)	0.646664269	0.665225052	0.004773882	0.5
O(40)	0.544294668	0.539376122	0.24600129	0.5
H(41)	0.302684829	0.43884087	0.148212645	0.5
H(42)	0.419102193	0.303931845	0.164331534	0.5
H(43)	0.317000719	0.347505761	-0.084639999	0.5
H(44)	0.537694233	0.282486937	-0.177336643	0.5
H(45)	0.543934662	0.219644786	-0.012185557	0.5
H(46)	0.708697639	0.433754793	-0.126160296	0.5
H(47)	0.711918331	0.377653981	0.042377768	0.5
H(48)	0.238456044	0.612014857	-0.091581564	0.5
H(49)	0.364064074	0.737392178	-0.078850786	0.5
H(50)	0.31732309	0.646238895	0.063477738	0.5
H(51)	0.735410836	0.655866105	0.069516245	0.5
H(52)	0.586372263	0.749824893	0.041514169	0.5
H(53)	0.681847924	0.690132502	-0.096623686	0.5
H(54)	0.37235583	0.52552389	-0.288663704	0.5
H(55)	0.543015178	0.482610331	-0.273691826	0.5
H(56)	0.49497152	0.650845149	-0.25819813	0.5
C(1)	0.945620338	-0.04838667	0.023443716	0.5
C(2)	0.991715868	0.048306858	0.130402636	0.5
C(3)	1.119014424	0.111224383	0.080652725	0.5
C(4)	1.132945367	0.039608435	-0.053629882	0.5
C(5)	1.173450241	-0.104645165	-0.022220564	0.5
C(6)	1.044602413	-0.164414564	0.034193398	0.5
C(7)	0.988379152	0.026089988	-0.103263755	0.5
C(8)	0.916946786	0.159384225	-0.124814647	0.5
C(9)	0.97475775	-0.052972969	-0.233069205	0.5
C(10)	0.800357219	-0.088203547	0.034648124	0.5
O(11)	0.938406658	0.07103274	0.234908589	0.5
H(12)	1.106810248	0.220089348	0.069195589	0.5
H(13)	1.202972353	0.092230362	0.149306343	0.5
H(14)	1.201301925	0.090492994	-0.123274399	0.5
H(15)	1.206390357	-0.157292581	-0.113342394	0.5
H(16)	1.257176541	-0.110018723	0.049282178	0.5
H(17)	1.011162398	-0.251228029	-0.024990792	0.5
H(18)	1.056190697	-0.198326528	0.138526813	0.5
H(19)	0.969857444	0.219455331	-0.200648379	0.5
H(20)	0.813937963	0.14360037	-0.160692485	0.5
H(21)	0.907688767	0.221510697	-0.034608383	0.5
H(22)	0.7815472	-0.142181882	0.128914029	0.5
H(23)	0.734340478	-2.13295E-05	0.032053912	0.5
H(24)	0.771360413	-0.154767606	-0.048233894	0.5
H(25)	1.024583831	0.000393148	-0.315698669	0.5
H(26)	1.017566069	-0.154035099	-0.230280313	0.5
H(27)	0.868799506	-0.065693393	-0.26059463	0.5
C(30)	1.066761165	0.037065881	0.004087579	0.5
C(31)	1.009530397	-0.000902641	0.138992566	0.5
C(32)	0.899578566	-0.1003721	0.113478171	0.5
C(33)	0.907507254	-0.109799755	-0.038842743	0.5
C(34)	1.035297676	-0.187659052	-0.071214254	0.5
C(35)	1.14546027	-0.086986194	-0.0382608	0.5
C(36)	0.940827938	0.03336835	-0.082866677	0.5
C(37)	0.835079687	0.13673029	-0.044575272	0.5
C(38)	0.964782723	0.0479266	-0.232875671	0.5
C(39)	1.146664269	0.165225052	0.004773882	0.5
O(40)	1.044294668	0.039376122	0.24600129	0.5
H(41)	0.802684829	-0.06115913	0.148212645	0.5
H(42)	0.919102193	-0.196068155	0.164331534	0.5
H(43)	0.817000719	-0.152494239	-0.084639999	0.5
H(44)	1.037694233	-0.217513063	-0.177336643	0.5
H(45)	1.043934662	-0.280355214	-0.012185557	0.5
H(46)	1.208697639	-0.066245207	-0.126160296	0.5
H(47)	1.211918331	-0.122346019	0.042377768	0.5
H(48)	0.738456044	0.112014857	-0.091581564	0.5
H(49)	0.864064074	0.237392178	-0.078850786	0.5
H(50)	0.81732309	0.146238895	0.063477738	0.5
H(51)	1.235410836	0.155866105	0.069516245	0.5
H(52)	1.086372263	0.249824893	0.041514169	0.5
H(53)	1.181847924	0.190132502	-0.096623686	0.5
H(54)	0.87235583	0.02552389	-0.288663704	0.5
H(55)	1.043015178	-0.017389669	-0.273691826	0.5
H(56)	0.99497152	0.150845149	-0.25819813	0.5
C(1)	-0.054379662	0.95161333	0.023443716	0.5
C(2)	-0.008284132	1.048306858	0.130402636	0.5
C(3)	0.119014424	1.111224383	0.080652725	0.5
C(4)	0.132945367	1.039608435	-0.053629882	0.5
C(5)	0.173450241	0.895354835	-0.022220564	0.5
C(6)	0.044602413	0.835585436	0.034193398	0.5
C(7)	-0.011620848	1.026089988	-0.103263755	0.5
C(8)	-0.083053214	1.159384225	-0.124814647	0.5
C(9)	-0.02524225	0.947027031	-0.233069205	0.5
C(10)	-0.199642781	0.911796453	0.034648124	0.5
O(11)	-0.061593342	1.07103274	0.234908589	0.5
H(12)	0.106810248	1.220089348	0.069195589	0.5
H(13)	0.202972353	1.092230362	0.149306343	0.5
H(14)	0.201301925	1.090492994	-0.123274399	0.5
H(15)	0.206390357	0.842707419	-0.113342394	0.5
H(16)	0.257176541	0.889981277	0.049282178	0.5
H(17)	0.011162398	0.748771971	-0.024990792	0.5
H(18)	0.056190697	0.801673472	0.138526813	0.5
H(19)	-0.030142556	1.219455331	-0.200648379	0.5
H(20)	-0.186062037	1.14360037	-0.160692485	0.5
H(21)	-0.092311233	1.221510697	-0.034608383	0.5
H(22)	-0.2184528	0.857818118	0.128914029	0.5
H(23)	-0.265659522	0.99997867	0.032053912	0.5
H(24)	-0.228639587	0.845232394	-0.048233894	0.5
H(25)	0.024583831	1.000393148	-0.315698669	0.5
H(26)	0.017566069	0.845964901	-0.230280313	0.5
H(27)	-0.131200494	0.934306607	-0.26059463	0.5
C(30)	0.066761165	1.037065881	0.004087579	0.5
C(31)	0.009530397	0.999097359	0.138992566	0.5
C(32)	-0.100421434	0.8996279	0.113478171	0.5
C(33)	-0.092492746	0.890200245	-0.038842743	0.5
C(34)	0.035297676	0.812340948	-0.071214254	0.5
C(35)	0.14546027	0.913013806	-0.0382608	0.5
C(36)	-0.059172062	1.03336835	-0.082866677	0.5
C(37)	-0.164920313	1.13673029	-0.044575272	0.5
C(38)	-0.035217277	1.0479266	-0.232875671	0.5
C(39)	0.146664269	1.165225052	0.004773882	0.5
O(40)	0.044294668	1.039376122	0.24600129	0.5
H(41)	-0.197315171	0.93884087	0.148212645	0.5
H(42)	-0.080897807	0.803931845	0.164331534	0.5
H(43)	-0.182999281	0.847505761	-0.084639999	0.5
H(44)	0.037694233	0.782486937	-0.177336643	0.5
H(45)	0.043934662	0.719644786	-0.012185557	0.5
H(46)	0.208697639	0.933754793	-0.126160296	0.5
H(47)	0.211918331	0.877653981	0.042377768	0.5
H(48)	-0.261543956	1.112014857	-0.091581564	0.5
H(49)	-0.135935926	1.237392178	-0.078850786	0.5
H(50)	-0.18267691	1.146238895	0.063477738	0.5
H(51)	0.235410836	1.155866105	0.069516245	0.5
H(52)	0.086372263	1.249824893	0.041514169	0.5
H(53)	0.181847924	1.190132502	-0.096623686	0.5
H(54)	-0.12764417	1.02552389	-0.288663704	0.5
H(55)	0.043015178	0.982610331	-0.273691826	0.5
H(56)	-0.00502848	1.150845149	-0.25819813	0.5
C(1)	0.945620338	0.95161333	0.023443716	0.5
C(2)	0.991715868	1.048306858	0.130402636	0.5
C(3)	1.119014424	1.111224383	0.080652725	0.5
C(4)	1.132945367	1.039608435	-0.053629882	0.5
C(5)	1.173450241	0.895354835	-0.022220564	0.5
C(6)	1.044602413	0.835585436	0.034193398	0.5
C(7)	0.988379152	1.026089988	-0.103263755	0.5
C(8)	0.916946786	1.159384225	-0.124814647	0.5
C(9)	0.97475775	0.947027031	-0.233069205	0.5
C(10)	0.800357219	0.911796453	0.034648124	0.5
O(11)	0.938406658	1.07103274	0.234908589	0.5
H(12)	1.106810248	1.220089348	0.069195589	0.5
H(13)	1.202972353	1.092230362	0.149306343	0.5
H(14)	1.201301925	1.090492994	-0.123274399	0.5
H(15)	1.206390357	0.842707419	-0.113342394	0.5
H(16)	1.257176541	0.889981277	0.049282178	0.5
H(17)	1.011162398	0.748771971	-0.024990792	0.5
H(18)	1.056190697	0.801673472	0.138526813	0.5
H(19)	0.969857444	1.219455331	-0.200648379	0.5
H(20)	0.813937963	1.14360037	-0.160692485	0.5
H(21)	0.907688767	1.221510697	-0.034608383	0.5
H(22)	0.7815472	0.857818118	0.128914029	0.5
H(23)	0.734340478	0.99997867	0.032053912	0.5
H(24)	0.771360413	0.845232394	-0.048233894	0.5
H(25)	1.024583831	1.000393148	-0.315698669	0.5
H(26)	1.017566069	0.845964901	-0.230280313	0.5
H(27)	0.868799506	0.934306607	-0.26059463	0.5
C(30)	1.066761165	1.037065881	0.004087579	0.5
C(31)	1.009530397	0.999097359	0.138992566	0.5
C(32)	0.899578566	0.8996279	0.113478171	0.5
C(33)	0.907507254	0.890200245	-0.038842743	0.5
C(34)	1.035297676	0.812340948	-0.071214254	0.5
C(35)	1.14546027	0.913013806	-0.0382608	0.5
C(36)	0.940827938	1.03336835	-0.082866677	0.5
C(37)	0.835079687	1.13673029	-0.044575272	0.5
C(38)	0.964782723	1.0479266	-0.232875671	0.5
C(39)	1.146664269	1.165225052	0.004773882	0.5
O(40)	1.044294668	1.039376122	0.24600129	0.5
H(41)	0.802684829	0.93884087	0.148212645	0.5
H(42)	0.919102193	0.803931845	0.164331534	0.5
H(43)	0.817000719	0.847505761	-0.084639999	0.5
H(44)	1.037694233	0.782486937	-0.177336643	0.5
H(45)	1.043934662	0.719644786	-0.012185557	0.5
H(46)	1.208697639	0.933754793	-0.126160296	0.5
H(47)	1.211918331	0.877653981	0.042377768	0.5
H(48)	0.738456044	1.112014857	-0.091581564	0.5
H(49)	0.864064074	1.237392178	-0.078850786	0.5
H(50)	0.81732309	1.146238895	0.063477738	0.5
H(51)	1.235410836	1.155866105	0.069516245	0.5
H(52)	1.086372263	1.249824893	0.041514169	0.5
H(53)	1.181847924	1.190132502	-0.096623686	0.5
H(54)	0.87235583	1.02552389	-0.288663704	0.5
H(55)	1.043015178	0.982610331	-0.273691826	0.5
H(56)	0.99497152	1.150845149	-0.25819813	0.5
C(1)	0.445620338	-0.04838667	0.523443716	0.5
C(2)	0.491715868	0.048306858	0.630402636	0.5
C(3)	0.619014424	0.111224383	0.580652725	0.5
C(4)	0.632945367	0.039608435	0.446370118	0.5
C(5)	0.673450241	-0.104645165	0.477779436	0.5
C(6)	0.544602413	-0.164414564	0.534193398	0.5
C(7)	0.488379152	0.026089988	0.396736245	0.5
C(8)	0.416946786	0.159384225	0.375185353	0.5
C(9)	0.47475775	-0.052972969	0.266930795	0.5
C(10)	0.300357219	-0.088203547	0.534648124	0.5
O(11)	0.438406658	0.07103274	0.734908589	0.5
H(12)	0.606810248	0.220089348	0.569195589	0.5
H(13)	0.702972353	0.092230362	0.649306343	0.5
H(14)	0.701301925	0.090492994	0.376725601	0.5
H(15)	0.706390357	-0.157292581	0.386657606	0.5
H(16)	0.757176541	-0.110018723	0.549282178	0.5
H(17)	0.511162398	-0.251228029	0.475009208	0.5
H(18)	0.556190697	-0.198326528	0.638526813	0.5
H(19)	0.469857444	0.219455331	0.299351621	0.5
H(20)	0.313937963	0.14360037	0.339307515	0.5
H(21)	0.407688767	0.221510697	0.465391617	0.5
H(22)	0.2815472	-0.142181882	0.628914029	0.5
H(23)	0.234340478	-2.13295E-05	0.532053912	0.5
H(24)	0.271360413	-0.154767606	0.451766106	0.5
H(25)	0.524583831	0.000393148	0.184301331	0.5
H(26)	0.517566069	-0.154035099	0.269719687	0.5
H(27)	0.368799506	-0.065693393	0.23940537	0.5
C(30)	0.566761165	0.037065881	0.504087579	0.5
C(31)	0.509530397	-0.000902641	0.638992566	0.5
C(32)	0.399578566	-0.1003721	0.613478171	0.5
C(33)	0.407507254	-0.109799755	0.461157257	0.5
C(34)	0.535297676	-0.187659052	0.428785746	0.5
C(35)	0.64546027	-0.086986194	0.4617392	0.5
C(36)	0.440827938	0.03336835	0.417133323	0.5
C(37)	0.335079687	0.13673029	0.455424728	0.5
C(38)	0.464782723	0.0479266	0.267124329	0.5
C(39)	0.646664269	0.165225052	0.504773882	0.5
O(40)	0.544294668	0.039376122	0.74600129	0.5
H(41)	0.302684829	-0.06115913	0.648212645	0.5
H(42)	0.419102193	-0.196068155	0.664331534	0.5
H(43)	0.317000719	-0.152494239	0.415360001	0.5
H(44)	0.537694233	-0.217513063	0.322663357	0.5
H(45)	0.543934662	-0.280355214	0.487814443	0.5
H(46)	0.708697639	-0.066245207	0.373839704	0.5
H(47)	0.711918331	-0.122346019	0.542377768	0.5
H(48)	0.238456044	0.112014857	0.408418436	0.5
H(49)	0.364064074	0.237392178	0.421149214	0.5
H(50)	0.31732309	0.146238895	0.563477738	0.5
H(51)	0.735410836	0.155866105	0.569516245	0.5
H(52)	0.586372263	0.249824893	0.541514169	0.5
H(53)	0.681847924	0.190132502	0.403376314	0.5
H(54)	0.37235583	0.02552389	0.211336296	0.5
H(55)	0.543015178	-0.017389669	0.226308174	0.5
H(56)	0.49497152	0.150845149	0.24180187	0.5
C(1)	-0.054379662	0.45161333	0.523443716	0.5
C(2)	-0.008284132	0.548306858	0.630402636	0.5
C(3)	0.119014424	0.611224383	0.580652725	0.5
C(4)	0.132945367	0.539608435	0.446370118	0.5
C(5)	0.173450241	0.395354835	0.477779436	0.5
C(6)	0.044602413	0.335585436	0.534193398	0.5
C(7)	-0.011620848	0.526089988	0.396736245	0.5
C(8)	-0.083053214	0.659384225	0.375185353	0.5
C(9)	-0.02524225	0.447027031	0.266930795	0.5
C(10)	-0.199642781	0.411796453	0.534648124	0.5
O(11)	-0.061593342	0.57103274	0.734908589	0.5
H(12)	0.106810248	0.720089348	0.569195589	0.5
H(13)	0.202972353	0.592230362	0.649306343	0.5
H(14)	0.201301925	0.590492994	0.376725601	0.5
H(15)	0.206390357	0.342707419	0.386657606	0.5
H(16)	0.257176541	0.389981277	0.549282178	0.5
H(17)	0.011162398	0.248771971	0.475009208	0.5
H(18)	0.056190697	0.301673472	0.638526813	0.5
H(19)	-0.030142556	0.719455331	0.299351621	0.5
H(20)	-0.186062037	0.64360037	0.339307515	0.5
H(21)	-0.092311233	0.721510697	0.465391617	0.5
H(22)	-0.2184528	0.357818118	0.628914029	0.5
H(23)	-0.265659522	0.49997867	0.532053912	0.5
H(24)	-0.228639587	0.345232394	0.451766106	0.5
H(25)	0.024583831	0.500393148	0.184301331	0.5
H(26)	0.017566069	0.345964901	0.269719687	0.5
H(27)	-0.131200494	0.434306607	0.23940537	0.5
C(30)	0.066761165	0.537065881	0.504087579	0.5
C(31)	0.009530397	0.499097359	0.638992566	0.5
C(32)	-0.100421434	0.3996279	0.613478171	0.5
C(33)	-0.092492746	0.390200245	0.461157257	0.5
C(34)	0.035297676	0.312340948	0.428785746	0.5
C(35)	0.14546027	0.413013806	0.4617392	0.5
C(36)	-0.059172062	0.53336835	0.417133323	0.5
C(37)	-0.164920313	0.63673029	0.455424728	0.5
C(38)	-0.035217277	0.5479266	0.267124329	0.5
C(39)	0.146664269	0.665225052	0.504773882	0.5
O(40)	0.044294668	0.539376122	0.74600129	0.5
H(41)	-0.197315171	0.43884087	0.648212645	0.5
H(42)	-0.080897807	0.303931845	0.664331534	0.5
H(43)	-0.182999281	0.347505761	0.415360001	0.5
H(44)	0.037694233	0.282486937	0.322663357	0.5
H(45)	0.043934662	0.219644786	0.487814443	0.5
H(46)	0.208697639	0.433754793	0.373839704	0.5
H(47)	0.211918331	0.377653981	0.542377768	0.5
H(48)	-0.261543956	0.612014857	0.408418436	0.5
H(49)	-0.135935926	0.737392178	0.421149214	0.5
H(50)	-0.18267691	0.646238895	0.563477738	0.5
H(51)	0.235410836	0.655866105	0.569516245	0.5
H(52)	0.086372263	0.749824893	0.541514169	0.5
H(53)	0.181847924	0.690132502	0.403376314	0.5
H(54)	-0.12764417	0.52552389	0.211336296	0.5
H(55)	0.043015178	0.482610331	0.226308174	0.5
H(56)	-0.00502848	0.650845149	0.24180187	0.5
C(1)	0.945620338	0.45161333	0.523443716	0.5
C(2)	0.991715868	0.548306858	0.630402636	0.5
C(3)	1.119014424	0.611224383	0.580652725	0.5
C(4)	1.132945367	0.539608435	0.446370118	0.5
C(5)	1.173450241	0.395354835	0.477779436	0.5
C(6)	1.044602413	0.335585436	0.534193398	0.5
C(7)	0.988379152	0.526089988	0.396736245	0.5
C(8)	0.916946786	0.659384225	0.375185353	0.5
C(9)	0.97475775	0.447027031	0.266930795	0.5
C(10)	0.800357219	0.411796453	0.534648124	0.5
O(11)	0.938406658	0.57103274	0.734908589	0.5
H(12)	1.106810248	0.720089348	0.569195589	0.5
H(13)	1.202972353	0.592230362	0.649306343	0.5
H(14)	1.201301925	0.590492994	0.376725601	0.5
H(15)	1.206390357	0.342707419	0.386657606	0.5
H(16)	1.257176541	0.389981277	0.549282178	0.5
H(17)	1.011162398	0.248771971	0.475009208	0.5
H(18)	1.056190697	0.301673472	0.638526813	0.5
H(19)	0.969857444	0.719455331	0.299351621	0.5
H(20)	0.813937963	0.64360037	0.339307515	0.5
H(21)	0.907688767	0.721510697	0.465391617	0.5
H(22)	0.7815472	0.357818118	0.628914029	0.5
H(23)	0.734340478	0.49997867	0.532053912	0.5
H(24)	0.771360413	0.345232394	0.451766106	0.5
H(25)	1.024583831	0.500393148	0.184301331	0.5
H(26)	1.017566069	0.345964901	0.269719687	0.5
H(27)	0.868799506	0.434306607	0.23940537	0.5
C(30)	1.066761165	0.537065881	0.504087579	0.5
C(31)	1.009530397	0.499097359	0.638992566	0.5
C(32)	0.899578566	0.3996279	0.613478171	0.5
C(33)	0.907507254	0.390200245	0.461157257	0.5
C(34)	1.035297676	0.312340948	0.428785746	0.5
C(35)	1.14546027	0.413013806	0.4617392	0.5
C(36)	0.940827938	0.53336835	0.417133323	0.5
C(37)	0.835079687	0.63673029	0.455424728	0.5
C(38)	0.964782723	0.5479266	0.267124329	0.5
C(39)	1.146664269	0.665225052	0.504773882	0.5
O(40)	1.044294668	0.539376122	0.74600129	0.5
H(41)	0.802684829	0.43884087	0.648212645	0.5
H(42)	0.919102193	0.303931845	0.664331534	0.5
H(43)	0.817000719	0.347505761	0.415360001	0.5
H(44)	1.037694233	0.282486937	0.322663357	0.5
H(45)	1.043934662	0.219644786	0.487814443	0.5
H(46)	1.208697639	0.433754793	0.373839704	0.5
H(47)	1.211918331	0.377653981	0.542377768	0.5
H(48)	0.738456044	0.612014857	0.408418436	0.5
H(49)	0.864064074	0.737392178	0.421149214	0.5
H(50)	0.81732309	0.646238895	0.563477738	0.5
H(51)	1.235410836	0.655866105	0.569516245	0.5
H(52)	1.086372263	0.749824893	0.541514169	0.5
H(53)	1.181847924	0.690132502	0.403376314	0.5
H(54)	0.87235583	0.52552389	0.211336296	0.5
H(55)	1.043015178	0.482610331	0.226308174	0.5
H(56)	0.99497152	0.650845149	0.24180187	0.5
C(1)	0.445620338	0.95161333	0.523443716	0.5
C(2)	0.491715868	1.048306858	0.630402636	0.5
C(3)	0.619014424	1.111224383	0.580652725	0.5
C(4)	0.632945367	1.039608435	0.446370118	0.5
C(5)	0.673450241	0.895354835	0.477779436	0.5
C(6)	0.544602413	0.835585436	0.534193398	0.5
C(7)	0.488379152	1.026089988	0.396736245	0.5
C(8)	0.416946786	1.159384225	0.375185353	0.5
C(9)	0.47475775	0.947027031	0.266930795	0.5
C(10)	0.300357219	0.911796453	0.534648124	0.5
O(11)	0.438406658	1.07103274	0.734908589	0.5
H(12)	0.606810248	1.220089348	0.569195589	0.5
H(13)	0.702972353	1.092230362	0.649306343	0.5
H(14)	0.701301925	1.090492994	0.376725601	0.5
H(15)	0.706390357	0.842707419	0.386657606	0.5
H(16)	0.757176541	0.889981277	0.549282178	0.5
H(17)	0.511162398	0.748771971	0.475009208	0.5
H(18)	0.556190697	0.801673472	0.638526813	0.5
H(19)	0.469857444	1.219455331	0.299351621	0.5
H(20)	0.313937963	1.14360037	0.339307515	0.5
H(21)	0.407688767	1.221510697	0.465391617	0.5
H(22)	0.2815472	0.857818118	0.628914029	0.5
H(23)	0.234340478	0.99997867	0.532053912	0.5
H(24)	0.271360413	0.845232394	0.451766106	0.5
H(25)	0.524583831	1.000393148	0.184301331	0.5
H(26)	0.517566069	0.845964901	0.269719687	0.5
H(27)	0.368799506	0.934306607	0.23940537	0.5
C(30)	0.566761165	1.037065881	0.504087579	0.5
C(31)	0.509530397	0.999097359	0.638992566	0.5
C(32)	0.399578566	0.8996279	0.613478171	0.5
C(33)	0.407507254	0.890200245	0.461157257	0.5
C(34)	0.535297676	0.812340948	0.428785746	0.5
C(35)	0.64546027	0.913013806	0.4617392	0.5
C(36)	0.440827938	1.03336835	0.417133323	0.5
C(37)	0.335079687	1.13673029	0.455424728	0.5
C(38)	0.464782723	1.0479266	0.267124329	0.5
C(39)	0.646664269	1.165225052	0.504773882	0.5
O(40)	0.544294668	1.039376122	0.74600129	0.5
H(41)	0.302684829	0.93884087	0.648212645	0.5
H(42)	0.419102193	0.803931845	0.664331534	0.5
H(43)	0.317000719	0.847505761	0.415360001	0.5
H(44)	0.537694233	0.782486937	0.322663357	0.5
H(45)	0.543934662	0.719644786	0.487814443	0.5
H(46)	0.708697639	0.933754793	0.373839704	0.5
H(47)	0.711918331	0.877653981	0.542377768	0.5
H(48)	0.238456044	1.112014857	0.408418436	0.5
H(49)	0.364064074	1.237392178	0.421149214	0.5
H(50)	0.31732309	1.146238895	0.563477738	0.5
H(51)	0.735410836	1.155866105	0.569516245	0.5
H(52)	0.586372263	1.249824893	0.541514169	0.5
H(53)	0.681847924	1.190132502	0.403376314	0.5
H(54)	0.37235583	1.02552389	0.211336296	0.5
H(55)	0.543015178	0.982610331	0.226308174	0.5
H(56)	0.49497152	1.150845149	0.24180187	0.5
C(1)	-0.054379662	-0.04838667	1.023443716	0.5
C(2)	-0.008284132	0.048306858	1.130402636	0.5
C(3)	0.119014424	0.111224383	1.080652725	0.5
C(4)	0.132945367	0.039608435	0.946370118	0.5
C(5)	0.173450241	-0.104645165	0.977779436	0.5
C(6)	0.044602413	-0.164414564	1.034193398	0.5
C(7)	-0.011620848	0.026089988	0.896736245	0.5
C(8)	-0.083053214	0.159384225	0.875185353	0.5
C(9)	-0.02524225	-0.052972969	0.766930795	0.5
C(10)	-0.199642781	-0.088203547	1.034648124	0.5
O(11)	-0.061593342	0.07103274	1.234908589	0.5
H(12)	0.106810248	0.220089348	1.069195589	0.5
H(13)	0.202972353	0.092230362	1.149306343	0.5
H(14)	0.201301925	0.090492994	0.876725601	0.5
H(15)	0.206390357	-0.157292581	0.886657606	0.5
H(16)	0.257176541	-0.110018723	1.049282178	0.5
H(17)	0.011162398	-0.251228029	0.975009208	0.5
H(18)	0.056190697	-0.198326528	1.138526813	0.5
H(19)	-0.030142556	0.219455331	0.799351621	0.5
H(20)	-0.186062037	0.14360037	0.839307515	0.5
H(21)	-0.092311233	0.221510697	0.965391617	0.5
H(22)	-0.2184528	-0.142181882	1.128914029	0.5
H(23)	-0.265659522	-2.13295E-05	1.032053912	0.5
H(24)	-0.228639587	-0.154767606	0.951766106	0.5
H(25)	0.024583831	0.000393148	0.684301331	0.5
H(26)	0.017566069	-0.154035099	0.769719687	0.5
H(27)	-0.131200494	-0.065693393	0.73940537	0.5
C(30)	0.066761165	0.037065881	1.004087579	0.5
C(31)	0.009530397	-0.000902641	1.138992566	0.5
C(32)	-0.100421434	-0.1003721	1.113478171	0.5
C(33)	-0.092492746	-0.109799755	0.961157257	0.5
C(34)	0.035297676	-0.187659052	0.928785746	0.5
C(35)	0.14546027	-0.086986194	0.9617392	0.5
C(36)	-0.059172062	0.03336835	0.917133323	0.5
C(37)	-0.164920313	0.13673029	0.955424728	0.5
C(38)	-0.035217277	0.0479266	0.767124329	0.5
C(39)	0.146664269	0.165225052	1.004773882	0.5
O(40)	0.044294668	0.039376122	1.24600129	0.5
H(41)	-0.197315171	-0.06115913	1.148212645	0.5
H(42)	-0.080897807	-0.196068155	1.164331534	0.5
H(43)	-0.182999281	-0.152494239	0.915360001	0.5
H(44)	0.037694233	-0.217513063	0.822663357	0.5
H(45)	0.043934662	-0.280355214	0.987814443	0.5
H(46)	0.208697639	-0.066245207	0.873839704	0.5
H(47)	0.211918331	-0.122346019	1.042377768	0.5
H(48)	-0.261543956	0.112014857	0.908418436	0.5
H(49)	-0.135935926	0.237392178	0.921149214	0.5
H(50)	-0.18267691	0.146238895	1.063477738	0.5
H(51)	0.235410836	0.155866105	1.069516245	0.5
H(52)	0.086372263	0.249824893	1.041514169	0.5
H(53)	0.181847924	0.190132502	0.903376314	0.5
H(54)	-0.12764417	0.02552389	0.711336296	0.5
H(55)	0.043015178	-0.017389669	0.726308174	0.5
H(56)	-0.00502848	0.150845149	0.74180187	0.5
C(1)	0.445620338	0.45161333	1.023443716	0.5
C(2)	0.491715868	0.548306858	1.130402636	0.5
C(3)	0.619014424	0.611224383	1.080652725	0.5
C(4)	0.632945367	0.539608435	0.946370118	0.5
C(5)	0.673450241	0.395354835	0.977779436	0.5
C(6)	0.544602413	0.335585436	1.034193398	0.5
C(7)	0.488379152	0.526089988	0.896736245	0.5
C(8)	0.416946786	0.659384225	0.875185353	0.5
C(9)	0.47475775	0.447027031	0.766930795	0.5
C(10)	0.300357219	0.411796453	1.034648124	0.5
O(11)	0.438406658	0.57103274	1.234908589	0.5
H(12)	0.606810248	0.720089348	1.069195589	0.5
H(13)	0.702972353	0.592230362	1.149306343	0.5
H(14)	0.701301925	0.590492994	0.876725601	0.5
H(15)	0.706390357	0.342707419	0.886657606	0.5
H(16)	0.757176541	0.389981277	1.049282178	0.5
H(17)	0.511162398	0.248771971	0.975009208	0.5
H(18)	0.556190697	0.301673472	1.138526813	0.5
H(19)	0.469857444	0.719455331	0.799351621	0.5
H(20)	0.313937963	0.64360037	0.839307515	0.5
H(21)	0.407688767	0.721510697	0.965391617	0.5
H(22)	0.2815472	0.357818118	1.128914029	0.5
H(23)	0.234340478	0.49997867	1.032053912	0.5
H(24)	0.271360413	0.345232394	0.951766106	0.5
H(25)	0.524583831	0.500393148	0.684301331	0.5
H(26)	0.517566069	0.345964901	0.769719687	0.5
H(27)	0.368799506	0.434306607	0.73940537	0.5
C(30)	0.566761165	0.537065881	1.004087579	0.5
C(31)	0.509530397	0.499097359	1.138992566	0.5
C(32)	0.399578566	0.3996279	1.113478171	0.5
C(33)	0.407507254	0.390200245	0.961157257	0.5
C(34)	0.535297676	0.312340948	0.928785746	0.5
C(35)	0.64546027	0.413013806	0.9617392	0.5
C(36)	0.440827938	0.53336835	0.917133323	0.5
C(37)	0.335079687	0.63673029	0.955424728	0.5
C(38)	0.464782723	0.5479266	0.767124329	0.5
C(39)	0.646664269	0.665225052	1.004773882	0.5
O(40)	0.544294668	0.539376122	1.24600129	0.5
H(41)	0.302684829	0.43884087	1.148212645	0.5
H(42)	0.419102193	0.303931845	1.164331534	0.5
H(43)	0.317000719	0.347505761	0.915360001	0.5
H(44)	0.537694233	0.282486937	0.822663357	0.5
H(45)	0.543934662	0.219644786	0.987814443	0.5
H(46)	0.708697639	0.433754793	0.873839704	0.5
H(47)	0.711918331	0.377653981	1.042377768	0.5
H(48)	0.238456044	0.612014857	0.908418436	0.5
H(49)	0.364064074	0.737392178	0.921149214	0.5
H(50)	0.31732309	0.646238895	1.063477738	0.5
H(51)	0.735410836	0.655866105	1.069516245	0.5
H(52)	0.586372263	0.749824893	1.041514169	0.5
H(53)	0.681847924	0.690132502	0.903376314	0.5
H(54)	0.37235583	0.52552389	0.711336296	0.5
H(55)	0.543015178	0.482610331	0.726308174	0.5
H(56)	0.49497152	0.650845149	0.74180187	0.5
C(1)	0.945620338	-0.04838667	1.023443716	0.5
C(2)	0.991715868	0.048306858	1.130402636	0.5
C(3)	1.119014424	0.111224383	1.080652725	0.5
C(4)	1.132945367	0.039608435	0.946370118	0.5
C(5)	1.173450241	-0.104645165	0.977779436	0.5
C(6)	1.044602413	-0.164414564	1.034193398	0.5
C(7)	0.988379152	0.026089988	0.896736245	0.5
C(8)	0.916946786	0.159384225	0.875185353	0.5
C(9)	0.97475775	-0.052972969	0.766930795	0.5
C(10)	0.800357219	-0.088203547	1.034648124	0.5
O(11)	0.938406658	0.07103274	1.234908589	0.5
H(12)	1.106810248	0.220089348	1.069195589	0.5
H(13)	1.202972353	0.092230362	1.149306343	0.5
H(14)	1.201301925	0.090492994	0.876725601	0.5
H(15)	1.206390357	-0.157292581	0.886657606	0.5
H(16)	1.257176541	-0.110018723	1.049282178	0.5
H(17)	1.011162398	-0.251228029	0.975009208	0.5
H(18)	1.056190697	-0.198326528	1.138526813	0.5
H(19)	0.969857444	0.219455331	0.799351621	0.5
H(20)	0.813937963	0.14360037	0.839307515	0.5
H(21)	0.907688767	0.221510697	0.965391617	0.5
H(22)	0.7815472	-0.142181882	1.128914029	0.5
H(23)	0.734340478	-2.13295E-05	1.032053912	0.5
H(24)	0.771360413	-0.154767606	0.951766106	0.5
H(25)	1.024583831	0.000393148	0.684301331	0.5
H(26)	1.017566069	-0.154035099	0.769719687	0.5
H(27)	0.868799506	-0.065693393	0.73940537	0.5
C(30)	1.066761165	0.037065881	1.004087579	0.5
C(31)	1.009530397	-0.000902641	1.138992566	0.5
C(32)	0.899578566	-0.1003721	1.113478171	0.5
C(33)	0.907507254	-0.109799755	0.961157257	0.5
C(34)	1.035297676	-0.187659052	0.928785746	0.5
C(35)	1.14546027	-0.086986194	0.9617392	0.5
C(36)	0.940827938	0.03336835	0.917133323	0.5
C(37)	0.835079687	0.13673029	0.955424728	0.5
C(38)	0.964782723	0.0479266	0.767124329	0.5
C(39)	1.146664269	0.165225052	1.004773882	0.5
O(40)	1.044294668	0.039376122	1.24600129	0.5
H(41)	0.802684829	-0.06115913	1.148212645	0.5
H(42)	0.919102193	-0.196068155	1.164331534	0.5
H(43)	0.817000719	-0.152494239	0.915360001	0.5
H(44)	1.037694233	-0.217513063	0.822663357	0.5
H(45)	1.043934662	-0.280355214	0.987814443	0.5
H(46)	1.208697639	-0.066245207	0.873839704	0.5
H(47)	1.211918331	-0.122346019	1.042377768	0.5
H(48)	0.738456044	0.112014857	0.908418436	0.5
H(49)	0.864064074	0.237392178	0.921149214	0.5
H(50)	0.81732309	0.146238895	1.063477738	0.5
H(51)	1.235410836	0.155866105	1.069516245	0.5
H(52)	1.086372263	0.249824893	1.041514169	0.5
H(53)	1.181847924	0.190132502	0.903376314	0.5
H(54)	0.87235583	0.02552389	0.711336296	0.5
H(55)	1.043015178	-0.017389669	0.726308174	0.5
H(56)	0.99497152	0.150845149	0.74180187	0.5
C(1)	-0.054379662	0.95161333	1.023443716	0.5
C(2)	-0.008284132	1.048306858	1.130402636	0.5
C(3)	0.119014424	1.111224383	1.080652725	0.5
C(4)	0.132945367	1.039608435	0.946370118	0.5
C(5)	0.173450241	0.895354835	0.977779436	0.5
C(6)	0.044602413	0.835585436	1.034193398	0.5
C(7)	-0.011620848	1.026089988	0.896736245	0.5
C(8)	-0.083053214	1.159384225	0.875185353	0.5
C(9)	-0.02524225	0.947027031	0.766930795	0.5
C(10)	-0.199642781	0.911796453	1.034648124	0.5
O(11)	-0.061593342	1.07103274	1.234908589	0.5
H(12)	0.106810248	1.220089348	1.069195589	0.5
H(13)	0.202972353	1.092230362	1.149306343	0.5
H(14)	0.201301925	1.090492994	0.876725601	0.5
H(15)	0.206390357	0.842707419	0.886657606	0.5
H(16)	0.257176541	0.889981277	1.049282178	0.5
H(17)	0.011162398	0.748771971	0.975009208	0.5
H(18)	0.056190697	0.801673472	1.138526813	0.5
H(19)	-0.030142556	1.219455331	0.799351621	0.5
H(20)	-0.186062037	1.14360037	0.839307515	0.5
H(21)	-0.092311233	1.221510697	0.965391617	0.5
H(22)	-0.2184528	0.857818118	1.128914029	0.5
H(23)	-0.265659522	0.99997867	1.032053912	0.5
H(24)	-0.228639587	0.845232394	0.951766106	0.5
H(25)	0.024583831	1.000393148	0.684301331	0.5
H(26)	0.017566069	0.845964901	0.769719687	0.5
H(27)	-0.131200494	0.934306607	0.73940537	0.5
C(30)	0.066761165	1.037065881	1.004087579	0.5
C(31)	0.009530397	0.999097359	1.138992566	0.5
C(32)	-0.100421434	0.8996279	1.113478171	0.5
C(33)	-0.092492746	0.890200245	0.961157257	0.5
C(34)	0.035297676	0.812340948	0.928785746	0.5
C(35)	0.14546027	0.913013806	0.9617392	0.5
C(36)	-0.059172062	1.03336835	0.917133323	0.5
C(37)	-0.164920313	1.13673029	0.955424728	0.5
C(38)	-0.035217277	1.0479266	0.767124329	0.5
C(39)	0.146664269	1.165225052	1.004773882	0.5
O(40)	0.044294668	1.039376122	1.24600129	0.5
H(41)	-0.197315171	0.93884087	1.148212645	0.5
H(42)	-0.080897807	0.803931845	1.164331534	0.5
H(43)	-0.182999281	0.847505761	0.915360001	0.5
H(44)	0.037694233	0.782486937	0.822663357	0.5
H(45)	0.043934662	0.719644786	0.987814443	0.5
H(46)	0.208697639	0.933754793	0.873839704	0.5
H(47)	0.211918331	0.877653981	1.042377768	0.5
H(48)	-0.261543956	1.112014857	0.908418436	0.5
H(49)	-0.135935926	1.237392178	0.921149214	0.5
H(50)	-0.18267691	1.146238895	1.063477738	0.5
H(51)	0.235410836	1.155866105	1.069516245	0.5
H(52)	0.086372263	1.249824893	1.041514169	0.5
H(53)	0.181847924	1.190132502	0.903376314	0.5
H(54)	-0.12764417	1.02552389	0.711336296	0.5
H(55)	0.043015178	0.982610331	0.726308174	0.5
H(56)	-0.00502848	1.150845149	0.74180187	0.5
C(1)	0.945620338	0.95161333	1.023443716	0.5
C(2)	0.991715868	1.048306858	1.130402636	0.5
C(3)	1.119014424	1.111224383	1.080652725	0.5
C(4)	1.132945367	1.039608435	0.946370118	0.5
C(5)	1.173450241	0.895354835	0.977779436	0.5
C(6)	1.044602413	0.835585436	1.034193398	0.5
C(7)	0.988379152	1.026089988	0.896736245	0.5
C(8)	0.916946786	1.159384225	0.875185353	0.5
C(9)	0.97475775	0.947027031	0.766930795	0.5
C(10)	0.800357219	0.911796453	1.034648124	0.5
O(11)	0.938406658	1.07103274	1.234908589	0.5
H(12)	1.106810248	1.220089348	1.069195589	0.5
H(13)	1.202972353	1.092230362	1.149306343	0.5
H(14)	1.201301925	1.090492994	0.876725601	0.5
H(15)	1.206390357	0.842707419	0.886657606	0.5
H(16)	1.257176541	0.889981277	1.049282178	0.5
H(17)	1.011162398	0.748771971	0.975009208	0.5
H(18)	1.056190697	0.801673472	1.138526813	0.5
H(19)	0.969857444	1.219455331	0.799351621	0.5
H(20)	0.813937963	1.14360037	0.839307515	0.5
H(21)	0.907688767	1.221510697	0.965391617	0.5
H(22)	0.7815472	0.857818118	1.128914029	0.5
H(23)	0.734340478	0.99997867	1.032053912	0.5
H(24)	0.771360413	0.845232394	0.951766106	0.5
H(25)	1.024583831	1.000393148	0.684301331	0.5
H(26)	1.017566069	0.845964901	0.769719687	0.5
H(27)	0.868799506	0.934306607	0.73940537	0.5
C(30)	1.066761165	1.037065881	1.004087579	0.5
C(31)	1.009530397	0.999097359	1.138992566	0.5
C(32)	0.899578566	0.8996279	1.113478171	0.5
C(33)	0.907507254	0.890200245	0.961157257	0.5
C(34)	1.035297676	0.812340948	0.928785746	0.5
C(35)	1.14546027	0.913013806	0.9617392	0.5
C(36)	0.940827938	1.03336835	0.917133323	0.5
C(37)	0.835079687	1.13673029	0.955424728	0.5
C(38)	0.964782723	1.0479266	0.767124329	0.5
C(39)	1.146664269	1.165225052	1.004773882	0.5
O(40)	1.044294668	1.039376122	1.24600129	0.5
H(41)	0.802684829	0.93884087	1.148212645	0.5
H(42)	0.919102193	0.803931845	1.164331534	0.5
H(43)	0.817000719	0.847505761	0.915360001	0.5
H(44)	1.037694233	0.782486937	0.822663357	0.5
H(45)	1.043934662	0.719644786	0.987814443	0.5
H(46)	1.208697639	0.933754793	0.873839704	0.5
H(47)	1.211918331	0.877653981	1.042377768	0.5
H(48)	0.738456044	1.112014857	0.908418436	0.5
H(49)	0.864064074	1.237392178	0.921149214	0.5
H(50)	0.81732309	1.146238895	1.063477738	0.5
H(51)	1.235410836	1.155866105	1.069516245	0.5
H(52)	1.086372263	1.249824893	1.041514169	0.5
H(53)	1.181847924	1.190132502	0.903376314	0.5
H(54)	0.87235583	1.02552389	0.711336296	0.5
H(55)	1.043015178	0.982610331	0.726308174	0.5
H(56)	0.99497152	1.150845149	0.74180187	0.5
#END
